# Supplementary material for: The Effects and Regulatory Mechanism of Casein-Derived Peptide VLPVPQK in Alleviating Insulin Resistance of HepG2 Cells
Source: Foods. 2023 Jul 7;12(13):2627. doi: 10.3390/foods12132627 (PMC10340617; doi:10.3390/foods12132627)
Supplement: Supplementary file 1 [file foods-12-02627-s001.zip]

Archive with 4 entries (4 files):
- figure.S1 TPM values of 7 genes in model, blank and VLVPVPQK groups.jpg
- figure.S2 TPM values of SLC37A4 in the model, blank and VLVPVPQK groups.jpg
- Table S2 Details of the TPM values of genes detected in all the samples..xlsx
- Table.S1 Details of the differences in gene expression between the model, blank, and VLVPVPQK groups.xlsx
