# Supplementary material for: The Effects and Regulatory Mechanism of Casein-Derived Peptide VLPVPQK in Alleviating Insulin Resistance of HepG2 Cells
Source: Foods. 2023 Jul 7;12(13):2627. doi: 10.3390/foods12132627 (PMC10340617; doi:10.3390/foods12132627)
Supplement: Supplementary file 1 [file foods-12-02627-s001.zip › Table S2 Details of the TPM values of genes detected in all the samples..xlsx]

## Sheet: gene.TPM.matrix.annot
gene_id	gene_name	description	length	VLPVPQK1	VLPVPQK2	VLPVPQK3	blank1	blank2	blank3	model1	model2	model3	VLPVPQK	blank	model	nr	go	KO_id	KO_name	paths	cog	cog_description	pfam	swissprot	entrez
ENSG00000000003	TSPAN6	tetraspanin 6 [Source:HGNC Symbol;Acc:HGNC:11858]	3768	6.83	7.91	5.91	7.29	9.12	9.33	7.75	8.15	6.38	6.8833	8.58	7.4267	NP_003261(tetraspanin-6 isoform a [Homo sapiens])	GO:0039532(biological_process:negative regulation of viral-induced cytoplasmic pattern recognition receptor signaling pathway); GO:1901223(biological_process:negative regulation of NIK/NF-kappaB signaling); GO:0070062(cellular_component:extracellular exosome); GO:0005887(cellular_component:integral component of plasma membrane); GO:0043123(biological_process:positive regulation of I-kappaB kinase…	K17295	TSPAN6		3J67G(S:Function unknown)	3J67G(tetraspanin 6)	PF00335(Tetraspanin:Tetraspanin family); PF12729(4HB_MCP_1:Four helix bundle sensory module for signal transduction)		7105
ENSG00000000005	TNMD	tenomodulin [Source:HGNC Symbol;Acc:HGNC:17757]	1205	0	0	0	0	0	0	0	0	0	0	0	0	NP_071427(tenomodulin [Homo sapiens])	GO:0005737(cellular_component:cytoplasm); GO:0035990(biological_process:tendon cell differentiation); GO:0071773(biological_process:cellular response to BMP stimulus); GO:0030948(biological_process:negative regulation of vascular endothelial growth factor receptor signaling pathway); GO:0016021(cellular_component:integral component of membrane); GO:0005635(cellular_component:nuclear envelope); GO…				3J7IR(S:Function unknown)	3J7IR(tendon cell differentiation)	PF04089(BRICHOS:BRICHOS domain)		64102
ENSG00000000419	DPM1	dolichyl-phosphate mannosyltransferase subunit 1, catalytic [Source:HGNC Symbol;Acc:HGNC:3005]	1084	132.61	138.21	127.41	98.39	107.12	104.3	143.12	149.75	137.15	132.743	103.27	143.34	NP_001303963(dolichol-phosphate mannosyltransferase subunit 1 isoform 1 [Homo sapiens])	GO:0005783(cellular_component:endoplasmic reticulum); GO:0005789(cellular_component:endoplasmic reticulum membrane); GO:0005634(cellular_component:nucleus); GO:0016020(cellular_component:membrane); GO:0004169(molecular_function:dolichyl-phosphate-mannose-protein mannosyltransferase activity); GO:0004582(molecular_function:dolichyl-phosphate beta-D-mannosyltransferase activity); GO:0033185(cellula…	K00721	DPM1	map00510(N-Glycan biosynthesis)	3JCDJ(M:Cell wall/membrane/envelope biogenesis)	3JCDJ(Dolichyl-phosphate mannosyltransferase polypeptide 1, catalytic subunit)	PF00535(Glycos_transf_2:Glycosyl transferase family 2); PF13641(Glyco_tranf_2_3:Glycosyltransferase like family 2); PF10111(Glyco_tranf_2_2:Glycosyltransferase like family 2)		8813
ENSG00000000457	SCYL3	SCY1 like pseudokinase 3 [Source:HGNC Symbol;Acc:HGNC:19285]	2916	1.03	1.07	1.29	1.7	3.41	1.53	0.85	2.44	0.81	1.13	2.2133	1.3667	XP_011508105(protein-associating with the carboxyl-terminal domain of ezrin isoform X3 [Homo sapiens])	GO:0005737(cellular_component:cytoplasm); GO:0005794(cellular_component:Golgi apparatus); GO:0006468(biological_process:protein phosphorylation); GO:0030027(cellular_component:lamellipodium); GO:0016477(biological_process:cell migration); GO:0005524(molecular_function:ATP binding)	K17542	SCYL3		3J6GX(T:Signal transduction mechanisms)	3J6GX(ATP binding)	PF00069(Pkinase:Protein kinase domain); PF07714(PK_Tyr_Ser-Thr:Protein tyrosine and serine/threonine kinase)		57147
ENSG00000000460	C1orf112	chromosome 1 open reading frame 112 [Source:HGNC Symbol;Acc:HGNC:25565]	4011	3.25	2.03	3.25	1.43	2.33	1.66	2.36	3.82	3.63	2.8433	1.8067	3.27	NP_001306977(uncharacterized protein C1orf112 isoform 2 [Homo sapiens])	GO:0005515(molecular_function:protein binding)				3J6KI(S:Function unknown)	3J6KI(Chromosome 1 open reading frame 112)	PF14868(DUF4487:Domain of unknown function (DUF4487))		55732
ENSG00000000938	FGR	FGR proto-oncogene, Src family tyrosine kinase [Source:HGNC Symbol;Acc:HGNC:3697]	2483	0	0	0.02	0.25	0	0	0	0	0	0.0067	0.0833	0	NP_001036212(tyrosine-protein kinase Fgr [Homo sapiens])	GO:0015629(cellular_component:actin cytoskeleton); GO:0030154(biological_process:cell differentiation); GO:0006468(biological_process:protein phosphorylation); GO:0018108(biological_process:peptidyl-tyrosine phosphorylation); GO:0016235(cellular_component:aggresome); GO:0034987(molecular_function:immunoglobulin receptor binding); GO:0034988(molecular_function:Fc-gamma receptor I complex binding);…	K08891	FGR, SRC2	map04062(Chemokine signaling pathway)	3JBZP(T:Signal transduction mechanisms)	3JBZP(FGR proto-oncogene, Src family tyrosine kinase)	PF07714(PK_Tyr_Ser-Thr:Protein tyrosine and serine/threonine kinase); PF00018(SH3_1:SH3 domain); PF00017(SH2:SH2 domain); PF00069(Pkinase:Protein kinase domain); PF14604(SH3_9:Variant SH3 domain); PF07653(SH3_2:Variant SH3 domain)		2268
ENSG00000000971	CFH	complement factor H [Source:HGNC Symbol;Acc:HGNC:4883]	3962	0	0	0.04	0	0	0.04	0	0	0	0.0133	0.0133	0	NP_000177(complement factor H isoform a precursor [Homo sapiens])	GO:1903659(biological_process:regulation of complement-dependent cytotoxicity); GO:0030449(biological_process:regulation of complement activation); GO:0005615(cellular_component:extracellular space); GO:0045087(biological_process:innate immune response); GO:0072562(cellular_component:blood microparticle); GO:0002376(biological_process:immune system process); GO:0043395(molecular_function:heparan …	K04004	CFH, HF1	map05150(Staphylococcus aureus infection); map04610(Complement and coagulation cascades)	3J55B(T:Signal transduction mechanisms)	3J55B(complement activation, alternative pathway)	PF00084(Sushi:Sushi repeat (SCR repeat))		3075
ENSG00000001036	FUCA2	alpha-L-fucosidase 2 [Source:HGNC Symbol;Acc:HGNC:4008]	2385	54.63	53.34	51.21	76.99	80.75	81.09	59.36	58.58	55.27	53.06	79.61	57.7367	NP_114409(plasma alpha-L-fucosidase precursor [Homo sapiens])	GO:0044267(biological_process:cellular protein metabolic process); GO:0070062(cellular_component:extracellular exosome); GO:2000535(biological_process:regulation of entry of bacterium into host cell); GO:0043687(biological_process:post-translational protein modification); GO:0009617(biological_process:response to bacterium); GO:0016139(biological_process:glycoside catabolic process); GO:0043312(b…	K01206	FUCA	map00511(Other glycan degradation); map04142(Lysosome)	3JAJ9(G:Carbohydrate transport and metabolism)	3JAJ9(alpha-L-fucosidase activity)	PF16757(Fucosidase_C:Alpha-L-fucosidase C-terminal domain); PF01120(Alpha_L_fucos:Alpha-L-fucosidase)		2519
ENSG00000001084	GCLC	glutamate-cysteine ligase catalytic subunit [Source:HGNC Symbol;Acc:HGNC:4311]	2289	58.04	50.51	46.46	99.77	98.12	94.66	51.13	62.44	55.85	51.67	97.5167	56.4733	NP_001489.1(glutamate--cysteine ligase catalytic subunit isoform a [Homo sapiens])	GO:0017109(cellular_component:glutamate-cysteine ligase complex); GO:2001237(biological_process:negative regulation of extrinsic apoptotic signaling pathway); GO:0032436(biological_process:positive regulation of proteasomal ubiquitin-dependent protein catabolic process); GO:0071260(biological_process:cellular response to mechanical stimulus); GO:2000490(biological_process:negative regulation of h…	K11204	GCLC	map00480(Glutathione metabolism); map00270(Cysteine and methionine metabolism); map04212(Longevity regulating pathway - worm); map04216(Ferroptosis)	3J4AN(H:Coenzyme transport and metabolism)	3J4AN(negative regulation of hepatic stellate cell activation)	PF03074(GCS:Glutamate-cysteine ligase)		2729
ENSG00000001167	NFYA	nuclear transcription factor Y subunit alpha [Source:HGNC Symbol;Acc:HGNC:7804]	6209	16.85	15.42	17.81	17.99	17.54	17.15	16.37	19.39	19.74	16.6933	17.56	18.5	NP_002496(nuclear transcription factor Y subunit alpha isoform 1 [Homo sapiens])	GO:0016602(cellular_component:CCAAT-binding factor complex); GO:0032993(cellular_component:protein-DNA complex); GO:0048511(biological_process:rhythmic process); GO:0003700(molecular_function:transcription factor activity, sequence-specific DNA binding); GO:0005634(cellular_component:nucleus); GO:0006366(biological_process:transcription from RNA polymerase II promoter); GO:0005654(cellular_compon…	K08064	NFYA	map05152(Tuberculosis); map05017(Spinocerebellar ataxia); map04612(Antigen processing and presentation)	3JD5Z(K:Transcription)	3JD5Z(rhythmic process)	PF02045(CBFB_NFYA:CCAAT-binding transcription factor (CBF-B/NF-YA) subunit B)		4800
ENSG00000001460	STPG1	sperm tail PG-rich repeat containing 1 [Source:HGNC Symbol;Acc:HGNC:28070]	2726	5.71	4.33	4.15	1.88	1.6	2.57	5.97	5.31	4.41	4.73	2.0167	5.23	XP_006711088(O(6)-methylguanine-induced apoptosis 2 isoform X2 [Homo sapiens])	GO:0043065(biological_process:positive regulation of apoptotic process); GO:1902110(biological_process:positive regulation of mitochondrial membrane permeability involved in apoptotic process); GO:0005634(cellular_component:nucleus); GO:0005739(cellular_component:mitochondrion); GO:0090073(biological_process:positive regulation of protein homodimerization activity)				3J2QV(S:Function unknown)	3J2QV(positive regulation of protein homodimerization activity)	PF07004(SHIPPO-rpt:Sperm-tail PG-rich repeat)		90529
ENSG00000001461	NIPAL3	NIPA like domain containing 3 [Source:HGNC Symbol;Acc:HGNC:25233]	5372	11.28	8.92	10.29	5.57	6.12	7.21	9.38	10.08	11.46	10.1633	6.3	10.3067	NP_001309793(NIPA-like protein 3 isoform d [Homo sapiens])	GO:0015693(biological_process:magnesium ion transport); GO:0016021(cellular_component:integral component of membrane); GO:0015095(molecular_function:magnesium ion transmembrane transporter activity)	K22733	NIPA, SLC57A2S		3J7JT(U:Intracellular trafficking, secretion, and vesicular transport)	3J7JT(magnesium ion transmembrane transporter activity)	PF05653(Mg_trans_NIPA:Magnesium transporter NIPA)		57185
ENSG00000001497	LAS1L	LAS1 like ribosome biogenesis factor [Source:HGNC Symbol;Acc:HGNC:25726]	2470	16.38	14.6	16.62	22.12	21.76	22.14	14.41	15.61	14.72	15.8667	22.0067	14.9133	NP_112483(ribosomal biogenesis protein LAS1L isoform 1 [Homo sapiens])	GO:0005654(cellular_component:nucleoplasm); GO:0005730(cellular_component:nucleolus); GO:0004519(molecular_function:endonuclease activity); GO:0016020(cellular_component:membrane); GO:0030687(cellular_component:preribosome, large subunit precursor); GO:0071339(cellular_component:MLL1 complex); GO:0000460(biological_process:maturation of 5.8S rRNA); GO:0003723(molecular_function:RNA binding); GO:0…	K16912	LAS1		3J2MS(S:Function unknown)	3J2MS(endonucleolytic cleavage involved in rRNA processing)	PF04031(Las1:Las1-like ); PF04031(Las1:Las1-like)		81887
ENSG00000001561	ENPP4	ectonucleotide pyrophosphatase/phosphodiesterase 4 [Source:HGNC Symbol;Acc:HGNC:3359]	4644	0	0	0	0	0	0	0	0	0	0	0	0	NP_055751(bis(5'-adenosyl)-triphosphatase ENPP4 precursor [Homo sapiens])	GO:0016020(cellular_component:membrane); GO:0070062(cellular_component:extracellular exosome); GO:0047710(molecular_function:bis(5'-adenosyl)-triphosphatase activity); GO:0016021(cellular_component:integral component of membrane); GO:0007596(biological_process:blood coagulation); GO:0043312(biological_process:neutrophil degranulation); GO:0101003(cellular_component:ficolin-1-rich granule membrane…	K18424	ENPP4	map00230(Purine metabolism)	3JAU8(S:Function unknown)	3JAU8(bis(5'-adenosyl)-triphosphatase activity)	PF01663(Phosphodiest:Type I phosphodiesterase / nucleotide pyrophosphatase); PF00884(Sulfatase:Sulfatase)		22875
ENSG00000001617	SEMA3F	semaphorin 3F [Source:HGNC Symbol;Acc:HGNC:10728]	3607	29.49	24.23	29.71	27.15	29.15	28.87	27.48	29.58	31.45	27.81	28.39	29.5033	NP_004177(semaphorin-3F isoform 1 precursor [Homo sapiens])	GO:0021785(biological_process:branchiomotor neuron axon guidance); GO:0050919(biological_process:negative chemotaxis); GO:0007411(biological_process:axon guidance); GO:0036486(biological_process:ventral trunk neural crest cell migration); GO:0097491(biological_process:sympathetic neuron projection guidance); GO:0097490(biological_process:sympathetic neuron projection extension); GO:0005615(cellul…	K06840	SEMA3	map04360(Axon guidance)	3JCVX(T:Signal transduction mechanisms)	3JCVX(Sema domain, immunoglobulin domain (Ig), short basic domain, secreted, (semaphorin) 3F)	PF01403(Sema:Sema domain); PF13927(Ig_3:Immunoglobulin domain); PF07679(I-set:Immunoglobulin I-set domain); PF00047(ig:Immunoglobulin domain)		6405
ENSG00000001626	CFTR	CF transmembrane conductance regulator [Source:HGNC Symbol;Acc:HGNC:1884]	6070	0	0	0	0	0	0	0	0	0	0	0	0	NP_000483(cystic fibrosis transmembrane conductance regulator [Homo sapiens])	GO:1902161(biological_process:positive regulation of cyclic nucleotide-gated ion channel activity); GO:0035774(biological_process:positive regulation of insulin secretion involved in cellular response to glucose stimulus); GO:0015701(biological_process:bicarbonate transport); GO:0051087(molecular_function:chaperone binding); GO:0005260(molecular_function:channel-conductance-controlling ATPase act…	K05031	CFTR, ABCC7	map02010(ABC transporters); map04972(Pancreatic secretion); map04976(Bile secretion); map04024(cAMP signaling pathway); map04971(Gastric acid secretion); map04530(Tight junction); map04152(AMPK signaling pathway); map05110(Vibrio cholerae infection)	3J49W(P:Inorganic ion transport and metabolism)	3J49W(intracellularly ATP-gated chloride channel activity)	PF00005(ABC_tran:ABC transporter); PF00664(ABC_membrane:ABC transporter transmembrane region); PF14396(CFTR_R:Cystic fibrosis TM conductance regulator (CFTR), regulator domain); PF02463(SMC_N:RecF/RecN/SMC N terminal domain); PF13304(AAA_21:AAA domain, putative AbiEii toxin, Type IV TA system); PF13555(AAA_29:P-loop containing region of AAA domain); PF03193(RsgA_GTPase:RsgA GTPase); PF01935(DUF87…		1080
ENSG00000001629	ANKIB1	ankyrin repeat and IBR domain containing 1 [Source:HGNC Symbol;Acc:HGNC:22215]	6340	12.46	9.43	11.34	14.02	14.47	14.16	10.22	13.14	12	11.0767	14.2167	11.7867	NP_061877(ankyrin repeat and IBR domain-containing protein 1 [Homo sapiens])	GO:0005737(cellular_component:cytoplasm); GO:0031624(molecular_function:ubiquitin conjugating enzyme binding); GO:0032436(biological_process:positive regulation of proteasomal ubiquitin-dependent protein catabolic process); GO:0000151(cellular_component:ubiquitin ligase complex); GO:0006511(biological_process:ubiquitin-dependent protein catabolic process); GO:0046872(molecular_function:metal ion …	K11967	ANKIB1		3J4QF(O:Posttranslational modification, protein turnover, chaperones)	3J4QF(ubiquitin conjugating enzyme binding)	PF00023(Ank:Ankyrin repeat); PF01485(IBR:IBR domain, a half RING-finger domain); PF12796(Ank_2:Ankyrin repeats (3 copies)); PF13857(Ank_5:Ankyrin repeats (many copies)); PF13637(Ank_4:Ankyrin repeats (many copies)); PF13606(Ank_3:Ankyrin repeat); PF13445(zf-RING_UBOX:RING-type zinc-finger)		54467
ENSG00000001630	CYP51A1	cytochrome P450 family 51 subfamily A member 1 [Source:HGNC Symbol;Acc:HGNC:2649]	3155	23.64	24.81	24.22	26.97	27.85	27.71	21.77	23.8	21.72	24.2233	27.51	22.43	NP_000777(lanosterol 14-alpha demethylase isoform 1 precursor [Homo sapiens])	GO:0033488(biological_process:cholesterol biosynthetic process via 24,25-dihydrolanosterol); GO:0008398(molecular_function:sterol 14-demethylase activity); GO:0020037(molecular_function:heme binding); GO:0016021(cellular_component:integral component of membrane); GO:0042177(biological_process:negative regulation of protein catabolic process); GO:1900222(biological_process:negative regulation of b…	K05917	CYP51	map00100(Steroid biosynthesis)	3JBEH(Q:Secondary metabolites biosynthesis, transport and catabolism)	3JBEH(sterol 14-demethylase activity)	PF00067(p450:Cytochrome P450)		1595
ENSG00000001631	KRIT1	KRIT1 ankyrin repeat containing [Source:HGNC Symbol;Acc:HGNC:1573]	3378	7.77	5.96	8.51	13.32	13.83	13.74	5.19	6.89	7.28	7.4133	13.63	6.4533	NP_004903.2(krev interaction trapped protein 1 isoform 1 [Homo sapiens])	GO:0005737(cellular_component:cytoplasm); GO:0005856(cellular_component:cytoskeleton); GO:0007264(biological_process:small GTPase mediated signal transduction); GO:0005615(cellular_component:extracellular space); GO:0010596(biological_process:negative regulation of endothelial cell migration); GO:0008017(molecular_function:microtubule binding); GO:0005546(molecular_function:phosphatidylinositol-4…	K17705	KRIT1	map04015(Rap1 signaling pathway); map04212(Longevity regulating pathway - worm)	3JEYQ(T:Signal transduction mechanisms)	3JEYQ(Krev interaction trapped protein 1)	PF16705(NUDIX_5:NUDIX, or N-terminal NPxY motif-rich, region of KRIT); PF00373(FERM_M:FERM central domain); PF13857(Ank_5:Ankyrin repeats (many copies)); PF16705(NUDIX_5:NUDIX, or N-terminal NPxY motif-rich, region of KRIT); PF12796(Ank_2:Ankyrin repeats (3 copies)); PF13637(Ank_4:Ankyrin repeats (many copies)); PF00023(Ank:Ankyrin repeat); PF13606(Ank_3:Ankyrin repeat)		889
ENSG00000002016	RAD52	RAD52 homolog, DNA repair protein [Source:HGNC Symbol;Acc:HGNC:9824]	2366	6.56	9.08	9.23	16.08	20.28	22.6	7.43	9.23	6.49	8.29	19.6533	7.7167	NP_001284348(DNA repair protein RAD52 homolog isoform a [Homo sapiens])	GO:0006310(biological_process:DNA recombination); GO:0005654(cellular_component:nucleoplasm); GO:0006312(biological_process:mitotic recombination); GO:0032991(cellular_component:macromolecular complex); GO:0006302(biological_process:double-strand break repair); GO:0032993(cellular_component:protein-DNA complex); GO:0000724(biological_process:double-strand break repair via homologous recombination…	K10873	RAD52	map03440(Homologous recombination)	3J6K1(L:Replication, recombination and repair)	3J6K1(regulation of nucleotide-excision repair)	PF04098(Rad52_Rad22:Rad52/22 family double-strand break repair protein)		5893
ENSG00000002079	MYH16	myosin heavy chain 16 pseudogene [Source:HGNC Symbol;Acc:HGNC:31038]	5836	0.1	0.55	0.05	0.21	0.07	0.29	0.31	0.07	0	0.2333	0.19	0.1267	XP_016813287.1(myosin-16 [Pan troglodytes])	GO:0016459(cellular_component:myosin complex); GO:0005524(molecular_function:ATP binding); GO:0051015(molecular_function:actin filament binding); GO:0003774(molecular_function:motor activity)				3JD67(Z:Cytoskeleton)	3JD67(Belongs to the TRAFAC class myosin-kinesin ATPase superfamily. Myosin family)
ENSG00000002330	BAD	BCL2 associated agonist of cell death [Source:HGNC Symbol;Acc:HGNC:936]	1157	9.83	10.18	14.58	16.58	17.21	17.49	10.86	11.58	11.02	11.53	17.0933	11.1533	NP_004313(bcl2-associated agonist of cell death [Homo sapiens])	GO:0005741(cellular_component:mitochondrial outer membrane); GO:0097202(biological_process:activation of cysteine-type endopeptidase activity); GO:0006915(biological_process:apoptotic process); GO:0008656(molecular_function:cysteine-type endopeptidase activator activity involved in apoptotic process); GO:0006919(biological_process:activation of cysteine-type endopeptidase activity involved in apo…	K02158	BAD	map05215(Prostate cancer); map05165(Human papillomavirus infection); map05162(Measles); map05145(Toxoplasmosis); map05160(Hepatitis C); map05161(Hepatitis B); map04014(Ras signaling pathway); map05218(Melanoma); map04370(VEGF signaling pathway); map05210(Colorectal cancer); map04210(Apoptosis); map04062(Chemokine signaling pathway); map05211(Renal cell carcinoma); map05212(Pancreatic cancer); map…	3JGDR(S:Function unknown)	3JGDR(positive regulation of intrinsic apoptotic signaling pathway in response to osmotic stress)	PF10514(Bcl-2_BAD:Pro-apoptotic Bcl-2 protein, BAD); PF08945(Bclx_interact:Bcl-x interacting, BH3 domain)		572
ENSG00000002549	LAP3	leucine aminopeptidase 3 [Source:HGNC Symbol;Acc:HGNC:18449]	2100	81.72	72.76	79.28	76.62	74.9	73.91	72.06	74.29	66.39	77.92	75.1433	70.9133	NP_056991(cytosol aminopeptidase [Homo sapiens])	GO:0004177(molecular_function:aminopeptidase activity); GO:0070062(cellular_component:extracellular exosome); GO:0005829(cellular_component:cytosol); GO:0005802(cellular_component:trans-Golgi network); GO:0030496(cellular_component:midbody); GO:0030145(molecular_function:manganese ion binding); GO:0005654(cellular_component:nucleoplasm); GO:0006508(biological_process:proteolysis); GO:0005925(cell…	K11142	LAP3	map00480(Glutathione metabolism); map00330(Arginine and proline metabolism)	3JBH4(E:Amino acid transport and metabolism)	3JBH4(leucine aminopeptidase 3)	PF00883(Peptidase_M17:Cytosol aminopeptidase family, catalytic domain); PF02789(Peptidase_M17_N:Cytosol aminopeptidase family, N-terminal domain)		51056
ENSG00000002586	CD99	CD99 molecule (Xg blood group) [Source:HGNC Symbol;Acc:HGNC:7082]	1129	200.1	208.11	192.23	215.53	201.46	206.42	201.23	198.07	198.95	200.147	207.803	199.417	NP_001308299(CD99 antigen isoform f precursor [Homo sapiens])	GO:0005737(cellular_component:cytoplasm); GO:2000391(biological_process:positive regulation of neutrophil extravasation); GO:0050776(biological_process:regulation of immune response); GO:0072683(biological_process:T cell extravasation); GO:0034109(biological_process:homotypic cell-cell adhesion); GO:0005887(cellular_component:integral component of plasma membrane); GO:0005886(cellular_component:p…	K06520	CD99, MIC2	map04514(Cell adhesion molecules (CAMs)); map04670(Leukocyte transendothelial migration)	3JHJ5(S:Function unknown)	3JHJ5(CD99 antigen like protein 2)	PF12301(CD99L2:CD99 antigen like protein 2)		4267
ENSG00000002587	HS3ST1	heparan sulfate-glucosamine 3-sulfotransferase 1 [Source:HGNC Symbol;Acc:HGNC:5194]	7160	0	0	0	0	0	0	0	0	0	0	0	0	NP_005105(heparan sulfate glucosamine 3-O-sulfotransferase 1 precursor [Homo sapiens])	GO:0005796(cellular_component:Golgi lumen); GO:0008146(molecular_function:sulfotransferase activity); GO:0015012(biological_process:heparan sulfate proteoglycan biosynthetic process); GO:0034483(molecular_function:heparan sulfate sulfotransferase activity); GO:0006024(biological_process:glycosaminoglycan biosynthetic process); GO:0008467(molecular_function:[heparan sulfate]-glucosamine 3-sulfotra…	K01024	HS3ST1	map00534(Glycosaminoglycan biosynthesis - heparan sulfate / heparin)	3J5NY(O:Posttranslational modification, protein turnover, chaperones)	3J5NY(heparan sulfate (glucosamine) 3-O-sulfotransferase 1)	PF00685(Sulfotransfer_1:Sulfotransferase domain); PF13469(Sulfotransfer_3:Sulfotransferase family)		9957
ENSG00000002726	AOC1	amine oxidase copper containing 1 [Source:HGNC Symbol;Acc:HGNC:80]	2453	0	0	0	0	0	0	0	0	0	0	0	0	NP_001259001(amiloride-sensitive amine oxidase [copper-containing] isoform 1 precursor [Homo sapiens])	GO:0052598(molecular_function:histamine oxidase activity); GO:0008144(molecular_function:drug binding); GO:0006805(biological_process:xenobiotic metabolic process); GO:0044877(molecular_function:macromolecular complex binding); GO:0008270(molecular_function:zinc ion binding); GO:0005923(cellular_component:bicellular tight junction); GO:0052597(molecular_function:diamine oxidase activity); GO:0009…	K11182	AOC1, ABP1	map00340(Histidine metabolism); map00330(Arginine and proline metabolism); map00380(Tryptophan metabolism)	3J98P(Q:Secondary metabolites biosynthesis, transport and catabolism)	3J98P(cellular response to copper ion starvation)	PF02728(Cu_amine_oxidN3:Copper amine oxidase, N3 domain); PF02727(Cu_amine_oxidN2:Copper amine oxidase, N2 domain); PF01179(Cu_amine_oxid:Copper amine oxidase, enzyme domain); PF09248(DUF1965:Domain of unknown function (DUF1965))		26
ENSG00000002745	WNT16	Wnt family member 16 [Source:HGNC Symbol;Acc:HGNC:16267]	3150	0	0.05	0.09	0	0	0	0.12	0.02	0.02	0.0467	0	0.0533	NP_476509(protein Wnt-16 isoform 1 precursor [Homo sapiens])	GO:0043616(biological_process:keratinocyte proliferation); GO:0005737(cellular_component:cytoplasm); GO:0045165(biological_process:cell fate commitment); GO:0030182(biological_process:neuron differentiation); GO:0030216(biological_process:keratinocyte differentiation); GO:0005615(cellular_component:extracellular space); GO:0060548(biological_process:negative regulation of cell death); GO:0090399(…	K01558	WNT16	map05165(Human papillomavirus infection); map04390(Hippo signaling pathway); map05217(Basal cell carcinoma); map04310(Wnt signaling pathway); map05010(Alzheimer disease); map05224(Breast cancer); map05226(Gastric cancer); map05205(Proteoglycans in cancer); map05202(Transcriptional misregulation in cancer); map05200(Pathways in cancer); map04550(Signaling pathways regulating pluripotency of stem c…	3JDHS(T:Signal transduction mechanisms)	3JDHS(oxidative stress-induced premature senescence)	PF00110(wnt:wnt family)		51384
ENSG00000002746	HECW1	HECT, C2 and WW domain containing E3 ubiquitin protein ligase 1 [Source:HGNC Symbol;Acc:HGNC:22195]	9453	0	0	0.16	0.01	0	0	0.35	0.22	0	0.0533	0.0033	0.19	NP_055867(E3 ubiquitin-protein ligase HECW1 isoform a [Homo sapiens])	GO:0090090(biological_process:negative regulation of canonical Wnt signaling pathway); GO:0005737(cellular_component:cytoplasm); GO:0016567(biological_process:protein ubiquitination); GO:0043161(biological_process:proteasome-mediated ubiquitin-dependent protein catabolic process); GO:0005829(cellular_component:cytosol); GO:2000650(biological_process:negative regulation of sodium ion transmembrane…	K12167	HECW1		3J4I9(O:Posttranslational modification, protein turnover, chaperones)	3J4I9(ubiquitin-like protein ligase activity)	PF00632(HECT:HECT-domain (ubiquitin-transferase)); PF00397(WW:WW domain); PF00168(C2:C2 domain); PF16562(HECW_N:N-terminal domain of E3 ubiquitin-protein ligase HECW1 and 2); PF18436(HECW1_helix:Helical box domain of E3 ubiquitin-protein ligase HECW1)		23072
ENSG00000002822	MAD1L1	mitotic arrest deficient 1 like 1 [Source:HGNC Symbol;Acc:HGNC:6762]	2762	5.32	4.26	7.87	11.53	13.27	10.75	6.31	8.4	4.87	5.8167	11.85	6.5267	NP_001291452(mitotic spindle assembly checkpoint protein MAD1 isoform a [Homo sapiens])	GO:0042130(biological_process:negative regulation of T cell proliferation); GO:0044615(cellular_component:nuclear pore nuclear basket); GO:0072686(cellular_component:mitotic spindle); GO:0090235(biological_process:regulation of metaphase plate congression); GO:0005813(cellular_component:centrosome); GO:0005829(cellular_component:cytosol); GO:0005635(cellular_component:nuclear envelope); GO:000092…	K06679	MAD1	map04110(Cell cycle); map05166(Human T-cell leukemia virus 1 infection); map05203(Viral carcinogenesis); map04114(Oocyte meiosis); map04914(Progesterone-mediated oocyte maturation)	3J661(D:Cell cycle control, cell division, chromosome partitioning)	3J661(kinetochore binding)	PF05557(MAD:Mitotic checkpoint protein)		8379
ENSG00000002834	LASP1	LIM and SH3 protein 1 [Source:HGNC Symbol;Acc:HGNC:6513]	3492	82.74	75.13	84.74	157.38	158.28	161.88	87.61	86.79	87.69	80.87	159.18	87.3633	NP_006139.1(LIM and SH3 domain protein 1 isoform a [Homo sapiens])	GO:0005070(molecular_function:SH3/SH2 adaptor activity); GO:0005737(cellular_component:cytoplasm); GO:0005925(cellular_component:focal adhesion); GO:0006811(biological_process:ion transport); GO:0045296(molecular_function:cadherin binding); GO:0030864(cellular_component:cortical actin cytoskeleton); GO:0015075(molecular_function:ion transmembrane transporter activity); GO:0051015(molecular_functi…				3J36U(T:Signal transduction mechanisms)	3J36U(actin binding)	PF00880(Nebulin:Nebulin repeat); PF14604(SH3_9:Variant SH3 domain); PF00412(LIM:LIM domain); PF00018(SH3_1:SH3 domain); PF07653(SH3_2:Variant SH3 domain)		3927
ENSG00000002919	SNX11	sorting nexin 11 [Source:HGNC Symbol;Acc:HGNC:14975]	2992	10.2	8.64	7.64	13.38	14.31	15.75	9.26	10.69	11.22	8.8267	14.48	10.39	NP_037455(sorting nexin-11 isoform 1 [Homo sapiens])	GO:0006886(biological_process:intracellular protein transport); GO:0016020(cellular_component:membrane); GO:0005768(cellular_component:endosome); GO:0016050(biological_process:vesicle organization); GO:1901981(molecular_function:phosphatidylinositol phosphate binding)	K17924	SNX10_11		3JBCR(U:Intracellular trafficking, secretion, and vesicular transport)	3JBCR(phosphatidylinositol phosphate binding)	PF00787(PX:PX domain)		29916
ENSG00000002933	TMEM176A	transmembrane protein 176A [Source:HGNC Symbol;Acc:HGNC:24930]	1033	0	0	0	0	0	0	0	0	0	0	0	0	NP_060957(transmembrane protein 176A [Homo sapiens])	GO:2001199(biological_process:negative regulation of dendritic cell differentiation); GO:0016021(cellular_component:integral component of membrane)				3JGUE(S:Function unknown)	3JGUE(negative regulation of dendritic cell differentiation)	PF04103(CD20:CD20-like family)		55365
ENSG00000003056	M6PR	mannose-6-phosphate receptor, cation dependent [Source:HGNC Symbol;Acc:HGNC:6752]	2450	45.61	44.55	48.19	82.24	81.05	86.77	49.43	49.51	51.75	46.1167	83.3533	50.23	XP_005253433(cation-dependent mannose-6-phosphate receptor isoform X1 [Homo sapiens])	GO:0030665(cellular_component:clathrin-coated vesicle membrane); GO:0016020(cellular_component:membrane); GO:0006898(biological_process:receptor-mediated endocytosis); GO:0005887(cellular_component:integral component of plasma membrane); GO:0005765(cellular_component:lysosomal membrane); GO:0008333(biological_process:endosome to lysosome transport); GO:0032588(cellular_component:trans-Golgi netwo…	K10089	M6PR	map05132(Salmonella infection); map04145(Phagosome); map04142(Lysosome)	3J55D(T:Signal transduction mechanisms)	3J55D(mannose transmembrane transport)	PF02157(Man-6-P_recep:Mannose-6-phosphate receptor); PF09451(ATG27:Autophagy-related protein 27); PF00878(CIMR:Cation-independent mannose-6-phosphate receptor repeat)		4074
ENSG00000003096	KLHL13	kelch like family member 13 [Source:HGNC Symbol;Acc:HGNC:22931]	2353	0.51	0.36	0.47	0.08	0.14	0.07	0.19	0.26	0.13	0.4467	0.0967	0.1933	NP_001161771(kelch-like protein 13 isoform b [Homo sapiens])	GO:0043687(biological_process:post-translational protein modification); GO:0030496(cellular_component:midbody); GO:0016567(biological_process:protein ubiquitination); GO:0007049(biological_process:cell cycle); GO:0032465(biological_process:regulation of cytokinesis); GO:0031463(cellular_component:Cul3-RING ubiquitin ligase complex); GO:0005829(cellular_component:cytosol); GO:0051301(biological_pr…	K10447	KLHL9_13	map04120(Ubiquitin mediated proteolysis)	3J5A3(T:Signal transduction mechanisms)	3J5A3(regulation of cytokinesis)	PF07707(BACK:BTB And C-terminal Kelch); PF01344(Kelch_1:Kelch motif); PF00651(BTB:BTB/POZ domain); PF13964(Kelch_6:Kelch motif); PF13415(Kelch_3:Galactose oxidase, central domain); PF07646(Kelch_2:Kelch motif); PF13418(Kelch_4:Galactose oxidase, central domain); PF13854(Kelch_5:Kelch motif)		90293
ENSG00000003137	CYP26B1	cytochrome P450 family 26 subfamily B member 1 [Source:HGNC Symbol;Acc:HGNC:20581]	4556	0.39	0.68	1.21	0.14	0.3	0.18	1.58	0.68	0.23	0.76	0.2067	0.83	NP_063938(cytochrome P450 26B1 isoform 1 [Homo sapiens])	GO:0008401(molecular_function:retinoic acid 4-hydroxylase activity); GO:0030326(biological_process:embryonic limb morphogenesis); GO:0060349(biological_process:bone morphogenesis); GO:0005789(cellular_component:endoplasmic reticulum membrane); GO:0045580(biological_process:regulation of T cell differentiation); GO:0006805(biological_process:xenobiotic metabolic process); GO:0010628(biological_pro…	K12664	CYP26B	map00830(Retinol metabolism)	3JBES(Q:Secondary metabolites biosynthesis, transport and catabolism)	3JBES(positive regulation of tongue muscle cell differentiation)	PF00067(p450:Cytochrome P450)		56603
ENSG00000003147	ICA1	islet cell autoantigen 1 [Source:HGNC Symbol;Acc:HGNC:5343]	1539	0.25	0.07	0.46	0.08	0	0	0	0.1	0	0.26	0.0267	0.0333	NP_001337758(islet cell autoantigen 1 isoform d [Homo sapiens])	GO:0005737(cellular_component:cytoplasm); GO:0030667(cellular_component:secretory granule membrane); GO:0030672(cellular_component:synaptic vesicle membrane); GO:0043231(cellular_component:intracellular membrane-bounded organelle); GO:0005829(cellular_component:cytosol); GO:0050796(biological_process:regulation of insulin secretion); GO:0000139(cellular_component:Golgi membrane); GO:0019904(molec…	K19863	ICA1	map04940(Type I diabetes mellitus)	3JFKZ(T:Signal transduction mechanisms); 3JFKZ(U:Intracellular trafficking, secretion, and vesicular transport)	3JFKZ(regulation of insulin secretion); 3JFKZ(regulation of insulin secretion)	PF04629(ICA69:Islet cell autoantigen ICA69, C-terminal domain); PF06456(Arfaptin:Arfaptin-like domain)		3382
ENSG00000003249	DBNDD1	dysbindin domain containing 1 [Source:HGNC Symbol;Acc:HGNC:28455]	2075	11.59	8.4	10.56	12.36	12.81	11.99	8.67	9.28	8.38	10.1833	12.3867	8.7767	NP_076948(dysbindin domain-containing protein 1 isoform 2 [Homo sapiens])	GO:0005737(cellular_component:cytoplasm)				3JGR5(S:Function unknown)	3JGR5(neuron projection development)	PF04440(Dysbindin:Dysbindin (Dystrobrevin binding protein 1))		79007
ENSG00000003393	ALS2	alsin Rho guanine nucleotide exchange factor ALS2 [Source:HGNC Symbol;Acc:HGNC:443]	6619	17.87	14.44	18.21	13.43	12.68	12.91	18.05	17.72	18.16	16.84	13.0067	17.9767	NP_065970.2(alsin isoform 1 [Homo sapiens])	GO:0005085(molecular_function:guanyl-nucleotide exchange factor activity)				3JDBX(T:Signal transduction mechanisms)	3JDBX(regulation of endosome size)	PF00415(RCC1:Regulator of chromosome condensation (RCC1) repeat); PF02493(MORN:MORN repeat); PF13540(RCC1_2:Regulator of chromosome condensation (RCC1) repeat); PF02204(VPS9:Vacuolar sorting protein 9 (VPS9) domain); PF00621(RhoGEF:RhoGEF domain)
ENSG00000003400	CASP10	caspase 10 [Source:HGNC Symbol;Acc:HGNC:1500]	5668	16.3	12.26	17.16	14.06	17.51	16.04	14.91	14.08	15.69	15.24	15.87	14.8933	NP_116759(caspase-10 isoform 1 preproprotein [Homo sapiens])	GO:0005737(cellular_component:cytoplasm); GO:0031625(molecular_function:ubiquitin protein ligase binding); GO:0097199(molecular_function:cysteine-type endopeptidase activity involved in apoptotic signaling pathway); GO:0006919(biological_process:activation of cysteine-type endopeptidase activity involved in apoptotic process); GO:0035877(molecular_function:death effector domain binding); GO:00058…	K04400	CASP10	map05152(Tuberculosis); map04210(Apoptosis); map05161(Hepatitis B); map04668(TNF signaling pathway); map04622(RIG-I-like receptor signaling pathway)	3J6V8(D:Cell cycle control, cell division, chromosome partitioning)	3J6V8(Death effector domain)	PF00656(Peptidase_C14:Caspase domain); PF01335(DED:Death effector domain)		843
ENSG00000003402	CFLAR	CASP8 and FADD like apoptosis regulator [Source:HGNC Symbol;Acc:HGNC:1876]	2128	31.47	31.38	28.88	60.73	73.08	71.87	32.42	35.54	29.26	30.5767	68.56	32.4067	NP_001120655(CASP8 and FADD-like apoptosis regulator isoform 1 [Homo sapiens])	GO:1902042(biological_process:negative regulation of extrinsic apoptotic signaling pathway via death domain receptors); GO:2001237(biological_process:negative regulation of extrinsic apoptotic signaling pathway); GO:2000347(biological_process:positive regulation of hepatocyte proliferation); GO:0005123(molecular_function:death receptor binding); GO:0010667(biological_process:negative regulation o…	K04724	CFLAR, FLIP	map04140(Autophagy - animal); map05142(Chagas disease (American trypanosomiasis)); map04064(NF-kappa B signaling pathway); map05160(Hepatitis C); map04668(TNF signaling pathway); map04210(Apoptosis); map04217(Necroptosis)	3JD1R(D:Cell cycle control, cell division, chromosome partitioning)	3JD1R(negative regulation of hepatocyte apoptotic process)	PF00656(Peptidase_C14:Caspase domain); PF01335(DED:Death effector domain)		8837
ENSG00000003436	TFPI	tissue factor pathway inhibitor [Source:HGNC Symbol;Acc:HGNC:11760]	3649	1284.69	1333.17	1270.53	416.28	394.79	424.98	1237.89	1249.67	1216.11	1296.13	412.017	1234.56	NP_006278.1(tissue factor pathway inhibitor isoform a precursor [Homo sapiens])	GO:0032355(biological_process:response to estradiol); GO:0071222(biological_process:cellular response to lipopolysaccharide); GO:0007598(biological_process:blood coagulation, extrinsic pathway); GO:0005615(cellular_component:extracellular space); GO:0071347(biological_process:cellular response to interleukin-1); GO:0007596(biological_process:blood coagulation); GO:0005901(cellular_component:caveo…	K03909	TFPI	map04610(Complement and coagulation cascades)	3J93Y(O:Posttranslational modification, protein turnover, chaperones)	3J93Y(serine-type endopeptidase inhibitor activity)	PF00014(Kunitz_BPTI:Kunitz/Bovine pancreatic trypsin inhibitor domain)		7035
ENSG00000003509	NDUFAF7	NADH:ubiquinone oxidoreductase complex assembly factor 7 [Source:HGNC Symbol;Acc:HGNC:28816]	2184	8.97	8.21	10.41	21.95	24.09	23.89	10.09	9.37	8.35	9.1967	23.31	9.27	NP_001336954(protein arginine methyltransferase NDUFAF7, mitochondrial isoform 5 [Homo sapiens])	GO:0005615(cellular_component:extracellular space); GO:0032981(biological_process:mitochondrial respiratory chain complex I assembly); GO:0019899(molecular_function:enzyme binding); GO:0005739(cellular_component:mitochondrion); GO:0035243(molecular_function:protein-arginine omega-N symmetric methyltransferase activity); GO:0005759(cellular_component:mitochondrial matrix); GO:0008168(molecular_fun…	K18164	NDUFAF7	map04714(Thermogenesis)	3J43M(S:Function unknown)	3J43M(Arginine methyltransferase involved in the assembly or stability of mitochondrial NADH ubiquinone oxidoreductase complex (complex I))	PF02636(Methyltransf_28:Putative S-adenosyl-L-methionine-dependent methyltransferase)		55471
ENSG00000003756	RBM5	RNA binding motif protein 5 [Source:HGNC Symbol;Acc:HGNC:9902]	3177	67	66.41	74.79	111.18	112.95	112.33	64.13	75.49	73.58	69.4	112.153	71.0667	NP_005769(RNA-binding protein 5 [Homo sapiens])	GO:0008285(biological_process:negative regulation of cell proliferation); GO:0000381(biological_process:regulation of alternative mRNA splicing, via spliceosome); GO:0000245(biological_process:spliceosomal complex assembly); GO:0005634(cellular_component:nucleus); GO:0006915(biological_process:apoptotic process); GO:0000398(biological_process:mRNA splicing, via spliceosome); GO:0043065(biological…	K13094	RBM5_10		3JD1V(A:RNA processing and modification)	3JD1V(RNA binding motif protein 5)	PF00641(zf-RanBP:Zn-finger in Ran binding protein and others); PF01585(G-patch:G-patch domain); PF00076(RRM_1:RNA recognition motif. (a.k.a. RRM, RBD, or RNP domain)); PF17780(OCRE:OCRE domain); PF12656(G-patch_2:G-patch domain)		10181
ENSG00000003987	MTMR7	myotubularin related protein 7 [Source:HGNC Symbol;Acc:HGNC:7454]	5110	0.51	0.29	0.29	0.62	0.56	0.57	0.26	0.25	0.12	0.3633	0.5833	0.21	NP_004677(myotubularin-related protein 7 [Homo sapiens])	GO:0005737(cellular_component:cytoplasm); GO:0006470(biological_process:protein dephosphorylation); GO:0004725(molecular_function:protein tyrosine phosphatase activity); GO:0016020(cellular_component:membrane); GO:0004438(molecular_function:phosphatidylinositol-3-phosphatase activity); GO:0046856(biological_process:phosphatidylinositol dephosphorylation); GO:0046855(biological_process:inositol ph…	K18083	MTMR6_7_8	map04070(Phosphatidylinositol signaling system); map00562(Inositol phosphate metabolism)	3JA07(S:Function unknown)	3JA07(phosphatidylinositol dephosphorylation)	PF06602(Myotub-related:Myotubularin-like phosphatase domain); PF02893(GRAM:GRAM domain); PF00782(DSPc:Dual specificity phosphatase, catalytic domain)		9108
ENSG00000003989	SLC7A2	solute carrier family 7 member 2 [Source:HGNC Symbol;Acc:HGNC:11060]	7560	30.01	23.5	29.24	35.91	33.93	34.2	28.48	29.85	26.7	27.5833	34.68	28.3433	NP_001158243(cationic amino acid transporter 2 isoform 3 [Homo sapiens])	GO:0016020(cellular_component:membrane); GO:0005886(cellular_component:plasma membrane); GO:0006520(biological_process:cellular amino acid metabolic process); GO:0000064(molecular_function:L-ornithine transmembrane transporter activity); GO:0061459(molecular_function:L-arginine transmembrane transporter activity); GO:0006865(biological_process:amino acid transport); GO:0050727(biological_process:…	K13864	SLC7A2, ATRC2		3J9BD(E:Amino acid transport and metabolism)	3J9BD(Cationic amino acid transporter)	PF13520(AA_permease_2:Amino acid permease); PF13906(AA_permease_C:C-terminus of AA_permease); PF00324(AA_permease:Amino acid permease)		6542
ENSG00000004059	ARF5	ADP ribosylation factor 5 [Source:HGNC Symbol;Acc:HGNC:658]	1032	72.72	77.12	70.04	52.27	56.27	55.1	75.01	70.08	71.25	73.2933	54.5467	72.1133	NP_001653(ADP-ribosylation factor 5 [Homo sapiens])	GO:0005737(cellular_component:cytoplasm); GO:0005794(cellular_component:Golgi apparatus); GO:0006890(biological_process:retrograde vesicle-mediated transport, Golgi to ER); GO:0016192(biological_process:vesicle-mediated transport); GO:0070062(cellular_component:extracellular exosome); GO:0006886(biological_process:intracellular protein transport); GO:0016020(cellular_component:membrane); GO:00039…	K07940	ARF5	map04144(Endocytosis)	3J6UJ(U:Intracellular trafficking, secretion, and vesicular transport)	3J6UJ(retrograde vesicle-mediated transport, Golgi to ER)	PF00025(Arf:ADP-ribosylation factor family); PF08477(Roc:Ras of Complex, Roc, domain of DAPkinase); PF09439(SRPRB:Signal recognition particle receptor beta subunit); PF00071(Ras:Ras family); PF00503(G-alpha:G-protein alpha subunit); PF04670(Gtr1_RagA:Gtr1/RagA G protein conserved region); PF01926(MMR_HSR1:50S ribosome-binding GTPase)		381
ENSG00000004139	SARM1	sterile alpha and TIR motif containing 1 [Source:HGNC Symbol;Acc:HGNC:17074]	10277	2.93	2.04	3.76	1.33	1.61	0.64	2	0.92	2.28	2.91	1.1933	1.7333	NP_055892(NAD(+) hydrolase SARM1 precursor [Homo sapiens])	GO:0005737(cellular_component:cytoplasm); GO:0005739(cellular_component:mitochondrion); GO:0034128(biological_process:negative regulation of MyD88-independent toll-like receptor signaling pathway); GO:0005874(cellular_component:microtubule); GO:0045087(biological_process:innate immune response); GO:0048678(biological_process:response to axon injury); GO:0030425(cellular_component:dendrite); GO:00…				3J8UG(W:Extracellular structures)	3J8UG(Sterile alpha and TIR)	PF07647(SAM_2:SAM domain (Sterile alpha motif)); PF13676(TIR_2:TIR domain); PF00536(SAM_1:SAM domain (Sterile alpha motif)); PF18016(SAM_3:SAM domain (Sterile alpha motif))		23098
ENSG00000004142	POLDIP2	DNA polymerase delta interacting protein 2 [Source:HGNC Symbol;Acc:HGNC:23781]	2670	27.69	24.94	25.21	26.19	23.67	25.4	23.15	26.31	25.87	25.9467	25.0867	25.11	NP_056399(polymerase delta-interacting protein 2 isoform 1 [Homo sapiens])	GO:0070584(biological_process:mitochondrion morphogenesis); GO:0045931(biological_process:positive regulation of mitotic cell cycle); GO:0005634(cellular_component:nucleus); GO:0005739(cellular_component:mitochondrion); GO:0003677(molecular_function:DNA binding); GO:0042645(cellular_component:mitochondrial nucleoid); GO:0016242(biological_process:negative regulation of macroautophagy)	K17809	POLDIP2		3J4ZZ(P:Inorganic ion transport and metabolism)	3J4ZZ(mitochondrion morphogenesis)	PF04379(DUF525:ApaG domain ); PF08755(YccV-like:Hemimethylated DNA-binding protein YccV like); PF04379(DUF525:ApaG domain)		26073
ENSG00000004399	PLXND1	plexin D1 [Source:HGNC Symbol;Acc:HGNC:9107]	6913	105.08	87.91	100.09	41.35	45.38	38.52	105.97	111	111.71	97.6933	41.75	109.56	NP_055918(plexin-D1 precursor [Homo sapiens])	GO:0007162(biological_process:negative regulation of cell adhesion); GO:0060976(biological_process:coronary vasculature development); GO:0001525(biological_process:angiogenesis); GO:0043087(biological_process:regulation of GTPase activity); GO:0007416(biological_process:synapse assembly); GO:0043542(biological_process:endothelial cell migration); GO:0032092(biological_process:positive regulation …	K06822	PLXND		3J21P(T:Signal transduction mechanisms)	3J21P(dichotomous subdivision of terminal units involved in salivary gland branching)	PF01833(TIG:IPT/TIG domain); PF01437(PSI:Plexin repeat); PF17960(TIG_plexin:TIG domain); PF01403(Sema:Sema domain); PF08337(Plexin_cytopl:Plexin cytoplasmic RasGAP domain)		23129
ENSG00000004455	AK2	adenylate kinase 2 [Source:HGNC Symbol;Acc:HGNC:362]	5970	311.08	322.3	322.22	278.73	274.46	293.23	379.51	358.99	374.75	318.533	282.14	371.083	NP_001306069(adenylate kinase 2, mitochondrial isoform e [Homo sapiens])	GO:0070062(cellular_component:extracellular exosome); GO:0097226(cellular_component:sperm mitochondrial sheath); GO:0046034(biological_process:ATP metabolic process); GO:0046033(biological_process:AMP metabolic process); GO:0005524(molecular_function:ATP binding); GO:0015949(biological_process:nucleobase-containing small molecule interconversion); GO:0005758(cellular_component:mitochondrial inter…	K00939	adk, AK	map00730(Thiamine metabolism); map00230(Purine metabolism)	3J8CA(F:Nucleotide transport and metabolism)	3J8CA(ADP biosynthetic process)	PF05191(ADK_lid:Adenylate kinase, active site lid); PF00406(ADK:Adenylate kinase); PF13207(AAA_17:AAA domain); PF13671(AAA_33:AAA domain)		204
ENSG00000004468	CD38	CD38 molecule [Source:HGNC Symbol;Acc:HGNC:1667]	5620	0	0	0	0	0	0	0	0	0.08	0	0	0.0267	NP_001766(ADP-ribosyl cyclase/cyclic ADP-ribose hydrolase 1 [Homo sapiens])	GO:0032024(biological_process:positive regulation of insulin secretion); GO:0045907(biological_process:positive regulation of vasoconstriction); GO:0019674(biological_process:NAD metabolic process); GO:0030307(biological_process:positive regulation of cell growth); GO:0097190(biological_process:apoptotic signaling pathway); GO:0007165(biological_process:signal transduction); GO:0030667(cellular_c…	K01242	CD38	map04640(Hematopoietic cell lineage); map00760(Nicotinate and nicotinamide metabolism); map04972(Pancreatic secretion); map04970(Salivary secretion); map04921(Oxytocin signaling pathway); map04020(Calcium signaling pathway)	3JCNU(T:Signal transduction mechanisms)	3JCNU(NAD(P)+ nucleosidase activity)	PF02267(Rib_hydrolayse:ADP-ribosyl cyclase)		952
ENSG00000004478	FKBP4	FKBP prolyl isomerase 4 [Source:HGNC Symbol;Acc:HGNC:3720]	3715	34.98	34.29	39.51	40.1	43.65	37.51	37.39	35.51	37.26	36.26	40.42	36.72	XP_011519231(peptidyl-prolyl cis-trans isomerase FKBP4 isoform X1 [Homo sapiens])	GO:0031111(biological_process:negative regulation of microtubule polymerization or depolymerization); GO:0006457(biological_process:protein folding); GO:0031115(biological_process:negative regulation of microtubule polymerization); GO:0031072(molecular_function:heat shock protein binding); GO:0006825(biological_process:copper ion transport); GO:0005874(cellular_component:microtubule); GO:0005737(…	K09571	FKBP4_5	map04915(Estrogen signaling pathway)	3J94E(O:Posttranslational modification, protein turnover, chaperones)	3J94E(steroid hormone receptor complex assembly)	PF00254(FKBP_C:FKBP-type peptidyl-prolyl cis-trans isomerase); PF07719(TPR_2:Tetratricopeptide repeat); PF00515(TPR_1:Tetratricopeptide repeat); PF13181(TPR_8:Tetratricopeptide repeat); PF13424(TPR_12:Tetratricopeptide repeat); PF13414(TPR_11:TPR repeat); PF13432(TPR_16:Tetratricopeptide repeat); PF18023(FKBP_N_2:BDBT FKBP like N-terminal); PF13174(TPR_6:Tetratricopeptide repeat); PF13428(TPR_14:…		2288
ENSG00000004487	KDM1A	lysine demethylase 1A [Source:HGNC Symbol;Acc:HGNC:29079]	3085	63.54	58.74	60.77	81.01	82.28	78.93	63.95	58.71	58.86	61.0167	80.74	60.5067	NP_001009999(lysine-specific histone demethylase 1A isoform a [Homo sapiens])	GO:0042551(biological_process:neuron maturation); GO:0035563(biological_process:positive regulation of chromatin binding); GO:0071480(biological_process:cellular response to gamma radiation); GO:1902166(biological_process:negative regulation of intrinsic apoptotic signaling pathway in response to DNA damage by p53 class mediator); GO:0034720(biological_process:histone H3-K4 demethylation); GO:006…	K11450	KDM1A, AOF2, LSD1	map04714(Thermogenesis)	3J25Z(H:Coenzyme transport and metabolism); 3J25Z(Q:Secondary metabolites biosynthesis, transport and catabolism)	3J25Z(demethylase 1A); 3J25Z(demethylase 1A)	PF01593(Amino_oxidase:Flavin containing amine oxidoreductase); PF04433(SWIRM:SWIRM domain); PF13450(NAD_binding_8:NAD(P)-binding Rossmann-like domain); PF01266(DAO:FAD dependent oxidoreductase); PF07992(Pyr_redox_2:Pyridine nucleotide-disulphide oxidoreductase); PF01262(AlaDh_PNT_C:Alanine dehydrogenase/PNT, C-terminal domain); PF00070(Pyr_redox:Pyridine nucleotide-disulphide oxidoreductase); PF0…		23028
ENSG00000004534	RBM6	RNA binding motif protein 6 [Source:HGNC Symbol;Acc:HGNC:9903]	3630	106.6	91.48	97.02	230.52	239.15	238.53	101.48	106.36	102.79	98.3667	236.067	103.543	NP_005768(RNA-binding protein 6 isoform 1 [Homo sapiens])	GO:0005634(cellular_component:nucleus); GO:0003723(molecular_function:RNA binding); GO:0006396(biological_process:RNA processing); GO:0003677(molecular_function:DNA binding)				3J9PQ(S:Function unknown)	3J9PQ(RNA binding motif protein 6)	PF17780(OCRE:OCRE domain); PF01585(G-patch:G-patch domain); PF00076(RRM_1:RNA recognition motif. (a.k.a. RRM, RBD, or RNP domain))		10180
ENSG00000004660	CAMKK1	calcium/calmodulin dependent protein kinase kinase 1 [Source:HGNC Symbol;Acc:HGNC:1469]	3508	2.08	1.67	2.08	3.03	2.5	2.38	1.5	2.05	1.77	1.9433	2.6367	1.7733	NP_757343(calcium/calmodulin-dependent protein kinase kinase 1 isoform c [Homo sapiens])	GO:0005737(cellular_component:cytoplasm); GO:0004683(molecular_function:calmodulin-dependent protein kinase activity); GO:0005829(cellular_component:cytosol); GO:0005654(cellular_component:nucleoplasm); GO:0004674(molecular_function:protein serine/threonine kinase activity); GO:0005516(molecular_function:calmodulin binding); GO:0035556(biological_process:intracellular signal transduction); GO:004…	K00908	CAMKK1	map05034(Alcoholism)	3J7VA(T:Signal transduction mechanisms)	3J7VA(Calcium calmodulin-dependent protein kinase kinase 1)	PF00069(Pkinase:Protein kinase domain); PF07714(PK_Tyr_Ser-Thr:Protein tyrosine and serine/threonine kinase); PF14531(Kinase-like:Kinase-like); PF17667(Pkinase_fungal:Fungal protein kinase)		84254
ENSG00000004700	RECQL	RecQ like helicase [Source:HGNC Symbol;Acc:HGNC:9948]	2572	10.59	9.81	11.48	8.39	9.2	7.53	10.62	10.24	9.58	10.6267	8.3733	10.1467	XP_005253521.1(ATP-dependent DNA helicase Q1 isoform X1 [Homo sapiens])	GO:0006310(biological_process:DNA recombination); GO:0005737(cellular_component:cytoplasm); GO:0009378(molecular_function:four-way junction helicase activity); GO:0006281(biological_process:DNA repair); GO:0004003(molecular_function:ATP-dependent DNA helicase activity); GO:0032508(biological_process:DNA duplex unwinding); GO:0000724(biological_process:double-strand break repair via homologous rec…	K10899	RECQL		3JB2Q(L:Replication, recombination and repair)	3JB2Q(ATP-dependent DNA- helicase)	PF00270(DEAD:DEAD/DEAH box helicase); PF00271(Helicase_C:Helicase conserved C-terminal domain); PF16124(RecQ_Zn_bind:RecQ zinc-binding); PF04851(ResIII:Type III restriction enzyme, res subunit); PF09382(RQC:RQC domain)		5965
ENSG00000004766	VPS50	VPS50 subunit of EARP/GARPII complex [Source:HGNC Symbol;Acc:HGNC:25956]	5684	3.42	3.37	3.31	14.32	12.98	14.74	1.8	3.83	2.33	3.3667	14.0133	2.6533	NP_060137(syndetin isoform a [Homo sapiens])	GO:0055037(cellular_component:recycling endosome); GO:0070062(cellular_component:extracellular exosome); GO:0000149(molecular_function:SNARE binding); GO:0016020(cellular_component:membrane); GO:0032456(biological_process:endocytic recycling); GO:0015031(biological_process:protein transport); GO:0005829(cellular_component:cytosol); GO:1990745(cellular_component:EARP complex)	K23288	VPS50		3JAJY(S:Function unknown)	3JAJY(endocytic recycling)	PF10474(DUF2451:Protein of unknown function C-terminus (DUF2451)); PF10475(Vps54_N:Vacuolar-sorting protein 54, of GARP complex ); PF10475(Vps54_N:Vacuolar-sorting protein 54, of GARP complex)		55610
ENSG00000004776	HSPB6	heat shock protein family B (small) member 6 [Source:HGNC Symbol;Acc:HGNC:26511]	1460	0.19	0.08	0.22	0.31	0.09	0	0.19	0.13	0.17	0.1633	0.1333	0.1633	NP_653218(heat shock protein beta-6 [Homo sapiens])	GO:0005737(cellular_component:cytoplasm); GO:0006937(biological_process:regulation of muscle contraction); GO:0005634(cellular_component:nucleus); GO:0051087(molecular_function:chaperone binding); GO:0051082(molecular_function:unfolded protein binding); GO:0010667(biological_process:negative regulation of cardiac muscle cell apoptotic process); GO:0005576(cellular_component:extracellular region);…	K09545	HSPB6		3J4U3(O:Posttranslational modification, protein turnover, chaperones)	3J4U3(structural constituent of eye lens)	PF00525(Crystallin:Alpha crystallin A chain, N terminal); PF00011(HSP20:Hsp20/alpha crystallin family)		126393
ENSG00000004777	ARHGAP33	Rho GTPase activating protein 33 [Source:HGNC Symbol;Acc:HGNC:23085]	3858	8.21	8.93	10.71	4.16	2.24	2.52	15.65	12.99	11.2	9.2833	2.9733	13.28	NP_001353107(rho GTPase-activating protein 33 isoform 3 [Homo sapiens])	GO:0005737(cellular_component:cytoplasm); GO:0051056(biological_process:regulation of small GTPase mediated signal transduction); GO:0032991(cellular_component:macromolecular complex); GO:0043547(biological_process:positive regulation of GTPase activity); GO:0035091(molecular_function:phosphatidylinositol binding); GO:0005829(cellular_component:cytosol); GO:0005096(molecular_function:GTPase activ…	K17933	ARHGAP33, SNX26		3J4TS(T:Signal transduction mechanisms)	3J4TS(regulation of dendritic spine morphogenesis)	PF07653(SH3_2:Variant SH3 domain); PF00620(RhoGAP:RhoGAP domain); PF14604(SH3_9:Variant SH3 domain); PF00018(SH3_1:SH3 domain)		115703
ENSG00000004779	NDUFAB1	NADH:ubiquinone oxidoreductase subunit AB1 [Source:HGNC Symbol;Acc:HGNC:7694]	885	202.4	214.96	209.07	182.57	194.74	181.21	226.9	215.4	215.45	208.81	186.173	219.25	NP_004994.1(acyl carrier protein, mitochondrial precursor [Homo sapiens])	GO:0006633(biological_process:fatty acid biosynthetic process); GO:0009249(biological_process:protein lipoylation); GO:0032981(biological_process:mitochondrial respiratory chain complex I assembly); GO:0008137(molecular_function:NADH dehydrogenase (ubiquinone) activity); GO:0005739(cellular_component:mitochondrion); GO:0006120(biological_process:mitochondrial electron transport, NADH to ubiquinon…	K03955	NDUFAB1	map04932(Non-alcoholic fatty liver disease (NAFLD)); map05012(Parkinson disease); map05010(Alzheimer disease); map04723(Retrograde endocannabinoid signaling); map05016(Huntington disease); map04714(Thermogenesis); map00190(Oxidative phosphorylation)	3JGEU(C:Energy production and conversion); 3JGEU(I:Lipid transport and metabolism); 3JGEU(Q:Secondary metabolites biosynthesis, transport and catabolism)	3JGEU(lipid A metabolic process); 3JGEU(lipid A metabolic process); 3JGEU(lipid A metabolic process)	PF00550(PP-binding:Phosphopantetheine attachment site)		4706
ENSG00000004799	PDK4	pyruvate dehydrogenase kinase 4 [Source:HGNC Symbol;Acc:HGNC:8812]	3601	0.13	0.13	0.05	0.03	0	0	0.03	0.07	0.06	0.1033	0.01	0.0533	NP_002603(pyruvate dehydrogenase kinase, isozyme 4 [Homo sapiens])	GO:0005739(cellular_component:mitochondrion); GO:0071398(biological_process:cellular response to fatty acid); GO:0042594(biological_process:response to starvation); GO:0046320(biological_process:regulation of fatty acid oxidation); GO:0006885(biological_process:regulation of pH); GO:0008286(biological_process:insulin receptor signaling pathway); GO:0072593(biological_process:reactive oxygen speci…	K00898	PDK2_3_4		3J2WM(T:Signal transduction mechanisms)	3J2WM(pyruvate dehydrogenase (acetyl-transferring) kinase activity)	PF02518(HATPase_c:Histidine kinase-, DNA gyrase B-, and HSP90-like ATPase); PF10436(BCDHK_Adom3:Mitochondrial branched-chain alpha-ketoacid dehydrogenase kinase)		5166
ENSG00000004809	SLC22A16	solute carrier family 22 member 16 [Source:HGNC Symbol;Acc:HGNC:20302]	1959	0	0	0	0	0	0	0	0	0	0	0	0	NP_149116(solute carrier family 22 member 16 [Homo sapiens])	GO:0016021(cellular_component:integral component of membrane); GO:0005275(molecular_function:amine transmembrane transporter activity); GO:0015879(biological_process:carnitine transport); GO:0015226(molecular_function:carnitine transmembrane transporter activity); GO:0030317(biological_process:flagellated sperm motility); GO:0030154(biological_process:cell differentiation); GO:0046717(biological_…	K08212	SLC22A16		3J8X5(E:Amino acid transport and metabolism)	3J8X5(amine transmembrane transporter activity)	PF00083(Sugar_tr:Sugar (and other) transporter); PF07690(MFS_1:Major Facilitator Superfamily)		85413
ENSG00000004838	ZMYND10	zinc finger MYND-type containing 10 [Source:HGNC Symbol;Acc:HGNC:19412]	1774	1.03	0.86	1.19	0.81	0.6	0.58	0.33	0.83	0.41	1.0267	0.6633	0.5233	NP_056980(zinc finger MYND domain-containing protein 10 isoform 1 [Homo sapiens])	GO:0005737(cellular_component:cytoplasm); GO:0046872(molecular_function:metal ion binding); GO:0016324(cellular_component:apical plasma membrane); GO:0036159(biological_process:inner dynein arm assembly); GO:0036158(biological_process:outer dynein arm assembly); GO:0034451(cellular_component:centriolar satellite); GO:1905505(biological_process:positive regulation of motile cilium assembly); GO:00…				3JC7D(S:Function unknown)	3JC7D(regulation of motile cilium assembly)	PF01753(zf-MYND:MYND finger)		51364
ENSG00000004846	ABCB5	ATP binding cassette subfamily B member 5 [Source:HGNC Symbol;Acc:HGNC:46]	5350	0	0	0.01	0	0.02	0	0	0	0	0.0033	0.0067	0	NP_001157413(ATP-binding cassette sub-family B member 5 isoform 1 [Homo sapiens])	GO:0042391(biological_process:regulation of membrane potential); GO:0042626(molecular_function:ATPase activity, coupled to transmembrane movement of substances); GO:0015562(molecular_function:efflux transmembrane transporter activity); GO:0016021(cellular_component:integral component of membrane); GO:0030154(biological_process:cell differentiation); GO:0055085(biological_process:transmembrane tra…	K05660	ABCB5	map02010(ABC transporters)	3JBH7(Q:Secondary metabolites biosynthesis, transport and catabolism)	3JBH7(compound eye corneal lens development)	PF00005(ABC_tran:ABC transporter); PF00664(ABC_membrane:ABC transporter transmembrane region); PF02463(SMC_N:RecF/RecN/SMC N terminal domain); PF13191(AAA_16:AAA ATPase domain); PF09818(ABC_ATPase:Predicted ATPase of the ABC class); PF13401(AAA_22:AAA domain); PF13555(AAA_29:P-loop containing region of AAA domain); PF13175(AAA_15:AAA ATPase domain); PF06414(Zeta_toxin:Zeta toxin); PF00503(G-alpha…		340273
ENSG00000004848	ARX	aristaless related homeobox [Source:HGNC Symbol;Acc:HGNC:18060]	2893	0	0	0	0.02	0.02	0.08	0.04	0	0.04	0	0.04	0.0267	NP_620689(homeobox protein ARX [Homo sapiens])	GO:0048666(biological_process:neuron development); GO:0042127(biological_process:regulation of cell proliferation); GO:0001227(molecular_function:transcriptional repressor activity, RNA polymerase II transcription regulatory region sequence-specific binding); GO:0021800(biological_process:cerebral cortex tangential migration); GO:0021759(biological_process:globus pallidus development); GO:0046622…	K09452	ARX		3JAYV(K:Transcription)	3JAYV(embryonic olfactory bulb interneuron precursor migration)	PF00046(Homeodomain:Homeodomain); PF03826(OAR:OAR motif)		170302
ENSG00000004864	SLC25A13	solute carrier family 25 member 13 [Source:HGNC Symbol;Acc:HGNC:10983]	3192	13.06	13.67	12.17	45.58	49.78	48.34	13.02	11.66	11.93	12.9667	47.9	12.2033	NP_001153682(calcium-binding mitochondrial carrier protein Aralar2 isoform 1 [Homo sapiens])	GO:0005887(cellular_component:integral component of plasma membrane); GO:0005743(cellular_component:mitochondrial inner membrane); GO:0015813(biological_process:L-glutamate transport); GO:0005313(molecular_function:L-glutamate transmembrane transporter activity); GO:0015810(biological_process:aspartate transport); GO:0005739(cellular_component:mitochondrion); GO:0051592(biological_process:respons…	K15105	SLC25A12_13, AGC		3J3UI(C:Energy production and conversion)	3J3UI(Belongs to the mitochondrial carrier (TC 2.A.29) family)	PF00153(Mito_carr:Mitochondrial carrier protein); PF13499(EF-hand_7:EF-hand domain pair); PF13405(EF-hand_6:EF-hand domain); PF00036(EF-hand_1:EF hand); PF13833(EF-hand_8:EF-hand domain pair)		10165
ENSG00000004866	ST7	suppression of tumorigenicity 7 [Source:HGNC Symbol;Acc:HGNC:11351]	2899	0.98	0.99	1.87	10.05	11.52	12.61	1.53	0.53	1.24	1.28	11.3933	1.1	NP_001356533(suppressor of tumorigenicity 7 protein isoform 9 [Homo sapiens])	GO:0045595(biological_process:regulation of cell differentiation); GO:0030198(biological_process:extracellular matrix organization); GO:0016021(cellular_component:integral component of membrane)				3J2GK(S:Function unknown)	3J2GK(negative regulation of cell growth)	PF04184(ST7:ST7 protein)		7982
ENSG00000004897	CDC27	cell division cycle 27 [Source:HGNC Symbol;Acc:HGNC:1728]	3177	16.6	13.48	17.18	31.88	37.36	35.23	13.96	17.93	16.06	15.7533	34.8233	15.9833	NP_001339979(cell division cycle protein 27 homolog isoform 8 [Homo sapiens])	GO:0005737(cellular_component:cytoplasm); GO:0070979(biological_process:protein K11-linked ubiquitination); GO:0005813(cellular_component:centrosome); GO:0005829(cellular_component:cytosol); GO:0031145(biological_process:anaphase-promoting complex-dependent catabolic process); GO:0005654(cellular_component:nucleoplasm); GO:0019903(molecular_function:protein phosphatase binding); GO:0006511(biolog…	K03350	APC3, CDC27	map04110(Cell cycle); map05166(Human T-cell leukemia virus 1 infection); map04114(Oocyte meiosis); map04120(Ubiquitin mediated proteolysis); map04914(Progesterone-mediated oocyte maturation)	3J5GW(D:Cell cycle control, cell division, chromosome partitioning)	3J5GW(Cell division cycle)	PF13181(TPR_8:Tetratricopeptide repeat); PF00515(TPR_1:Tetratricopeptide repeat); PF12895(ANAPC3:Anaphase-promoting complex, cyclosome, subunit 3); PF07719(TPR_2:Tetratricopeptide repeat); PF13424(TPR_12:Tetratricopeptide repeat); PF13414(TPR_11:TPR repeat); PF13431(TPR_17:Tetratricopeptide repeat); PF13432(TPR_16:Tetratricopeptide repeat); PF14559(TPR_19:Tetratricopeptide repeat); PF13428(TPR_14…		996
ENSG00000004939	SLC4A1	solute carrier family 4 member 1 (Diego blood group) [Source:HGNC Symbol;Acc:HGNC:11027]	4954	0	0.05	0	0	0	0.01	0.03	0.03	0.06	0.0167	0.0033	0.04	NP_000333(band 3 anion transport protein [Homo sapiens])	GO:0015701(biological_process:bicarbonate transport); GO:0017121(biological_process:phospholipid scrambling); GO:0007596(biological_process:blood coagulation); GO:0009898(cellular_component:cytoplasmic side of plasma membrane); GO:0006820(biological_process:anion transport); GO:0006821(biological_process:chloride transport); GO:0051453(biological_process:regulation of intracellular pH); GO:000609…	K06573	SLC4A1, AE1, CD233	map04966(Collecting duct acid secretion)	3J9W9(P:Inorganic ion transport and metabolism)	3J9W9(Solute carrier family 4 (anion exchanger), member 1 (Diego blood group))	PF00955(HCO3_cotransp:HCO3- transporter family); PF07565(Band_3_cyto:Band 3 cytoplasmic domain)		6521
ENSG00000004948	CALCR	calcitonin receptor [Source:HGNC Symbol;Acc:HGNC:1440]	3829	0	0	0	0	0	0	0	0	0	0	0	0	NP_001158209(calcitonin receptor isoform 1 precursor [Homo sapiens])	GO:0016021(cellular_component:integral component of membrane); GO:0007166(biological_process:cell surface receptor signaling pathway); GO:0004948(molecular_function:calcitonin receptor activity)	K04576	CALCR	map04080(Neuroactive ligand-receptor interaction); map04380(Osteoclast differentiation)	3JCYU(T:Signal transduction mechanisms)	3JCYU(calcitonin receptor)	PF00002(7tm_2:7 transmembrane receptor (Secretin family)); PF02793(HRM:Hormone receptor domain)		799
ENSG00000004961	HCCS	holocytochrome c synthase [Source:HGNC Symbol;Acc:HGNC:4837]	2277	11.04	9.66	7.61	9.24	10.97	10.22	10.14	9.09	8.47	9.4367	10.1433	9.2333	NP_001116080(cytochrome c-type heme lyase [Homo sapiens])	GO:0009887(biological_process:animal organ morphogenesis); GO:0004408(molecular_function:holocytochrome-c synthase activity); GO:0018063(biological_process:cytochrome c-heme linkage); GO:0005739(cellular_component:mitochondrion); GO:0005743(cellular_component:mitochondrial inner membrane); GO:0046872(molecular_function:metal ion binding); GO:0055114(biological_process:oxidation-reduction process)	K01764	HCCS	map00860(Porphyrin and chlorophyll metabolism)	3J2GF(C:Energy production and conversion); 3J2GF(O:Posttranslational modification, protein turnover, chaperones)	3J2GF(holocytochrome-c synthase activity); 3J2GF(holocytochrome-c synthase activity)	PF01265(Cyto_heme_lyase:Cytochrome c/c1 heme lyase)		3052
ENSG00000004975	DVL2	dishevelled segment polarity protein 2 [Source:HGNC Symbol;Acc:HGNC:3086]	2989	27.49	23.23	32.85	14.7	13.72	14.86	28.88	27.8	29.57	27.8567	14.4267	28.75	NP_004413(segment polarity protein dishevelled homolog DVL-2 [Homo sapiens])	GO:0005829(cellular_component:cytosol); GO:0150012(biological_process:positive regulation of neuron projection arborization); GO:0016235(cellular_component:aggresome); GO:0061024(biological_process:membrane organization); GO:0043507(biological_process:positive regulation of JUN kinase activity); GO:0003151(biological_process:outflow tract morphogenesis); GO:0045177(cellular_component:apical part …	K02353	DVL	map05165(Human papillomavirus infection); map04390(Hippo signaling pathway); map05217(Basal cell carcinoma); map04330(Notch signaling pathway); map04310(Wnt signaling pathway); map05010(Alzheimer disease); map05225(Hepatocellular carcinoma); map05224(Breast cancer); map05226(Gastric cancer); map05200(Pathways in cancer); map04550(Signaling pathways regulating pluripotency of stem cells); map04934…	3J2GJ(S:Function unknown)	3J2GJ(neural plate elongation)	PF00778(DIX:DIX domain); PF12316(Dsh_C:Segment polarity protein dishevelled (Dsh) C terminal); PF00595(PDZ:PDZ domain); PF02377(Dishevelled:Dishevelled specific domain); PF00610(DEP:Domain found in Dishevelled, Egl-10, and Pleckstrin (DEP)); PF17820(PDZ_6:PDZ domain)		1856
ENSG00000005001	PRSS22	serine protease 22 [Source:HGNC Symbol;Acc:HGNC:14368]	1383	0.35	0.34	0.89	0.12	0.29	0.06	0.45	0.64	0.37	0.5267	0.1567	0.4867	NP_071402(brain-specific serine protease 4 precursor [Homo sapiens])	GO:0019897(cellular_component:extrinsic component of plasma membrane); GO:0004252(molecular_function:serine-type endopeptidase activity); GO:0005576(cellular_component:extracellular region); GO:0046658(cellular_component:anchored component of plasma membrane)	K09626	PRSS22, BSSP4		3J45H(O:Posttranslational modification, protein turnover, chaperones)	3J45H(serine-type endopeptidase activity)	PF00089(Trypsin:Trypsin); PF09342(DUF1986:Domain of unknown function (DUF1986)); PF13365(Trypsin_2:Trypsin-like peptidase domain)		64063
ENSG00000005007	UPF1	UPF1 RNA helicase and ATPase [Source:HGNC Symbol;Acc:HGNC:9962]	5311	65.99	49.71	69.28	27.06	26.79	24.88	69.18	64.75	69.88	61.66	26.2433	67.9367	NP_001284478(regulator of nonsense transcripts 1 isoform 1 [Homo sapiens])	GO:0071044(biological_process:histone mRNA catabolic process); GO:0000184(biological_process:nuclear-transcribed mRNA catabolic process, nonsense-mediated decay); GO:0071222(biological_process:cellular response to lipopolysaccharide); GO:0000932(cellular_component:cytoplasmic mRNA processing body); GO:0035145(cellular_component:exon-exon junction complex); GO:0044770(biological_process:cell cycle…	K14326	UPF1, RENT1	map03013(RNA transport); map03015(mRNA surveillance pathway)	3J1V1(A:RNA processing and modification)	3J1V1(regulator of nonsense transcripts)	PF13086(AAA_11:AAA domain); PF09416(UPF1_Zn_bind:RNA helicase (UPF2 interacting domain)); PF04851(ResIII:Type III restriction enzyme, res subunit); PF13087(AAA_12:AAA domain); PF18141(DUF5599:Domain of unknown function (DUF5599)); PF13604(AAA_30:AAA domain); PF13245(AAA_19:AAA domain); PF09848(DUF2075:Uncharacterized conserved protein (DUF2075)); PF05127(Helicase_RecD:Helicase); PF06745(ATPase:Ka…		5976
ENSG00000005020	SKAP2	src kinase associated phosphoprotein 2 [Source:HGNC Symbol;Acc:HGNC:15687]	3839	5.44	6.22	6.06	4.93	7.62	6.47	4.96	6.17	5.43	5.9067	6.34	5.52	NP_001290397(src kinase-associated phosphoprotein 2 isoform 2 [Homo sapiens])	GO:0005070(molecular_function:SH3/SH2 adaptor activity); GO:0008285(biological_process:negative regulation of cell proliferation); GO:0005829(cellular_component:cytosol); GO:0005654(cellular_component:nucleoplasm); GO:0042113(biological_process:B cell activation); GO:0005737(cellular_component:cytoplasm); GO:0065003(biological_process:macromolecular complex assembly); GO:0007165(biological_proces…	K23471	SKAP2	map05135(Yersinia infection)	3JC4S(T:Signal transduction mechanisms)	3JC4S(phosphoprotein 2)	PF00018(SH3_1:SH3 domain); PF00169(PH:PH domain); PF14604(SH3_9:Variant SH3 domain); PF07653(SH3_2:Variant SH3 domain); PF15410(PH_9:Pleckstrin homology domain); PF15413(PH_11:Pleckstrin homology domain)		8935
ENSG00000005022	SLC25A5	solute carrier family 25 member 5 [Source:HGNC Symbol;Acc:HGNC:10991]	1307	657.41	673.61	676.05	741.03	755.51	742.27	671.9	679.57	685.41	669.023	746.27	678.96	NP_001143(ADP/ATP translocase 2 [Homo sapiens])	GO:0008284(biological_process:positive regulation of cell proliferation); GO:0031625(molecular_function:ubiquitin protein ligase binding); GO:1990830(biological_process:cellular response to leukemia inhibitory factor); GO:0005887(cellular_component:integral component of plasma membrane); GO:0071817(cellular_component:MMXD complex); GO:0015207(molecular_function:adenine transmembrane transporter a…	K05863	SLC25A4S, ANT	map05166(Human T-cell leukemia virus 1 infection); map05164(Influenza A); map04217(Necroptosis); map05012(Parkinson disease); map05010(Alzheimer disease); map04020(Calcium signaling pathway); map04022(cGMP-PKG signaling pathway); map05016(Huntington disease); map04218(Cellular senescence)	3JCY0(C:Energy production and conversion)	3JCY0(ATP:ADP antiporter activity)	PF00153(Mito_carr:Mitochondrial carrier protein)		292
ENSG00000005059	MCUB	mitochondrial calcium uniporter dominant negative subunit beta [Source:HGNC Symbol;Acc:HGNC:26076]	2230	0.79	0.25	1.11	2.51	0.77	1.21	0.26	0.28	0.62	0.7167	1.4967	0.3867	XP_006714309(calcium uniporter regulatory subunit MCUb, mitochondrial isoform X1 [Homo sapiens])	GO:1990246(cellular_component:uniplex complex); GO:0019855(molecular_function:calcium channel inhibitor activity); GO:0006851(biological_process:mitochondrial calcium ion transport); GO:0005739(cellular_component:mitochondrion); GO:0036444(biological_process:calcium ion transmembrane import into mitochondrion); GO:0031305(cellular_component:integral component of mitochondrial inner membrane); GO:…	K22829	MCUB		3J6IU(S:Function unknown)	3J6IU(calcium import into the mitochondrion)	PF04678(MCU:Mitochondrial calcium uniporter)		55013
ENSG00000005073	HOXA11	homeobox A11 [Source:HGNC Symbol;Acc:HGNC:5101]	2669	0	0.02	0.03	0.04	0.06	0.08	0	0	0.03	0.0167	0.06	0.01	NP_005514(homeobox protein Hox-A11 [Homo sapiens])	GO:0048589(biological_process:developmental growth); GO:0008584(biological_process:male gonad development); GO:0001501(biological_process:skeletal system development); GO:0060065(biological_process:uterus development); GO:0009653(biological_process:anatomical structure morphogenesis); GO:0007275(biological_process:multicellular organism development); GO:0043565(molecular_function:sequence-specifi…	K21951	HOXA11	map05202(Transcriptional misregulation in cancer)	3J6QB(K:Transcription)	3J6QB(homeobox protein Hox-A11)	PF00046(Homeodomain:Homeodomain); PF12045(DUF3528:Protein of unknown function (DUF3528))		3207
ENSG00000005075	POLR2J	RNA polymerase II subunit J [Source:HGNC Symbol;Acc:HGNC:9197]	784	43.9	49.83	44.3	40.52	41.09	42.09	46.02	49.87	53.66	46.01	41.2333	49.85	XP_005250509(DNA-directed RNA polymerase II subunit RPB11-a isoform X1 [Homo sapiens])	GO:0016070(biological_process:RNA metabolic process); GO:0006283(biological_process:transcription-coupled nucleotide-excision repair); GO:0008543(biological_process:fibroblast growth factor receptor signaling pathway); GO:0005634(cellular_component:nucleus); GO:0001055(molecular_function:RNA polymerase II activity); GO:0006366(biological_process:transcription from RNA polymerase II promoter); GO:…	K03008	RPB11, POLR2J	map03020(RNA polymerase); map05016(Huntington disease)	3JGWG(K:Transcription)	3JGWG(RNA polymerase II activity)	PF13656(RNA_pol_L_2:RNA polymerase Rpb3/Rpb11 dimerisation domain); PF01193(RNA_pol_L:RNA polymerase Rpb3/Rpb11 dimerisation domain)		5439
ENSG00000005100	DHX33	DEAH-box helicase 33 [Source:HGNC Symbol;Acc:HGNC:16718]	5535	10.9	9.7	11.45	10.93	10.44	11.45	9.46	9.47	10.18	10.6833	10.94	9.7033	NP_064547(ATP-dependent RNA helicase DHX33 isoform 1 [Homo sapiens])	GO:0005737(cellular_component:cytoplasm); GO:0051092(biological_process:positive regulation of NF-kappaB transcription factor activity); GO:0000182(molecular_function:rDNA binding); GO:0033613(molecular_function:activating transcription factor binding); GO:0005730(cellular_component:nucleolus); GO:0072559(cellular_component:NLRP3 inflammasome complex); GO:0005634(cellular_component:nucleus); GO:0…	K17820	DHX33	map04621(NOD-like receptor signaling pathway)	3JDC8(A:RNA processing and modification)	3JDC8(rDNA binding)	PF07717(OB_NTP_bind:Oligonucleotide/oligosaccharide-binding (OB)-fold); PF00270(DEAD:DEAD/DEAH box helicase); PF00271(Helicase_C:Helicase conserved C-terminal domain); PF04408(HA2:Helicase associated domain (HA2))		56919
ENSG00000005102	MEOX1	mesenchyme homeobox 1 [Source:HGNC Symbol;Acc:HGNC:7013]	2674	0	0	0	0	0	0	0	0	0	0	0	0	XP_011523120(homeobox protein MOX-1 isoform X1 [Homo sapiens])	GO:0005737(cellular_component:cytoplasm); GO:0043565(molecular_function:sequence-specific DNA binding); GO:0001757(biological_process:somite specification); GO:0003700(molecular_function:transcription factor activity, sequence-specific DNA binding); GO:0005634(cellular_component:nucleus); GO:0061056(biological_process:sclerotome development); GO:0001228(molecular_function:transcriptional activato…	K09322	MEOX, MOX		3JEPY(K:Transcription)	3JEPY(sclerotome development)	PF00046(Homeodomain:Homeodomain)		4222
ENSG00000005108	THSD7A	thrombospondin type 1 domain containing 7A [Source:HGNC Symbol;Acc:HGNC:22207]	10655	0	0.01	0	0.02	0.01	0.18	0.01	0.02	0.01	0.0033	0.07	0.0133	NP_056019(thrombospondin type-1 domain-containing protein 7A precursor [Homo sapiens])	GO:0001525(biological_process:angiogenesis); GO:0031532(biological_process:actin cytoskeleton reorganization); GO:0016021(cellular_component:integral component of membrane); GO:0030154(biological_process:cell differentiation); GO:0005576(cellular_component:extracellular region); GO:0005886(cellular_component:plasma membrane); GO:0042995(cellular_component:cell projection)				3JFZQ(O:Posttranslational modification, protein turnover, chaperones)	3JFZQ(Thrombospondin type-1 domain-containing protein 7A)	PF00090(TSP_1:Thrombospondin type 1 domain); PF19028(TSP1_spondin:Spondin-like TSP1 domain); PF19030(TSP1_ADAMTS:Thrombospondin type 1 domain); PF19035(TSP1_CCN:CCN3 Nov like TSP1 domain)		221981
ENSG00000005156	LIG3	DNA ligase 3 [Source:HGNC Symbol;Acc:HGNC:6600]	8382	17.68	12.34	21	12.41	13.97	12.87	10.83	13.98	17.54	17.0067	13.0833	14.1167	NP_039269(DNA ligase 3 isoform alpha precursor [Homo sapiens])	GO:0006297(biological_process:nucleotide-excision repair, DNA gap filling); GO:0003910(molecular_function:DNA ligase (ATP) activity); GO:0051301(biological_process:cell division); GO:0003677(molecular_function:DNA binding); GO:0043504(biological_process:mitochondrial DNA repair); GO:0070421(cellular_component:DNA ligase III-XRCC1 complex); GO:0007005(biological_process:mitochondrion organization)…	K10776	LIG3	map03410(Base excision repair)	3J4BH(L:Replication, recombination and repair)	3J4BH(base-excision repair, DNA ligation)	PF16759(LIG3_BRCT:DNA ligase 3 BRCT domain); PF00645(zf-PARP:Poly(ADP-ribose) polymerase and DNA-Ligase Zn-finger region); PF01068(DNA_ligase_A_M:ATP dependent DNA ligase domain); PF04675(DNA_ligase_A_N:DNA ligase N terminus); PF04679(DNA_ligase_A_C:ATP dependent DNA ligase C terminal region ); PF04679(DNA_ligase_A_C:ATP dependent DNA ligase C terminal region); PF16589(BRCT_2:BRCT domain, a BRCA1…		3980
ENSG00000005175	RPAP3	RNA polymerase II associated protein 3 [Source:HGNC Symbol;Acc:HGNC:26151]	4339	7.89	7.28	9.1	22.4	22.77	19.91	7.18	8.25	8.57	8.09	21.6933	8	NP_078880(RNA polymerase II-associated protein 3 isoform 1 [Homo sapiens])	GO:0005829(cellular_component:cytosol); GO:0097255(cellular_component:R2TP complex)	K23002	RPAP3		3J833(S:Function unknown)	3J833(Potential Monad-binding region of RPAP3)	PF00515(TPR_1:Tetratricopeptide repeat); PF13176(TPR_7:Tetratricopeptide repeat); PF13877(RPAP3_C:Potential Monad-binding region of RPAP3); PF13181(TPR_8:Tetratricopeptide repeat); PF07719(TPR_2:Tetratricopeptide repeat); PF13414(TPR_11:TPR repeat); PF13424(TPR_12:Tetratricopeptide repeat); PF13432(TPR_16:Tetratricopeptide repeat); PF13428(TPR_14:Tetratricopeptide repeat); PF14559(TPR_19:Tetratri…		79657
ENSG00000005187	ACSM3	acyl-CoA synthetase medium chain family member 3 [Source:HGNC Symbol;Acc:HGNC:10522]	2533	30.5	29.26	27.58	5.59	7.32	6.38	26.53	31.48	28.62	29.1133	6.43	28.8767	NP_005613(acyl-coenzyme A synthetase ACSM3, mitochondrial isoform 1 [Homo sapiens])	GO:0006633(biological_process:fatty acid biosynthetic process); GO:0015645(molecular_function:fatty acid ligase activity); GO:0006637(biological_process:acyl-CoA metabolic process); GO:0004321(molecular_function:fatty-acyl-CoA synthase activity); GO:0047760(molecular_function:butyrate-CoA ligase activity); GO:0003996(molecular_function:acyl-CoA ligase activity); GO:0008217(biological_process:regu…	K01896	ACSM	map00650(Butanoate metabolism)	3J71H(I:Lipid transport and metabolism)	3J71H(butyrate-CoA ligase activity)	PF00501(AMP-binding:AMP-binding enzyme); PF13193(AMP-binding_C:AMP-binding enzyme C-terminal domain)		6296
ENSG00000005189	REXO5	RNA exonuclease 5 [Source:HGNC Symbol;Acc:HGNC:24661]	2691	4.2	2.75	2.35	2.24	1.19	2.78	2.56	3.24	2.17	3.1	2.07	2.6567	NP_001185982(RNA exonuclease 5 isoform 1 [Homo sapiens])	GO:0005634(cellular_component:nucleus); GO:0004527(molecular_function:exonuclease activity); GO:0005730(cellular_component:nucleolus); GO:0003723(molecular_function:RNA binding); GO:0070062(cellular_component:extracellular exosome)	K14570	REX1, REXO1, RNH70	map03008(Ribosome biogenesis in eukaryotes)	3J31M(L:Replication, recombination and repair)	3J31M(exonuclease activity)	PF00076(RRM_1:RNA recognition motif. (a.k.a. RRM, RBD, or RNP domain)); PF00929(RNase_T:Exonuclease)		81691
ENSG00000005194	CIAPIN1	cytokine induced apoptosis inhibitor 1 [Source:HGNC Symbol;Acc:HGNC:28050]	2021	36.13	31.65	41.57	23.6	25.39	22.92	40.96	39.23	34.11	36.45	23.97	38.1	NP_064709(anamorsin isoform 1 [Homo sapiens])	GO:0005737(cellular_component:cytoplasm); GO:0006915(biological_process:apoptotic process); GO:0051539(molecular_function:4 iron, 4 sulfur cluster binding); GO:0005730(cellular_component:nucleolus); GO:0051537(molecular_function:2 iron, 2 sulfur cluster binding); GO:0005739(cellular_component:mitochondrion); GO:0016226(biological_process:iron-sulfur cluster assembly); GO:0005654(cellular_componen…	K22746	CIAPIN1, DRE2		3J740(S:Function unknown)	3J740(Component of the cytosolic iron-sulfur (Fe-S) protein assembly (CIA) machinery. Required for the maturation of extramitochondrial Fe-S proteins. Part of an electron transfer chain functioning in an early step of cytosolic Fe-S biogenesis. Electrons are transferred to the Fe-S cluster from NADPH via the FAD- and FMN-containing protein NDOR1. Has anti-apoptotic effects in the cell. Involved i…	PF05093(CIAPIN1:Cytokine-induced anti-apoptosis inhibitor 1, Fe-S biogenesis); PF08241(Methyltransf_11:Methyltransferase domain); PF13847(Methyltransf_31:Methyltransferase domain)		57019
ENSG00000005206	SPPL2B	signal peptide peptidase like 2B [Source:HGNC Symbol;Acc:HGNC:30627]	3691	20	14.38	21.67	15.19	15.11	14.36	21.06	17.56	21.64	18.6833	14.8867	20.0867	NP_694533(signal peptide peptidase-like 2B isoform 2 precursor [Homo sapiens])	GO:0050776(biological_process:regulation of immune response); GO:0015629(cellular_component:actin cytoskeleton); GO:0005765(cellular_component:lysosomal membrane); GO:0042500(molecular_function:aspartic endopeptidase activity, intramembrane cleaving); GO:0016020(cellular_component:membrane); GO:0033619(biological_process:membrane protein proteolysis); GO:0000139(cellular_component:Golgi membrane)…	K09597	SPPL2B		3JACE(O:Posttranslational modification, protein turnover, chaperones)	3JACE(aspartic endopeptidase activity, intramembrane cleaving)	PF02225(PA:PA domain); PF04258(Peptidase_A22B:Signal peptide peptidase)		56928
ENSG00000005238	FAM214B	family with sequence similarity 214 member B [Source:HGNC Symbol;Acc:HGNC:25666]	2999	4.14	5.13	3.88	3.97	3.67	3.25	6.09	4.37	3.98	4.3833	3.63	4.8133	XP_011516339.1(protein FAM214B isoform X1 [Homo sapiens])	GO:0005634(cellular_component:nucleus)				3JA9N(S:Function unknown)	3JA9N(family with sequence similarity 214, member B)	PF13915(DUF4210:Domain of unknown function (DUF4210)); PF13889(Chromosome_seg:Chromosome segregation during meiosis)		80256
ENSG00000005243	COPZ2	COPI coat complex subunit zeta 2 [Source:HGNC Symbol;Acc:HGNC:19356]	914	0	0.11	0.64	0	0.23	0.61	0.13	0.51	0.17	0.25	0.28	0.27	NP_057513(coatomer subunit zeta-2 [Homo sapiens])	GO:0006891(biological_process:intra-Golgi vesicle-mediated transport); GO:0006890(biological_process:retrograde vesicle-mediated transport, Golgi to ER); GO:0006888(biological_process:ER to Golgi vesicle-mediated transport); GO:0005801(cellular_component:cis-Golgi network); GO:0006886(biological_process:intracellular protein transport); GO:0033116(cellular_component:endoplasmic reticulum-Golgi in…	K20472	COPZ, RET3		3JCRP(U:Intracellular trafficking, secretion, and vesicular transport)	3JCRP(Coatomer protein complex subunit zeta 2)	PF01217(Clat_adaptor_s:Clathrin adaptor complex small chain)		51226
ENSG00000005249	PRKAR2B	protein kinase cAMP-dependent type II regulatory subunit beta [Source:HGNC Symbol;Acc:HGNC:9392]	3689	0.03	0	0.03	0.15	0	0.02	0.02	0.03	0	0.02	0.0567	0.0167	NP_002727(cAMP-dependent protein kinase type II-beta regulatory subunit [Homo sapiens])	GO:0006631(biological_process:fatty acid metabolic process); GO:0047555(molecular_function:3',5'-cyclic-GMP phosphodiesterase activity); GO:0007596(biological_process:blood coagulation); GO:0007612(biological_process:learning); GO:0050804(biological_process:modulation of synaptic transmission); GO:0019934(biological_process:cGMP-mediated signaling); GO:0034236(molecular_function:protein kinase A …	K04739	PRKAR	map04910(Insulin signaling pathway)	3J3W5(T:Signal transduction mechanisms)	3J3W5(cAMP-dependent protein kinase type)	PF00027(cNMP_binding:Cyclic nucleotide-binding domain); PF02197(RIIa:Regulatory subunit of type II PKA R-subunit)		5577
ENSG00000005302	MSL3	MSL complex subunit 3 [Source:HGNC Symbol;Acc:HGNC:7370]	2286	3.65	3.82	4.68	9.14	8.05	9.09	4.09	3.95	3.53	4.05	8.76	3.8567	NP_523353(male-specific lethal 3 homolog isoform a [Homo sapiens])	GO:0072487(cellular_component:MSL complex); GO:0005654(cellular_component:nucleoplasm); GO:0035064(molecular_function:methylated histone binding); GO:0000123(cellular_component:histone acetyltransferase complex); GO:0043967(biological_process:histone H4 acetylation); GO:0043968(biological_process:histone H2A acetylation); GO:0006342(biological_process:chromatin silencing); GO:0043984(biological_p…	K18403	MSL3		3JCMP(B:Chromatin structure and dynamics); 3JCMP(K:Transcription)	3JCMP(histone H4-K16 acetylation); 3JCMP(histone H4-K16 acetylation)	PF11717(Tudor-knot:RNA binding activity-knot of a chromodomain ); PF05712(MRG:MRG); PF11717(Tudor-knot:RNA binding activity-knot of a chromodomain)		10943
ENSG00000005339	CREBBP	CREB binding protein [Source:HGNC Symbol;Acc:HGNC:2348]	10790	7.09	4.85	8.13	21.34	21.98	24.57	6.46	9.43	8.4	6.69	22.63	8.0967	NP_004371(CREB-binding protein isoform a [Homo sapiens])	GO:0008589(biological_process:regulation of smoothened signaling pathway); GO:0004402(molecular_function:histone acetyltransferase activity); GO:0006473(biological_process:protein acetylation); GO:0042592(biological_process:homeostatic process); GO:0008270(molecular_function:zinc ion binding); GO:0034644(biological_process:cellular response to UV); GO:0043426(molecular_function:MRF binding); GO:0…	K04498	EP300, CREBBP, KAT3	map04110(Cell cycle); map05166(Human T-cell leukemia virus 1 infection); map05164(Influenza A); map05165(Human papillomavirus infection); map05211(Renal cell carcinoma); map05161(Hepatitis B); map04350(TGF-beta signaling pathway); map04330(Notch signaling pathway); map05167(Kaposi sarcoma-associated herpesvirus infection); map04310(Wnt signaling pathway); map04919(Thyroid hormone signaling pathwa…	3JCCX(K:Transcription)	3JCCX(MRF binding)	PF02172(KIX:KIX domain); PF00439(Bromodomain:Bromodomain); PF02135(zf-TAZ:TAZ zinc finger); PF00569(ZZ:Zinc finger, ZZ type); PF09030(Creb_binding:Creb binding); PF08214(HAT_KAT11:Histone acetylation protein); PF06001(DUF902:Domain of Unknown Function (DUF902)); PF16987(KIX_2:KIX domain)		1387
ENSG00000005379	TSPOAP1	TSPO associated protein 1 [Source:HGNC Symbol;Acc:HGNC:16831]	7698	0.5	0.25	0.4	0.32	0.24	0.24	0.82	1.08	0.68	0.3833	0.2667	0.86	NP_001248764(peripheral-type benzodiazepine receptor-associated protein 1 isoform c [Homo sapiens])	GO:0044305(cellular_component:calyx of Held); GO:0005737(cellular_component:cytoplasm); GO:0006700(biological_process:C21-steroid hormone biosynthetic process); GO:0099626(molecular_function:voltage-gated calcium channel activity involved in regulation of presynaptic cytosolic calcium ion concentration); GO:0030156(molecular_function:benzodiazepine receptor binding); GO:0005829(cellular_component…	K19922	BZRAP1, RIMBP1		3J7FR(T:Signal transduction mechanisms)	3J7FR(Benzodiazepine receptor (peripheral) associated protein 1)	PF07653(SH3_2:Variant SH3 domain); PF14604(SH3_9:Variant SH3 domain); PF00018(SH3_1:SH3 domain)		9256
ENSG00000005381	MPO	myeloperoxidase [Source:HGNC Symbol;Acc:HGNC:7218]	3216	0.06	0.02	1.21	0	0	0	0	0	0.02	0.43	0	0.0067	NP_000241(myeloperoxidase precursor [Homo sapiens])	GO:0034374(biological_process:low-density lipoprotein particle remodeling); GO:1990268(biological_process:response to gold nanoparticle); GO:0035578(cellular_component:azurophil granule lumen); GO:0042744(biological_process:hydrogen peroxide catabolic process); GO:0002149(biological_process:hypochlorous acid biosynthetic process); GO:0042742(biological_process:defense response to bacterium); GO:0…	K10789	MPO	map00983(Drug metabolism - other enzymes); map05202(Transcriptional misregulation in cancer); map04145(Phagosome); map05221(Acute myeloid leukemia)	3JD0F(S:Function unknown)	3JD0F(hypochlorous acid metabolic process)	PF03098(An_peroxidase:Animal haem peroxidase)		4353
ENSG00000005421	PON1	paraoxonase 1 [Source:HGNC Symbol;Acc:HGNC:9204]	2393	0.21	0.16	0	0	0	0	0.19	0.16	0.06	0.1233	0	0.1367	NP_000437(serum paraoxonase/arylesterase 1 precursor [Homo sapiens])	GO:0032411(biological_process:positive regulation of transporter activity); GO:0004064(molecular_function:arylesterase activity); GO:0046434(biological_process:organophosphate catabolic process); GO:0070062(cellular_component:extracellular exosome); GO:0005615(cellular_component:extracellular space); GO:0005543(molecular_function:phospholipid binding); GO:0009636(biological_process:response to to…	K01045	PON		3JNYQ(S:Function unknown)	3JNYQ(aryldialkylphosphatase activity)	PF01731(Arylesterase:Arylesterase); PF08450(SGL:SMP-30/Gluconolactonase/LRE-like region); PF03088(Str_synth:Strictosidine synthase)		5444
ENSG00000005436	GCFC2	GC-rich sequence DNA-binding factor 2 [Source:HGNC Symbol;Acc:HGNC:1317]	4367	9.66	9.79	11.3	14.14	16.23	11.39	11.62	11.04	11.06	10.25	13.92	11.24	NP_001188263(GC-rich sequence DNA-binding factor 2 isoform 2 [Homo sapiens])	GO:0001227(molecular_function:transcriptional repressor activity, RNA polymerase II transcription regulatory region sequence-specific binding); GO:0000245(biological_process:spliceosomal complex assembly); GO:0000122(biological_process:negative regulation of transcription from RNA polymerase II promoter); GO:0005829(cellular_component:cytosol); GO:0005730(cellular_component:nucleolus); GO:0071008…	K09061	GCF, C2orf3		3J2F2(K:Transcription)	3J2F2(GC-rich sequence DNA-binding factor 2)	PF07842(GCFC:GC-rich sequence DNA-binding factor-like protein)		6936
ENSG00000005448	WDR54	WD repeat domain 54 [Source:HGNC Symbol;Acc:HGNC:25770]	1147	4.89	3.65	4.44	7.39	8.78	8.31	5.34	7.66	5.6	4.3267	8.16	6.2	NP_001307752(WD repeat-containing protein 54 isoform a [Homo sapiens])	GO:0002091(biological_process:negative regulation of receptor internalization); GO:0031982(cellular_component:vesicle); GO:0042058(biological_process:regulation of epidermal growth factor receptor signaling pathway); GO:0005515(molecular_function:protein binding); GO:0042803(molecular_function:protein homodimerization activity); GO:0043408(biological_process:regulation of MAPK cascade)				3JEU7(S:Function unknown)	3JEU7(WD40 repeats)			84058
ENSG00000005469	CROT	carnitine O-octanoyltransferase [Source:HGNC Symbol;Acc:HGNC:2366]	2959	1.6	3.3	2.9	4.51	2.19	3.47	3.23	3.77	2.62	2.6	3.39	3.2067	NP_001137407(peroxisomal carnitine O-octanoyltransferase isoform 1 [Homo sapiens])	GO:0043231(cellular_component:intracellular membrane-bounded organelle); GO:0006631(biological_process:fatty acid metabolic process); GO:0005782(cellular_component:peroxisomal matrix); GO:0015936(biological_process:coenzyme A metabolic process); GO:0006635(biological_process:fatty acid beta-oxidation); GO:0006625(biological_process:protein targeting to peroxisome); GO:0005829(cellular_component:c…	K05940	CROT	map04146(Peroxisome)	3J4NE(I:Lipid transport and metabolism)	3J4NE(O-octanoyltransferase activity)	PF00755(Carn_acyltransf:Choline/Carnitine o-acyltransferase)		54677
ENSG00000005471	ABCB4	ATP binding cassette subfamily B member 4 [Source:HGNC Symbol;Acc:HGNC:45]	4020	2.85	3.93	1.84	14.29	17.83	18.87	1.92	2.9	2.23	2.8733	16.9967	2.35	NP_061337(phosphatidylcholine translocator ABCB4 isoform B [Homo sapiens])	GO:1903413(biological_process:cellular response to bile acid); GO:0016020(cellular_component:membrane); GO:0015629(cellular_component:actin cytoskeleton); GO:0016887(molecular_function:ATPase activity); GO:0005887(cellular_component:integral component of plasma membrane); GO:0090554(molecular_function:phosphatidylcholine-translocating ATPase activity); GO:0005925(cellular_component:focal adhesion…	K05659	ABCB4	map02010(ABC transporters); map04976(Bile secretion)	3J9UA(Q:Secondary metabolites biosynthesis, transport and catabolism)	3J9UA(ATP-binding cassette, sub-family B (MDR TAP), member 4)	PF00664(ABC_membrane:ABC transporter transmembrane region); PF00005(ABC_tran:ABC transporter); PF02463(SMC_N:RecF/RecN/SMC N terminal domain); PF09818(ABC_ATPase:Predicted ATPase of the ABC class); PF13191(AAA_16:AAA ATPase domain); PF03215(Rad17:Rad17 P-loop domain); PF13401(AAA_22:AAA domain); PF00004(AAA:ATPase family associated with various cellular activities (AAA)); PF03193(RsgA_GTPase:RsgA…		5244
ENSG00000005483	KMT2E	lysine methyltransferase 2E (inactive) [Source:HGNC Symbol;Acc:HGNC:18541]	6714	12.06	9.97	13.42	42.58	42.67	43.15	15.84	17.05	13.44	11.8167	42.8	15.4433	NP_061152(inactive histone-lysine N-methyltransferase 2E [Homo sapiens])	GO:0035064(molecular_function:methylated histone binding); GO:0042119(biological_process:neutrophil activation); GO:0019899(molecular_function:enzyme binding); GO:0000785(cellular_component:chromatin); GO:0005737(cellular_component:cytoplasm); GO:0006306(biological_process:DNA methylation); GO:0005634(cellular_component:nucleus); GO:0005815(cellular_component:microtubule organizing center); GO:00…	K09189	MLL5	map00310(Lysine degradation)	3J6HM(S:Function unknown)	3J6HM(positive regulation of histone H3-K4 trimethylation)	PF00628(PHD:PHD-finger); PF00856(SET:SET domain); PF13831(PHD_2:PHD-finger)		55904
ENSG00000005486	RHBDD2	rhomboid domain containing 2 [Source:HGNC Symbol;Acc:HGNC:23082]	1721	75.29	73.52	74.83	28.39	25.78	28.65	71.69	74.9	75.47	74.5467	27.6067	74.02	NP_001333118(rhomboid domain-containing protein 2 isoform d [Homo sapiens])	GO:0004252(molecular_function:serine-type endopeptidase activity); GO:0005794(cellular_component:Golgi apparatus); GO:0016021(cellular_component:integral component of membrane); GO:0000139(cellular_component:Golgi membrane); GO:0005654(cellular_component:nucleoplasm); GO:0048471(cellular_component:perinuclear region of cytoplasm); GO:0005634(cellular_component:nucleus)	K09652	RHBDD2, RHBDL7		3JFHN(S:Function unknown)	3JFHN(serine-type endopeptidase activity)	PF01694(Rhomboid:Rhomboid family)		57414
ENSG00000005513	SOX8	SRY-box transcription factor 8 [Source:HGNC Symbol;Acc:HGNC:11203]	3087	0.62	0.38	0.68	0.32	0.17	0.2	0.43	0.57	0.26	0.56	0.23	0.42	NP_055402(transcription factor SOX-8 [Homo sapiens])	GO:0060009(biological_process:Sertoli cell development); GO:0090184(biological_process:positive regulation of kidney development); GO:0003677(molecular_function:DNA binding); GO:0007165(biological_process:signal transduction); GO:0048469(biological_process:cell maturation); GO:0008584(biological_process:male gonad development); GO:0048484(biological_process:enteric nervous system development); GO…	K09270	SOX7S		3J6WF(K:Transcription)	3J6WF(astrocyte fate commitment)	PF00505(HMG_box:HMG (high mobility group) box); PF12444(Sox_N:Sox developmental protein N terminal ); PF12444(Sox_N:Sox developmental protein N terminal); PF09011(HMG_box_2:HMG-box domain)		30812
ENSG00000005700	IBTK	inhibitor of Bruton tyrosine kinase [Source:HGNC Symbol;Acc:HGNC:17853]	6040	27.21	24.57	24.86	38.44	39.69	37.99	27.81	25.46	23.18	25.5467	38.7067	25.4833	XP_006715516(inhibitor of Bruton tyrosine kinase isoform X1 [Homo sapiens])	GO:0005737(cellular_component:cytoplasm); GO:0005654(cellular_component:nucleoplasm); GO:0016020(cellular_component:membrane); GO:0051209(biological_process:release of sequestered calcium ion into cytosol); GO:0019901(molecular_function:protein kinase binding); GO:0030292(molecular_function:protein tyrosine kinase inhibitor activity); GO:0001933(biological_process:negative regulation of protein p…				3J4WM(D:Cell cycle control, cell division, chromosome partitioning); 3J4WM(Z:Cytoskeleton)	3J4WM(protein tyrosine kinase inhibitor activity); 3J4WM(protein tyrosine kinase inhibitor activity)	PF12796(Ank_2:Ankyrin repeats (3 copies)); PF00415(RCC1:Regulator of chromosome condensation (RCC1) repeat); PF00651(BTB:BTB/POZ domain); PF13857(Ank_5:Ankyrin repeats (many copies)); PF13540(RCC1_2:Regulator of chromosome condensation (RCC1) repeat); PF13637(Ank_4:Ankyrin repeats (many copies)); PF00023(Ank:Ankyrin repeat); PF13606(Ank_3:Ankyrin repeat)		25998
ENSG00000005801	ZNF195	zinc finger protein 195 [Source:HGNC Symbol;Acc:HGNC:12986]	3342	5.92	4.81	6	11.07	9.39	9.57	4.31	5.1	4.41	5.5767	10.01	4.6067	XP_011518652.1()	GO:0005634(cellular_component:nucleus); GO:0008270(molecular_function:zinc ion binding); GO:0000981(molecular_function:RNA polymerase II transcription factor activity, sequence-specific DNA binding); GO:0003677(molecular_function:DNA binding)	K09228	KRAB	map05168(Herpes simplex virus 1 infection)	3JAMA(K:Transcription)	3JAMA(nucleic acid binding)	PF00096(zf-C2H2:Zinc finger, C2H2 type); PF01352(KRAB:KRAB box); PF13465(zf-H2C2_2:Zinc-finger double domain); PF13894(zf-C2H2_4:C2H2-type zinc finger); PF13912(zf-C2H2_6:C2H2-type zinc finger); PF09723(Zn-ribbon_8:Zinc ribbon domain); PF01286(XPA_N:XPA protein N-terminal); PF18439(zf_UBZ:Ubiquitin-Binding Zinc Finger)		7748
ENSG00000005810	MYCBP2	MYC binding protein 2 [Source:HGNC Symbol;Acc:HGNC:23386]	15359	7.92	5.27	4.74	9.42	8.35	10.87	5.86	5.69	6.2	5.9767	9.5467	5.9167	XP_006719845.1(E3 ubiquitin-protein ligase MYCBP2 isoform X5 [Homo sapiens])					3J6WZ(T:Signal transduction mechanisms)	3J6WZ(central nervous system projection neuron axonogenesis)	PF08005(PHR:PHR domain); PF13540(RCC1_2:Regulator of chromosome condensation (RCC1) repeat); PF00415(RCC1:Regulator of chromosome condensation (RCC1) repeat); PF08239(SH3_3:Bacterial SH3 domain); PF13639(zf-RING_2:Ring finger domain); PF00630(Filamin:Filamin/ABP280 repeat); PF03256(ANAPC10:Anaphase-promoting complex, subunit 10 (APC10))
ENSG00000005812	FBXL3	F-box and leucine rich repeat protein 3 [Source:HGNC Symbol;Acc:HGNC:13599]	3506	6.01	6.36	5.47	14.95	14.69	13.18	6.55	6.7	7.06	5.9467	14.2733	6.77	NP_036290(F-box/LRR-repeat protein 3 [Homo sapiens])	GO:0016604(cellular_component:nuclear body); GO:0031648(biological_process:protein destabilization); GO:0005829(cellular_component:cytosol); GO:0048511(biological_process:rhythmic process); GO:0043687(biological_process:post-translational protein modification); GO:0031146(biological_process:SCF-dependent proteasomal ubiquitin-dependent protein catabolic process); GO:0000151(cellular_component:ubi…	K10269	FBXL3	map04710(Circadian rhythm)	3J4J9(S:Function unknown)	3J4J9(F-box LRR-repeat protein 3)	PF12937(F-box-like:F-box-like); PF00646(F-box:F-box domain)		26224
ENSG00000005844	ITGAL	integrin subunit alpha L [Source:HGNC Symbol;Acc:HGNC:6148]	5129	0.92	1.34	1.57	0.73	1.34	0.27	2.44	1.94	3.03	1.2767	0.78	2.47	NP_002200(integrin alpha-L isoform a precursor [Homo sapiens])	GO:0006909(biological_process:phagocytosis); GO:0007160(biological_process:cell-matrix adhesion); GO:0050900(biological_process:leukocyte migration); GO:0035579(cellular_component:specific granule membrane); GO:0044877(molecular_function:macromolecular complex binding); GO:0007165(biological_process:signal transduction); GO:0030369(molecular_function:ICAM-3 receptor activity); GO:0070062(cellular…	K05718	ITGAL, CD11a	map05166(Human T-cell leukemia virus 1 infection); map04650(Natural killer cell mediated cytotoxicity); map05144(Malaria); map04015(Rap1 signaling pathway); map04810(Regulation of actin cytoskeleton); map04514(Cell adhesion molecules (CAMs)); map05150(Staphylococcus aureus infection); map05323(Rheumatoid arthritis); map05416(Viral myocarditis); map05169(Epstein-Barr virus infection); map04670(Leu…	3JA8B(W:Extracellular structures)	3JA8B(Integrin, alpha L (antigen CD11A (p180), lymphocyte function-associated antigen 1)	PF00092(VWA:von Willebrand factor type A domain); PF01839(FG-GAP:FG-GAP repeat); PF00357(Integrin_alpha:Integrin alpha cytoplasmic region); PF08441(Integrin_alpha2:Integrin alpha); PF13519(VWA_2:von Willebrand factor type A domain); PF13517(VCBS:Repeat domain in Vibrio, Colwellia, Bradyrhizobium and Shewanella); PF14312(FG-GAP_2:FG-GAP repeat)		3683
ENSG00000005882	PDK2	pyruvate dehydrogenase kinase 2 [Source:HGNC Symbol;Acc:HGNC:8810]	3364	4.49	5.26	6.29	4.58	1.97	3.97	7.8	9.16	7.07	5.3467	3.5067	8.01	NP_002602(pyruvate dehydrogenase kinase, isozyme 2 isoform 1 precursor [Homo sapiens])	GO:0005654(cellular_component:nucleoplasm); GO:0008286(biological_process:insulin receptor signaling pathway); GO:0006885(biological_process:regulation of pH); GO:0005967(cellular_component:mitochondrial pyruvate dehydrogenase complex); GO:0031670(biological_process:cellular response to nutrient); GO:0005829(cellular_component:cytosol); GO:0006111(biological_process:regulation of gluconeogenesis)…	K00898	PDK2_3_4		3JANU(T:Signal transduction mechanisms)	3JANU(pyruvate dehydrogenase (acetyl-transferring) kinase activity)	PF10436(BCDHK_Adom3:Mitochondrial branched-chain alpha-ketoacid dehydrogenase kinase); PF02518(HATPase_c:Histidine kinase-, DNA gyrase B-, and HSP90-like ATPase)		5164
ENSG00000005884	ITGA3	integrin subunit alpha 3 [Source:HGNC Symbol;Acc:HGNC:6139]	3665	1.05	0.51	0.55	0.9	1.02	1.41	0.51	0.27	1.22	0.7033	1.11	0.6667	PNJ66181.1(ITGA3 isoform 5 [Pongo abelii])	GO:0009897(cellular_component:external side of plasma membrane); GO:0007507(biological_process:heart development); GO:0030324(biological_process:lung development); GO:0005886(cellular_component:plasma membrane); GO:0007613(biological_process:memory); GO:0035024(biological_process:negative regulation of Rho protein signal transduction); GO:0050900(biological_process:leukocyte migration); GO:001062…	K06482	ITGA3, CD49c	map05165(Human papillomavirus infection); map04810(Regulation of actin cytoskeleton); map05222(Small cell lung cancer); map04640(Hematopoietic cell lineage); map04510(Focal adhesion); map04512(ECM-receptor interaction); map05200(Pathways in cancer); map05414(Dilated cardiomyopathy (DCM)); map05412(Arrhythmogenic right ventricular cardiomyopathy (ARVC)); map05410(Hypertrophic cardiomyopathy (HCM))…	3JCGB(W:Extracellular structures)	3JCGB(dendritic spine maintenance)	PF08441(Integrin_alpha2:Integrin alpha); PF01839(FG-GAP:FG-GAP repeat); PF13517(VCBS:Repeat domain in Vibrio, Colwellia, Bradyrhizobium and Shewanella); PF14312(FG-GAP_2:FG-GAP repeat)		3675
ENSG00000005889	ZFX	zinc finger protein X-linked [Source:HGNC Symbol;Acc:HGNC:12869]	7513	15.31	13.95	14.92	14.33	13.82	16.19	13.81	14.36	13.67	14.7267	14.78	13.9467	NP_001317256(zinc finger X-chromosomal protein isoform 4 [Homo sapiens])	GO:0005730(cellular_component:nucleolus); GO:0003713(molecular_function:transcription coactivator activity); GO:0005654(cellular_component:nucleoplasm); GO:0003677(molecular_function:DNA binding); GO:0046872(molecular_function:metal ion binding); GO:0000981(molecular_function:RNA polymerase II transcription factor activity, sequence-specific DNA binding)				3JEJ5(K:Transcription)	3JEJ5(nucleic acid-templated transcription)	PF00096(zf-C2H2:Zinc finger, C2H2 type); PF13909(zf-H2C2_5:C2H2-type zinc-finger domain); PF04704(Zfx_Zfy_act:Zfx / Zfy transcription activation region); PF13465(zf-H2C2_2:Zinc-finger double domain); PF13894(zf-C2H2_4:C2H2-type zinc finger); PF12171(zf-C2H2_jaz:Zinc-finger double-stranded RNA-binding); PF17032(zinc_ribbon_15:zinc-ribbon family)		7543
ENSG00000005893	LAMP2	lysosomal associated membrane protein 2 [Source:HGNC Symbol;Acc:HGNC:6501]	2089	107.35	103.14	108.02	70.38	73.12	72.45	106.67	119.68	113.12	106.17	71.9833	113.157	NP_001116078(lysosome-associated membrane glycoprotein 2 isoform C precursor [Homo sapiens])	GO:0016020(cellular_component:membrane); GO:0061684(biological_process:chaperone-mediated autophagy); GO:0101003(cellular_component:ficolin-1-rich granule membrane); GO:0019899(molecular_function:enzyme binding); GO:0050821(biological_process:protein stabilization); GO:0044754(cellular_component:autolysosome); GO:0035577(cellular_component:azurophil granule membrane); GO:0009267(biological_proces…	K06528	LAMP1_2, CD107	map05152(Tuberculosis); map04145(Phagosome); map04142(Lysosome); map04140(Autophagy - animal)	3J7WG(S:Function unknown)	3J7WG(protein targeting to lysosome involved in chaperone-mediated autophagy)	PF01299(Lamp:Lysosome-associated membrane glycoprotein (Lamp)); PF05827(ATP-synt_S1:Vacuolar ATP synthase subunit S1 (ATP6S1))		3920
ENSG00000005961	ITGA2B	integrin subunit alpha 2b [Source:HGNC Symbol;Acc:HGNC:6138]	3479	12.28	13.07	12.84	16.4	12.25	14.86	13.34	15.3	12.76	12.73	14.5033	13.8	NP_000410(integrin alpha-IIb preproprotein [Homo sapiens])	GO:0009897(cellular_component:external side of plasma membrane); GO:0005925(cellular_component:focal adhesion); GO:0070062(cellular_component:extracellular exosome); GO:0050840(molecular_function:extracellular matrix binding); GO:0007229(biological_process:integrin-mediated signaling pathway); GO:0031092(cellular_component:platelet alpha granule membrane); GO:0008305(cellular_component:integrin c…	K06476	ITGA2B, CD41	map05165(Human papillomavirus infection); map04015(Rap1 signaling pathway); map04810(Regulation of actin cytoskeleton); map05222(Small cell lung cancer); map04640(Hematopoietic cell lineage); map04510(Focal adhesion); map04512(ECM-receptor interaction); map05200(Pathways in cancer); map05418(Fluid shear stress and atherosclerosis); map05414(Dilated cardiomyopathy (DCM)); map05412(Arrhythmogenic r…	3J5KK(W:Extracellular structures)	3J5KK(fibrinogen binding)	PF01839(FG-GAP:FG-GAP repeat); PF08441(Integrin_alpha2:Integrin alpha); PF00357(Integrin_alpha:Integrin alpha cytoplasmic region); PF13517(VCBS:Repeat domain in Vibrio, Colwellia, Bradyrhizobium and Shewanella)		3674
ENSG00000005981	ASB4	ankyrin repeat and SOCS box containing 4 [Source:HGNC Symbol;Acc:HGNC:16009]	3784	0.28	0.11	0.1	0	0	0	0	0.13	0.21	0.1633	0	0.1133	NP_057200(ankyrin repeat and SOCS box protein 4 isoform a [Homo sapiens])	GO:0031625(molecular_function:ubiquitin protein ligase binding); GO:0005829(cellular_component:cytosol); GO:2001214(biological_process:positive regulation of vasculogenesis); GO:0061630(molecular_function:ubiquitin protein ligase activity); GO:0043687(biological_process:post-translational protein modification); GO:0051865(biological_process:protein autoubiquitination); GO:0035556(biological_proce…	K10326	ASB4		3JDVP(S:Function unknown)	3JDVP(Ankyrin repeat and SOCS box)	PF07525(SOCS_box:SOCS box); PF12796(Ank_2:Ankyrin repeats (3 copies)); PF00023(Ank:Ankyrin repeat); PF13637(Ank_4:Ankyrin repeats (many copies)); PF13857(Ank_5:Ankyrin repeats (many copies)); PF13606(Ank_3:Ankyrin repeat)		51666
ENSG00000006007	GDE1	glycerophosphodiester phosphodiesterase 1 [Source:HGNC Symbol;Acc:HGNC:29644]	2907	55.1	63.83	57.88	28.65	28.24	28.05	62.41	54.58	58.74	58.9367	28.3133	58.5767	NP_001310996(glycerophosphodiester phosphodiesterase 1 isoform 3 [Homo sapiens])	GO:0006644(biological_process:phospholipid metabolic process); GO:0006629(biological_process:lipid metabolic process); GO:0008889(molecular_function:glycerophosphodiester phosphodiesterase activity); GO:0016021(cellular_component:integral component of membrane); GO:0030659(cellular_component:cytoplasmic vesicle membrane); GO:0046475(biological_process:glycerophospholipid catabolic process); GO:00…	K19179	GDE1		3J8HX(C:Energy production and conversion)	3J8HX(glycerophosphoinositol glycerophosphodiesterase activity)	PF03009(GDPD:Glycerophosphoryl diester phosphodiesterase family)		51573
ENSG00000006015	REX1BD	required for excision 1-B domain containing [Source:HGNC Symbol;Acc:HGNC:26098]	767	10.23	7.35	7.49	8.1	11.33	9	11.05	8.91	8.83	8.3567	9.4767	9.5967	XP_024307339(required for excision 1-B domain-containing protein isoform X1 [Homo sapiens])	GO:0005515(molecular_function:protein binding)				3JN7Y(S:Function unknown)	3JN7Y(Chromosome 19 open reading frame 60)	PF14966(DNA_repr_REX1B:DNA repair REX1-B)		55049
ENSG00000006016	CRLF1	cytokine receptor like factor 1 [Source:HGNC Symbol;Acc:HGNC:2364]	1746	170.89	197.8	178	71.68	69.6	68.42	194.29	204.2	210.23	182.23	69.9	202.907	XP_023481273.1(cytokine receptor-like factor 1 isoform X1 [Equus caballus])	GO:0005515(molecular_function:protein binding)				3J6FF(T:Signal transduction mechanisms)	3J6FF(negative regulation of motor neuron apoptotic process)	PF00041(fn3:Fibronectin type III domain); PF09067(EpoR_lig-bind:Erythropoietin receptor, ligand binding); PF09240(IL6Ra-bind:Interleukin-6 receptor alpha chain, binding); PF16656(Pur_ac_phosph_N:Purple acid Phosphatase, N-terminal domain); PF06328(Lep_receptor_Ig:Ig-like C2-type domain); PF18589(ObR_Ig:Obesity receptor immunoglobulin like domain)
ENSG00000006025	OSBPL7	oxysterol binding protein like 7 [Source:HGNC Symbol;Acc:HGNC:16387]	3349	8.12	6.81	8.18	15.03	13.71	16.68	10.48	11.13	10.4	7.7033	15.14	10.67	NP_665741.1(oxysterol-binding protein-related protein 7 [Homo sapiens])	GO:0005776(cellular_component:autophagosome); GO:0032934(molecular_function:sterol binding); GO:0015485(molecular_function:cholesterol binding); GO:0005829(cellular_component:cytosol); GO:0016020(cellular_component:membrane); GO:0071397(biological_process:cellular response to cholesterol); GO:0008289(molecular_function:lipid binding); GO:0097038(cellular_component:perinuclear endoplasmic reticulu…	K20463	OSBPL3_6_7, ORP3_6_7		3J1WY(T:Signal transduction mechanisms)	3J1WY(Oxysterol-binding protein)	PF15409(PH_8:Pleckstrin homology domain); PF01237(Oxysterol_BP:Oxysterol-binding protein ); PF01237(Oxysterol_BP:Oxysterol-binding protein); PF00169(PH:PH domain)		114881
ENSG00000006042	TMEM98	transmembrane protein 98 [Source:HGNC Symbol;Acc:HGNC:24529]	1683	20.09	14.39	20.41	17.57	15.73	19.67	12.69	14.56	16.69	18.2967	17.6567	14.6467	NP_001288675(transmembrane protein 98 [Homo sapiens])	GO:1900181(biological_process:negative regulation of protein localization to nucleus); GO:0045063(biological_process:T-helper 1 cell differentiation); GO:0048715(biological_process:negative regulation of oligodendrocyte differentiation); GO:0005783(cellular_component:endoplasmic reticulum); GO:0005615(cellular_component:extracellular space); GO:0016021(cellular_component:integral component of mem…				3J39G(S:Function unknown)	3J39G(Transmembrane protein 98)	PF13324(GCIP:Grap2 and cyclin-D-interacting)		26022
ENSG00000006047	YBX2	Y-box binding protein 2 [Source:HGNC Symbol;Acc:HGNC:17948]	1654	7.33	6.59	6.29	2.07	2.99	1.53	7.15	7.24	8.45	6.7367	2.1967	7.6133	NP_057066(Y-box-binding protein 2 [Homo sapiens])	GO:0009386(biological_process:translational attenuation); GO:0048599(biological_process:oocyte development); GO:0120162(biological_process:positive regulation of cold-induced thermogenesis); GO:0005634(cellular_component:nucleus); GO:0006366(biological_process:transcription from RNA polymerase II promoter); GO:0005737(cellular_component:cytoplasm); GO:0001650(cellular_component:fibrillar center);…	K09277	YBX2		3J2GU(J:Translation, ribosomal structure and biogenesis)	3J2GU(oogenesis)	PF00313(CSD:'Cold-shock' DNA-binding domain)		51087
ENSG00000006059	KRT33A	keratin 33A [Source:HGNC Symbol;Acc:HGNC:6450]	1303	0	0	0	0	0	0	0	0	0	0	0	0	NP_004129(keratin, type I cuticular Ha3-I [Homo sapiens])	GO:0005615(cellular_component:extracellular space); GO:0031424(biological_process:keratinization); GO:0005829(cellular_component:cytosol); GO:0070268(biological_process:cornification); GO:0005198(molecular_function:structural molecule activity); GO:0005882(cellular_component:intermediate filament)	K07604	KRT1	map05150(Staphylococcus aureus infection); map04915(Estrogen signaling pathway)	3J4CT(S:Function unknown)	3J4CT(structural molecule activity)	PF00038(Filament:Intermediate filament protein)		3883
ENSG00000006062	MAP3K14	mitogen-activated protein kinase kinase kinase 14 [Source:HGNC Symbol;Acc:HGNC:6853]	4583	6.8	5.46	6.49	3.05	3.09	3.71	6.31	6.77	6.84	6.25	3.2833	6.64	XP_011523743.1(mitogen-activated protein kinase kinase kinase 14 isoform X1 [Homo sapiens])	GO:0005737(cellular_component:cytoplasm); GO:0005829(cellular_component:cytosol); GO:0033209(biological_process:tumor necrosis factor-mediated signaling pathway); GO:0043231(cellular_component:intracellular membrane-bounded organelle); GO:0051607(biological_process:defense response to virus); GO:0004674(molecular_function:protein serine/threonine kinase activity); GO:0071260(biological_process:ce…	K04466	MAP3K14, NIK	map05166(Human T-cell leukemia virus 1 infection); map04010(MAPK signaling pathway); map05169(Epstein-Barr virus infection); map04210(Apoptosis); map04625(C-type lectin receptor signaling pathway); map04380(Osteoclast differentiation); map04660(T cell receptor signaling pathway); map04668(TNF signaling pathway); map04064(NF-kappa B signaling pathway); map05120(Epithelial cell signaling in Helicob…	3J3ZW(T:Signal transduction mechanisms)	3J3ZW(NF-kappaB-inducing kinase activity)	PF00069(Pkinase:Protein kinase domain); PF07714(PK_Tyr_Ser-Thr:Protein tyrosine and serine/threonine kinase)		9020
ENSG00000006071	ABCC8	ATP binding cassette subfamily C member 8 [Source:HGNC Symbol;Acc:HGNC:59]	5336	0.06	0.04	0.02	0	0.07	0.05	0.03	0.04	0.01	0.04	0.04	0.0267	NP_001338224(ATP-binding cassette sub-family C member 8 isoform 3 [Homo sapiens])	GO:0042626(molecular_function:ATPase activity, coupled to transmembrane movement of substances); GO:0042383(cellular_component:sarcolemma); GO:0008281(molecular_function:sulfonylurea receptor activity); GO:0008282(cellular_component:ATP-sensitive potassium channel complex); GO:0006813(biological_process:potassium ion transport); GO:0016020(cellular_component:membrane); GO:0042493(biological_proce…	K05032	ABCC8, SUR1	map02010(ABC transporters); map04911(Insulin secretion); map04930(Type II diabetes mellitus)	3J61H(Q:Secondary metabolites biosynthesis, transport and catabolism)	3J61H(sulfonylurea receptor activity)	PF00664(ABC_membrane:ABC transporter transmembrane region); PF00005(ABC_tran:ABC transporter); PF02463(SMC_N:RecF/RecN/SMC N terminal domain); PF16185(MTABC_N:Mitochondrial ABC-transporter N-terminal five TM region); PF13304(AAA_21:AAA domain, putative AbiEii toxin, Type IV TA system); PF13555(AAA_29:P-loop containing region of AAA domain)		6833
ENSG00000006116	CACNG3	calcium voltage-gated channel auxiliary subunit gamma 3 [Source:HGNC Symbol;Acc:HGNC:1407]	1917	0	0	0	0	0	0	0	0	0	0	0	0	NP_006530(voltage-dependent calcium channel gamma-3 subunit [Homo sapiens])	GO:0019226(biological_process:transmission of nerve impulse); GO:0008104(biological_process:protein localization); GO:0032281(cellular_component:AMPA glutamate receptor complex); GO:0005886(cellular_component:plasma membrane); GO:0030425(cellular_component:dendrite); GO:0005891(cellular_component:voltage-gated calcium channel complex); GO:0099061(cellular_component:integral component of postsynap…	K04868	CACNG3	map04260(Cardiac muscle contraction); map04261(Adrenergic signaling in cardiomyocytes); map04010(MAPK signaling pathway); map04921(Oxytocin signaling pathway); map05414(Dilated cardiomyopathy (DCM)); map05412(Arrhythmogenic right ventricular cardiomyopathy (ARVC)); map05410(Hypertrophic cardiomyopathy (HCM))	3J2J6(P:Inorganic ion transport and metabolism)	3J2J6(regulation of AMPA receptor activity)	PF00822(PMP22_Claudin:PMP-22/EMP/MP20/Claudin family); PF13903(Claudin_2:PMP-22/EMP/MP20/Claudin tight junction)		10368
ENSG00000006118	TMEM132A	transmembrane protein 132A [Source:HGNC Symbol;Acc:HGNC:31092]	3480	12.37	9.95	10	8.4	5.04	9.79	11.01	9.81	10.67	10.7733	7.7433	10.4967	NP_060340(transmembrane protein 132A isoform a precursor [Homo sapiens])	GO:0044267(biological_process:cellular protein metabolic process); GO:0070062(cellular_component:extracellular exosome); GO:0005794(cellular_component:Golgi apparatus); GO:0043687(biological_process:post-translational protein modification); GO:0005788(cellular_component:endoplasmic reticulum lumen); GO:0005789(cellular_component:endoplasmic reticulum membrane); GO:0000139(cellular_component:Golgi…	K17599	TMEM132		3J402(S:Function unknown)	3J402(negative regulation of programmed cell death)	PF16070(TMEM132:Transmembrane protein family 132); PF15705(TMEM132D_N:Mature oligodendrocyte transmembrane protein, TMEM132D, N-term); PF15706(TMEM132D_C:Mature oligodendrocyte transmembrane protein, TMEM132D, C-term)		54972
ENSG00000006125	AP2B1	adaptor related protein complex 2 subunit beta 1 [Source:HGNC Symbol;Acc:HGNC:563]	5700	62.57	54.68	60.58	50.52	58.99	57.02	59.2	58.05	63.05	59.2767	55.51	60.1	NP_001025177(AP-2 complex subunit beta isoform a [Homo sapiens])	GO:1905477(biological_process:positive regulation of protein localization to membrane); GO:0003281(biological_process:ventricular septum development); GO:0072583(biological_process:clathrin-dependent endocytosis); GO:0061024(biological_process:membrane organization); GO:0048268(biological_process:clathrin coat assembly); GO:0098884(biological_process:postsynaptic neurotransmitter receptor interna…	K11825	AP2B1	map04961(Endocrine and other factor-regulated calcium reabsorption); map05016(Huntington disease); map04144(Endocytosis); map04721(Synaptic vesicle cycle)	3JA7A(U:Intracellular trafficking, secretion, and vesicular transport)	3JA7A(neurotransmitter receptor internalization)	PF09066(B2-adapt-app_C:Beta2-adaptin appendage, C-terminal sub-domain); PF02883(Alpha_adaptinC2:Adaptin C-terminal domain); PF01602(Adaptin_N:Adaptin N terminal region); PF12717(Cnd1:non-SMC mitotic condensation complex subunit 1); PF13646(HEAT_2:HEAT repeats); PF02985(HEAT:HEAT repeat); PF00514(Arm:Armadillo/beta-catenin-like repeat); PF12719(Cnd3:Nuclear condensing complex subunits, C-term doma…		163
ENSG00000006128	TAC1	tachykinin precursor 1 [Source:HGNC Symbol;Acc:HGNC:11517]	1061	0	0	0	0	0	0	0	0	0	0	0	0	NP_003173(protachykinin-1 isoform beta precursor [Homo sapiens])	GO:1990090(biological_process:cellular response to nerve growth factor stimulus); GO:0019732(biological_process:antifungal humoral response); GO:0050965(biological_process:detection of temperature stimulus involved in sensory perception of pain); GO:0019731(biological_process:antibacterial humoral response); GO:0007616(biological_process:long-term memory); GO:2000854(biological_process:positive r…	K05239	TAC1	map04080(Neuroactive ligand-receptor interaction)	3JGE5(T:Signal transduction mechanisms)	3JGE5(substance P receptor binding)	PF02202(Tachykinin:Tachykinin family)		6863
ENSG00000006194	ZNF263	zinc finger protein 263 [Source:HGNC Symbol;Acc:HGNC:13056]	3282	16.44	18.74	18.57	19.93	22.52	23.49	22.37	21	19.39	17.9167	21.98	20.92	NP_005732(zinc finger protein 263 [Homo sapiens])	GO:0043565(molecular_function:sequence-specific DNA binding); GO:0001227(molecular_function:transcriptional repressor activity, RNA polymerase II transcription regulatory region sequence-specific binding); GO:0000122(biological_process:negative regulation of transcription from RNA polymerase II promoter); GO:0003700(molecular_function:transcription factor activity, sequence-specific DNA binding);…	K09229	ZKSCAN		3JA8Q(K:Transcription)	3JA8Q(leucine rich region)	PF00096(zf-C2H2:Zinc finger, C2H2 type); PF02023(SCAN:SCAN domain); PF01352(KRAB:KRAB box); PF13465(zf-H2C2_2:Zinc-finger double domain); PF13894(zf-C2H2_4:C2H2-type zinc finger); PF16622(zf-C2H2_11:zinc-finger C2H2-type); PF09723(Zn-ribbon_8:Zinc ribbon domain); PF13912(zf-C2H2_6:C2H2-type zinc finger); PF12171(zf-C2H2_jaz:Zinc-finger double-stranded RNA-binding)		10127
ENSG00000006210	CX3CL1	C-X3-C motif chemokine ligand 1 [Source:HGNC Symbol;Acc:HGNC:10647]	3313	9.43	8.85	8.83	2.6	3.49	3.21	8.36	7.96	8.97	9.0367	3.1	8.43	NP_002987.1(fractalkine isoform 1 precursor [Homo sapiens])	GO:0042056(molecular_function:chemoattractant activity); GO:0007568(biological_process:aging); GO:0005615(cellular_component:extracellular space); GO:0008009(molecular_function:chemokine activity); GO:0009986(cellular_component:cell surface); GO:0035425(biological_process:autocrine signaling); GO:0060055(biological_process:angiogenesis involved in wound healing); GO:0031737(molecular_function:CX3…	K05508	CX3CL1, NTT	map04668(TNF signaling pathway); map04060(Cytokine-cytokine receptor interaction); map04061(Viral protein interaction with cytokine and cytokine receptor); map04062(Chemokine signaling pathway); map05163(Human cytomegalovirus infection)	3J2U5(T:Signal transduction mechanisms)	3J2U5(positive regulation of calcium-independent cell-cell adhesion)	PF00048(IL8:Small cytokines (intecrine/chemokine), interleukin-8 like)		6376
ENSG00000006282	SPATA20	spermatogenesis associated 20 [Source:HGNC Symbol;Acc:HGNC:26125]	2634	29.88	20.24	25.38	26.97	28.03	27.13	25.32	25.01	27.3	25.1667	27.3767	25.8767	NP_073738(spermatogenesis-associated protein 20 isoform 1 precursor [Homo sapiens])	GO:0003824(molecular_function:catalytic activity); GO:0007283(biological_process:spermatogenesis); GO:0030154(biological_process:cell differentiation); GO:0007275(biological_process:multicellular organism development); GO:0005576(cellular_component:extracellular region)				3J43A(O:Posttranslational modification, protein turnover, chaperones)	3J43A(spermatogenesis)	PF03190(Thioredox_DsbH:Protein of unknown function, DUF255); PF07221(GlcNAc_2-epim:N-acylglucosamine 2-epimerase (GlcNAc 2-epimerase)); PF13899(Thioredoxin_7:Thioredoxin-like)		64847
ENSG00000006283	CACNA1G	calcium voltage-gated channel subunit alpha1 G [Source:HGNC Symbol;Acc:HGNC:1394]	8602	0.23	0.1	0.19	0.04	0.04	0.06	0.1	0.19	0.31	0.1733	0.0467	0.2	NP_061496(voltage-dependent T-type calcium channel subunit alpha-1G isoform 1 [Homo sapiens])	GO:0042391(biological_process:regulation of membrane potential); GO:0008332(molecular_function:low voltage-gated calcium channel activity); GO:0005886(cellular_component:plasma membrane); GO:0019228(biological_process:neuronal action potential); GO:0005891(cellular_component:voltage-gated calcium channel complex); GO:0086045(biological_process:membrane depolarization during AV node cell action po…	K04854	CACNA1G, CAV3.1	map04713(Circadian entrainment); map04010(MAPK signaling pathway); map04020(Calcium signaling pathway); map04927(Cortisol synthesis and secretion); map04929(GnRH secretion); map04925(Aldosterone synthesis and secretion); map04934(Cushing syndrome); map04930(Type II diabetes mellitus)	3J7IF(P:Inorganic ion transport and metabolism)	3J7IF(voltage-gated calcium channel activity involved SA node cell action potential)	PF00520(Ion_trans:Ion transport protein); PF08016(PKD_channel:Polycystin cation channel)		8913
ENSG00000006327	TNFRSF12A	TNF receptor superfamily member 12A [Source:HGNC Symbol;Acc:HGNC:18152]	1133	187.17	166.8	190.06	212.57	225.38	212.67	188.73	174.23	183.22	181.343	216.873	182.06	PNI44546.1(LOW QUALITY PROTEIN: TNFRSF12A isoform 1 [Pan troglodytes])	GO:0006931(biological_process:substrate-dependent cell migration, cell attachment to substrate); GO:0001726(cellular_component:ruffle); GO:0045773(biological_process:positive regulation of axon extension); GO:0009986(cellular_component:cell surface); GO:0033209(biological_process:tumor necrosis factor-mediated signaling pathway); GO:2001238(biological_process:positive regulation of extrinsic apop…	K05149	TNFRSF12A, FN14, TWEAKR, CD266	map04060(Cytokine-cytokine receptor interaction)	3JMJM(T:Signal transduction mechanisms); 3JGZ7(T:Signal transduction mechanisms)	3JMJM(Tumor necrosis factor receptor superfamily, member 12A); 3JGZ7(substrate-dependent cell migration, cell attachment to substrate)	PF12191(stn_TNFRSF12A:Tumour necrosis factor receptor stn_TNFRSF12A_TNFR domain)		51330
ENSG00000006377	DLX6	distal-less homeobox 6 [Source:HGNC Symbol;Acc:HGNC:2919]	2300	2.53	2.35	2.15	1.7	1.54	1	2.79	2.23	3.34	2.3433	1.4133	2.7867	NP_005213(homeobox protein DLX-6 [Homo sapiens])	GO:0043565(molecular_function:sequence-specific DNA binding); GO:0005634(cellular_component:nucleus); GO:0006355(biological_process:regulation of transcription, DNA-templated)	K09314	DLX1_4_6		3J75Z(K:Transcription)	3J75Z(roof of mouth development)	PF00046(Homeodomain:Homeodomain)		1750
ENSG00000006432	MAP3K9	mitogen-activated protein kinase kinase kinase 9 [Source:HGNC Symbol;Acc:HGNC:6861]	4449	3.44	1.97	3.33	5.72	4.57	5.01	2.55	2.73	2.62	2.9133	5.1	2.6333	NP_149132(mitogen-activated protein kinase kinase kinase 9 isoform 1 [Homo sapiens])	GO:0007257(biological_process:activation of JUN kinase activity); GO:0006468(biological_process:protein phosphorylation); GO:0006915(biological_process:apoptotic process); GO:0000165(biological_process:MAPK cascade); GO:0046777(biological_process:protein autophosphorylation); GO:0043065(biological_process:positive regulation of apoptotic process); GO:0004674(molecular_function:protein serine/thre…	K04417	MAP3K9, MLK1	map04013(MAPK signaling pathway - fly); map04361(Axon regeneration)	3J2I0(T:Signal transduction mechanisms)	3J2I0(JUN kinase kinase kinase activity)	PF00069(Pkinase:Protein kinase domain); PF14604(SH3_9:Variant SH3 domain); PF07714(PK_Tyr_Ser-Thr:Protein tyrosine and serine/threonine kinase); PF00018(SH3_1:SH3 domain); PF07653(SH3_2:Variant SH3 domain)		4293
ENSG00000006451	RALA	RAS like proto-oncogene A [Source:HGNC Symbol;Acc:HGNC:9839]	2787	31.96	38.97	32.72	65.46	66.87	74.17	40.57	34.27	35.56	34.55	68.8333	36.8	NP_005393(ras-related protein Ral-A precursor [Homo sapiens])	GO:0031755(molecular_function:Edg-2 lysophosphatidic acid receptor binding); GO:0017022(molecular_function:myosin binding); GO:0061024(biological_process:membrane organization); GO:0007165(biological_process:signal transduction); GO:0005925(cellular_component:focal adhesion); GO:0051301(biological_process:cell division); GO:0070062(cellular_component:extracellular exosome); GO:0031532(biological_…	K07834	RALA	map05210(Colorectal cancer); map05212(Pancreatic cancer); map05200(Pathways in cancer); map04015(Rap1 signaling pathway); map04014(Ras signaling pathway); map05132(Salmonella infection); map04072(Phospholipase D signaling pathway)	3JA2G(U:Intracellular trafficking, secretion, and vesicular transport)	3JA2G(Edg-2 lysophosphatidic acid receptor binding)	PF00071(Ras:Ras family); PF08477(Roc:Ras of Complex, Roc, domain of DAPkinase); PF00025(Arf:ADP-ribosylation factor family); PF03193(RsgA_GTPase:RsgA GTPase); PF00009(GTP_EFTU:Elongation factor Tu GTP binding domain)		5898
ENSG00000006453	BAIAP2L1	BAR/IMD domain containing adaptor protein 2 like 1 [Source:HGNC Symbol;Acc:HGNC:21649]	3645	29.47	27.79	29.38	80.3	82.38	79.94	25.07	25.76	25.1	28.88	80.8733	25.31	NP_061330(brain-specific angiogenesis inhibitor 1-associated protein 2-like protein 1 [Homo sapiens])	GO:0005654(cellular_component:nucleoplasm); GO:0070064(molecular_function:proline-rich region binding); GO:0015629(cellular_component:actin cytoskeleton); GO:2000251(biological_process:positive regulation of actin cytoskeleton reorganization); GO:0005829(cellular_component:cytosol); GO:0009617(biological_process:response to bacterium); GO:0051017(biological_process:actin filament bundle assembly)…	K20127	BAIAP2L1, IRTKS	map05130(Pathogenic Escherichia coli infection)	3J7Y8(T:Signal transduction mechanisms)	3J7Y8(actin crosslink formation)	PF14604(SH3_9:Variant SH3 domain); PF08397(IMD:IRSp53/MIM homology domain); PF07653(SH3_2:Variant SH3 domain); PF00018(SH3_1:SH3 domain); PF16746(BAR_3:BAR domain of APPL family)		55971
ENSG00000006459	KDM7A	lysine demethylase 7A [Source:HGNC Symbol;Acc:HGNC:22224]	9220	14.98	11.34	13.5	29.66	31.23	41.58	12.63	12.52	12.77	13.2733	34.1567	12.64	XP_011514889(lysine-specific demethylase 7A isoform X1 [Homo sapiens])	GO:0035064(molecular_function:methylated histone binding); GO:0005730(cellular_component:nucleolus); GO:0016706(molecular_function:oxidoreductase activity, acting on paired donors, with incorporation or reduction of molecular oxygen, 2-oxoglutarate as one donor, and incorporation of one atom each of oxygen into both donors); GO:0045893(biological_process:positive regulation of transcription, DNA-…	K11445	KDM7A, JHDM1D		3JA7J(B:Chromatin structure and dynamics)	3JA7J(histone demethylase activity (H4-K20 specific))	PF00628(PHD:PHD-finger); PF17811(JHD:Jumonji helical domain); PF02373(JmjC:JmjC domain, hydroxylase); PF13621(Cupin_8:Cupin-like domain)		80853
ENSG00000006468	ETV1	ETS variant transcription factor 1 [Source:HGNC Symbol;Acc:HGNC:3490]	4181	0.85	0.02	0.23	0.05	0.37	0	0.19	0.52	0.08	0.3667	0.14	0.2633	XP_024302444(ETS translocation variant 1 isoform X3 [Homo sapiens])	GO:0007517(biological_process:muscle organ development); GO:0006366(biological_process:transcription from RNA polymerase II promoter); GO:0003700(molecular_function:transcription factor activity, sequence-specific DNA binding); GO:0005634(cellular_component:nucleus); GO:0030154(biological_process:cell differentiation); GO:0001228(molecular_function:transcriptional activator activity, RNA polymera…	K09431	ETV1	map05202(Transcriptional misregulation in cancer)	3JDZ1(K:Transcription)	3JDZ1(peripheral nervous system neuron development)	PF04621(ETS_PEA3_N:PEA3 subfamily ETS-domain transcription factor N terminal domain); PF00178(Ets:Ets-domain)		2115
ENSG00000006530	AGK	acylglycerol kinase [Source:HGNC Symbol;Acc:HGNC:21869]	3628	9.29	9.08	8.67	8.99	10.65	11.99	9.64	9.02	7.63	9.0133	10.5433	8.7633	XP_011514699(acylglycerol kinase, mitochondrial isoform X1 [Homo sapiens])	GO:0042721(cellular_component:mitochondrial inner membrane protein insertion complex); GO:0043231(cellular_component:intracellular membrane-bounded organelle); GO:0005743(cellular_component:mitochondrial inner membrane); GO:0005829(cellular_component:cytosol); GO:0005741(cellular_component:mitochondrial outer membrane); GO:0001729(molecular_function:ceramide kinase activity); GO:0005739(cellular_…	K09881	AGK	map00561(Glycerolipid metabolism)	3J7HK(I:Lipid transport and metabolism); 3J7HK(T:Signal transduction mechanisms)	3J7HK(acylglycerol kinase activity); 3J7HK(acylglycerol kinase activity)	PF00781(DAGK_cat:Diacylglycerol kinase catalytic domain); PF11711(Tim54:Inner membrane protein import complex subunit Tim54)		55750
ENSG00000006534	ALDH3B1	aldehyde dehydrogenase 3 family member B1 [Source:HGNC Symbol;Acc:HGNC:410]	2280	1.83	1.99	2.66	1.69	1.76	1.75	2.13	1.24	2.73	2.16	1.7333	2.0333	NP_001154945(aldehyde dehydrogenase family 3 member B1 isoform a [Homo sapiens])	GO:0030148(biological_process:sphingolipid biosynthetic process); GO:0005737(cellular_component:cytoplasm); GO:0030667(cellular_component:secretory granule membrane); GO:0004030(molecular_function:aldehyde dehydrogenase [NAD(P)+] activity); GO:0046185(biological_process:aldehyde catabolic process); GO:0004029(molecular_function:aldehyde dehydrogenase (NAD) activity); GO:0070062(cellular_component…	K00129	E1.2.1.5	map05204(Chemical carcinogenesis); map00982(Drug metabolism - cytochrome P450); map00980(Metabolism of xenobiotics by cytochrome P450); map00340(Histidine metabolism); map00010(Glycolysis / Gluconeogenesis); map00360(Phenylalanine metabolism); map00350(Tyrosine metabolism); map00410(beta-Alanine metabolism)	3JDXH(C:Energy production and conversion)	3JDXH(Aldehyde dehydrogenase family)	PF00171(Aldedh:Aldehyde dehydrogenase family)		221
ENSG00000006555	TTC22	tetratricopeptide repeat domain 22 [Source:HGNC Symbol;Acc:HGNC:26067]	3401	0.21	0.13	0.24	0.43	0.19	0.35	0.14	0.19	0.32	0.1933	0.3233	0.2167	NP_001107580(tetratricopeptide repeat protein 22 isoform 1 [Homo sapiens])	GO:0005515(molecular_function:protein binding)				3JEGQ(S:Function unknown)	3JEGQ(tetratricopeptide repeat)	PF00515(TPR_1:Tetratricopeptide repeat); PF13431(TPR_17:Tetratricopeptide repeat); PF13181(TPR_8:Tetratricopeptide repeat); PF07719(TPR_2:Tetratricopeptide repeat); PF13424(TPR_12:Tetratricopeptide repeat)		55001
ENSG00000006576	PHTF2	putative homeodomain transcription factor 2 [Source:HGNC Symbol;Acc:HGNC:13411]	5198	11.34	10.62	10.37	9.26	8.06	9.58	11.65	11.74	10.38	10.7767	8.9667	11.2567	NP_001353018.1(putative homeodomain transcription factor 2 isoform 10 [Homo sapiens])	GO:0005634(cellular_component:nucleus); GO:0005783(cellular_component:endoplasmic reticulum); GO:0003677(molecular_function:DNA binding)				3JAR7(S:Function unknown)	3JAR7(nucleic acid-templated transcription)	PF12129(Phtf-FEM1B_bdg:Male germ-cell putative homeodomain transcription factor)		57157
ENSG00000006606	CCL26	C-C motif chemokine ligand 26 [Source:HGNC Symbol;Acc:HGNC:10625]	703	0.54	1.66	0.46	0.24	0.72	1.85	0.76	0.46	1.12	0.8867	0.9367	0.78	NP_006063(C-C motif chemokine 26 precursor [Homo sapiens])	GO:0070098(biological_process:chemokine-mediated signaling pathway); GO:0008009(molecular_function:chemokine activity); GO:0050921(biological_process:positive regulation of chemotaxis); GO:0048245(biological_process:eosinophil chemotaxis); GO:0048247(biological_process:lymphocyte chemotaxis); GO:0048020(molecular_function:CCR chemokine receptor binding); GO:0043547(biological_process:positive reg…	K21096	CCL26	map04060(Cytokine-cytokine receptor interaction); map04061(Viral protein interaction with cytokine and cytokine receptor); map04062(Chemokine signaling pathway)	3JI33(T:Signal transduction mechanisms)	3JI33(C-C motif)	PF00048(IL8:Small cytokines (intecrine/chemokine), interleukin-8 like)		10344
ENSG00000006607	FARP2	FERM, ARH/RhoGEF and pleckstrin domain protein 2 [Source:HGNC Symbol;Acc:HGNC:16460]	4009	15.25	13.38	23.31	12.38	11.31	11.91	16.64	18.51	20.71	17.3133	11.8667	18.62	NP_055623(FERM, ARHGEF and pleckstrin domain-containing protein 2 isoform a [Homo sapiens])	GO:0030676(molecular_function:Rac guanyl-nucleotide exchange factor activity); GO:0005089(molecular_function:Rho guanyl-nucleotide exchange factor activity); GO:0071800(biological_process:podosome assembly); GO:0071526(biological_process:semaphorin-plexin signaling pathway); GO:0016601(biological_process:Rac protein signal transduction); GO:0008092(molecular_function:cytoskeletal protein binding)…	K06082	FARP2, FRG	map04015(Rap1 signaling pathway); map04520(Adherens junction)	3JD2D(T:Signal transduction mechanisms)	3JD2D(FERM, RhoGEF and pleckstrin)	PF08736(FA:FERM adjacent (FA)); PF00169(PH:PH domain); PF00373(FERM_M:FERM central domain); PF00621(RhoGEF:RhoGEF domain); PF09379(FERM_N:FERM N-terminal domain ); PF09380(FERM_C:FERM C-terminal PH-like domain); PF09379(FERM_N:FERM N-terminal domain); PF16652(PH_13:Pleckstrin homology domain); PF16453(IQ_SEC7_PH:PH domain)		9855
ENSG00000006611	USH1C	USH1 protein network component harmonin [Source:HGNC Symbol;Acc:HGNC:12597]	3241	18.47	14.82	14.19	10.94	14.66	12.51	19.23	12.93	13.65	15.8267	12.7033	15.27	NP_710142(harmonin isoform b3 [Homo sapiens])	GO:0007605(biological_process:sensory perception of sound); GO:0005829(cellular_component:cytosol); GO:0051015(molecular_function:actin filament binding)	K21877	USH1C		3J2Y8(V:Defense mechanisms)	3J2Y8(protein localization to microvillus)	PF00595(PDZ:PDZ domain); PF17820(PDZ_6:PDZ domain); PF13180(PDZ_2:PDZ domain)		10083
ENSG00000006625	GGCT	gamma-glutamylcyclotransferase [Source:HGNC Symbol;Acc:HGNC:21705]	1158	47.78	52.51	47.86	27.46	33.1	31.53	48.84	49.41	46.19	49.3833	30.6967	48.1467	NP_076956(gamma-glutamylcyclotransferase isoform 1 [Homo sapiens])	GO:0070062(cellular_component:extracellular exosome); GO:0005829(cellular_component:cytosol); GO:0001836(biological_process:release of cytochrome c from mitochondria); GO:0006750(biological_process:glutathione biosynthetic process); GO:0003839(molecular_function:gamma-glutamylcyclotransferase activity); GO:0042803(molecular_function:protein homodimerization activity)	K00682	GGCT	map00480(Glutathione metabolism)	3J87J(S:Function unknown)	3J87J(gamma-glutamylcyclotransferase activity)	PF13772(AIG2_2:AIG2-like family); PF06094(GGACT:Gamma-glutamyl cyclotransferase, AIG2-like)		79017
ENSG00000006634	DBF4	DBF4 zinc finger [Source:HGNC Symbol;Acc:HGNC:17364]	3655	7	6.25	6.16	4.98	7.72	6.66	5.8	6.49	6.03	6.47	6.4533	6.1067	NP_001304989(protein DBF4 homolog A isoform 2 [Homo sapiens])	GO:0031431(cellular_component:Dbf4-dependent protein kinase complex); GO:0016604(cellular_component:nuclear body); GO:0005634(cellular_component:nucleus); GO:0000082(biological_process:G1/S transition of mitotic cell cycle); GO:0010571(biological_process:positive regulation of nuclear cell cycle DNA replication); GO:0005654(cellular_component:nucleoplasm); GO:1901987(biological_process:regulation…	K06629	ASK, DBF4	map04110(Cell cycle)	3JDP1(D:Cell cycle control, cell division, chromosome partitioning); 3JDP1(L:Replication, recombination and repair)	3JDP1(DNA replication); 3JDP1(DNA replication)	PF07535(zf-DBF:DBF zinc finger); PF00533(BRCT:BRCA1 C Terminus (BRCT) domain)		10926
ENSG00000006638	TBXA2R	thromboxane A2 receptor [Source:HGNC Symbol;Acc:HGNC:11608]	1494	0.85	0.45	0.61	0.24	0.43	0.35	0.36	0.71	0.44	0.6367	0.34	0.5033	NP_963998(thromboxane A2 receptor isoform beta [Homo sapiens])	GO:0016607(cellular_component:nuclear speck); GO:0045907(biological_process:positive regulation of vasoconstriction); GO:0071222(biological_process:cellular response to lipopolysaccharide); GO:0005887(cellular_component:integral component of plasma membrane); GO:0045777(biological_process:positive regulation of blood pressure); GO:0004961(molecular_function:thromboxane A2 receptor activity); GO:0…	K04264	TBXA2R	map04080(Neuroactive ligand-receptor interaction); map04020(Calcium signaling pathway); map04611(Platelet activation)	3J9BU(T:Signal transduction mechanisms)	3J9BU(thromboxane A2 receptor activity)	PF00001(7tm_1:7 transmembrane receptor (rhodopsin family))		6915
ENSG00000006652	IFRD1	interferon related developmental regulator 1 [Source:HGNC Symbol;Acc:HGNC:5456]	3650	52.11	52.41	57.92	159.42	179.68	185.35	61.86	60.16	54.66	54.1467	174.817	58.8933	NP_001007246.1(interferon-related developmental regulator 1 isoform 1 [Homo sapiens])	GO:0005737(cellular_component:cytoplasm); GO:0048671(biological_process:negative regulation of collateral sprouting); GO:0005634(cellular_component:nucleus); GO:0014706(biological_process:striated muscle tissue development); GO:0043403(biological_process:skeletal muscle tissue regeneration); GO:0030517(biological_process:negative regulation of axon extension); GO:0042692(biological_process:muscle…				3JBZF(Z:Cytoskeleton)	3JBZF(RNA polymerase II sequence-specific DNA-binding transcription factor binding)	PF05004(IFRD:Interferon-related developmental regulator (IFRD)); PF04836(IFRD_C:Interferon-related protein conserved region)
ENSG00000006659	LGALS14	galectin 14 [Source:HGNC Symbol;Acc:HGNC:30054]	773	0	0	0	0	0	0	0	0	0	0	0	0	NP_982297(placental protein 13-like isoform 2 [Homo sapiens])	GO:0005634(cellular_component:nucleus); GO:0006915(biological_process:apoptotic process); GO:0030246(molecular_function:carbohydrate binding); GO:0070234(biological_process:positive regulation of T cell apoptotic process)	K10097	LGALS14		3JHPQ(W:Extracellular structures)	3JHPQ(Galactoside-binding soluble)	PF00337(Gal-bind_lectin:Galactoside-binding lectin)		56891
ENSG00000006695	COX10	cytochrome c oxidase assembly factor heme A:farnesyltransferase COX10 [Source:HGNC Symbol;Acc:HGNC:2260]	4948	10.24	10	9.13	14.43	14.93	15.87	10.15	11.25	11.02	9.79	15.0767	10.8067	NP_001294.2(protoheme IX farnesyltransferase, mitochondrial [Homo sapiens])	GO:0005743(cellular_component:mitochondrial inner membrane); GO:0006783(biological_process:heme biosynthetic process); GO:0005829(cellular_component:cytosol); GO:0005730(cellular_component:nucleolus); GO:0006123(biological_process:mitochondrial electron transport, cytochrome c to oxygen); GO:0070069(cellular_component:cytochrome complex); GO:0006784(biological_process:heme a biosynthetic process)…	K02257	COX10, ctaB, cyoE	map00860(Porphyrin and chlorophyll metabolism); map04714(Thermogenesis); map00190(Oxidative phosphorylation)	3JCSJ(H:Coenzyme transport and metabolism)	3JCSJ(protoheme IX farnesyltransferase activity)	PF01040(UbiA:UbiA prenyltransferase family)		1352
ENSG00000006704	GTF2IRD1	GTF2I repeat domain containing 1 [Source:HGNC Symbol;Acc:HGNC:4661]	3315	24.54	21.57	24.8	31.02	31.96	37.97	24	22.14	21.42	23.6367	33.65	22.52	NP_001186136(general transcription factor II-I repeat domain-containing protein 1 isoform 3 [Homo sapiens])	GO:0003700(molecular_function:transcription factor activity, sequence-specific DNA binding); GO:0005829(cellular_component:cytosol); GO:0003677(molecular_function:DNA binding); GO:0014886(biological_process:transition between slow and fast fiber); GO:0005654(cellular_component:nucleoplasm); GO:0006355(biological_process:regulation of transcription, DNA-templated); GO:0006366(biological_process:tr…	K03121	TFII-I, GTF2I	map03022(Basal transcription factors); map04022(cGMP-PKG signaling pathway)	3JCRG(K:Transcription)	3JCRG(general transcription factor II-I repeat domain-containing protein 1)	PF02946(GTF2I:GTF2I-like repeat)		9569
ENSG00000006712	PAF1	PAF1 homolog, Paf1/RNA polymerase II complex component [Source:HGNC Symbol;Acc:HGNC:25459]	2200	34.48	30.5	33.99	31.81	26.17	30.89	33.59	36.13	31.95	32.99	29.6233	33.89	NP_061961(RNA polymerase II-associated factor 1 homolog isoform 1 [Homo sapiens])	GO:0034504(biological_process:protein localization to nucleus); GO:0071222(biological_process:cellular response to lipopolysaccharide); GO:0010390(biological_process:histone monoubiquitination); GO:0016593(cellular_component:Cdc73/Paf1 complex); GO:0032968(biological_process:positive regulation of transcription elongation from RNA polymerase II promoter); GO:0030054(cellular_component:cell juncti…	K15174	PAF1		3J2SI(K:Transcription)	3J2SI(positive regulation of mRNA 3'-end processing)	PF03985(Paf1:Paf1 ); PF03985(Paf1:Paf1)		54623
ENSG00000006715	VPS41	VPS41 subunit of HOPS complex [Source:HGNC Symbol;Acc:HGNC:12713]	5854	11.29	8.11	8.59	14.64	15.26	11.5	5.41	7.1	5.31	9.33	13.8	5.94	NP_055211(vacuolar protein sorting-associated protein 41 homolog isoform 1 [Homo sapiens])	GO:0016020(cellular_component:membrane); GO:0030897(cellular_component:HOPS complex); GO:0008333(biological_process:endosome to lysosome transport); GO:0030136(cellular_component:clathrin-coated vesicle); GO:0006886(biological_process:intracellular protein transport); GO:0005770(cellular_component:late endosome); GO:0045055(biological_process:regulated exocytosis); GO:1902774(biological_process:l…	K20184	VPS41	map05132(Salmonella infection)	3JD4V(U:Intracellular trafficking, secretion, and vesicular transport)	3JD4V(vacuole fusion, non-autophagic)	PF00637(Clathrin:Region in Clathrin and VPS); PF12894(ANAPC4_WD40:Anaphase-promoting complex subunit 4 WD40 domain); PF10367(Vps39_2:Vacuolar sorting protein 39 domain 2); PF10366(Vps39_1:Vacuolar sorting protein 39 domain 1)		27072
ENSG00000006740	ARHGAP44	Rho GTPase activating protein 44 [Source:HGNC Symbol;Acc:HGNC:29096]	4270	7.86	8.56	6.76	7.8	5.81	7.72	7.86	9.77	7.2	7.7267	7.11	8.2767	NP_055674(rho GTPase-activating protein 44 isoform 1 [Homo sapiens])	GO:0006887(biological_process:exocytosis); GO:0055037(cellular_component:recycling endosome); GO:0061001(biological_process:regulation of dendritic spine morphogenesis); GO:0098887(biological_process:neurotransmitter receptor transport, endosome to postsynaptic membrane); GO:0098886(biological_process:modification of dendritic spine); GO:0035021(biological_process:negative regulation of Rac prote…	K21067	ARHGAP44, RICH2		3J1MG(T:Signal transduction mechanisms)	3J1MG(modification of dendritic spine)	PF03114(BAR:BAR domain); PF00620(RhoGAP:RhoGAP domain)		9912
ENSG00000006744	ELAC2	elaC ribonuclease Z 2 [Source:HGNC Symbol;Acc:HGNC:14198]	3767	12.79	14.47	13.93	26.15	24.01	24.28	12.12	12.14	12.67	13.73	24.8133	12.31	NP_776065(zinc phosphodiesterase ELAC protein 2 isoform 2 [Homo sapiens])	GO:0072684(biological_process:mitochondrial tRNA 3'-trailer cleavage, endonucleolytic); GO:0004549(molecular_function:tRNA-specific ribonuclease activity); GO:0090646(biological_process:mitochondrial tRNA processing); GO:0004519(molecular_function:endonuclease activity); GO:0005634(cellular_component:nucleus); GO:0042645(cellular_component:mitochondrial nucleoid); GO:0005739(cellular_component:mi…	K00784	rnz	map03013(RNA transport)	3JAK9(S:Function unknown)	3JAK9(mitochondrial tRNA 3'-trailer cleavage, endonucleolytic)	PF12706(Lactamase_B_2:Beta-lactamase superfamily domain); PF13691(Lactamase_B_4:tRNase Z endonuclease); PF00753(Lactamase_B:Metallo-beta-lactamase superfamily)		60528
ENSG00000006747	SCIN	scinderin [Source:HGNC Symbol;Acc:HGNC:21695]	9682	0.02	0	0	0.01	0.01	0.01	0	0.01	0.01	0.0067	0.01	0.0067	NP_001106177(adseverin isoform 1 [Homo sapiens])	GO:0051127(biological_process:positive regulation of actin nucleation); GO:0051047(biological_process:positive regulation of secretion); GO:0005903(cellular_component:brush border); GO:0042989(biological_process:sequestering of actin monomers); GO:0030054(cellular_component:cell junction); GO:0005737(cellular_component:cytoplasm); GO:0043065(biological_process:positive regulation of apoptotic pro…	K05768	GSN	map04666(Fc gamma R-mediated phagocytosis); map05203(Viral carcinogenesis); map04810(Regulation of actin cytoskeleton)	3J6DY(Z:Cytoskeleton)	3J6DY(Scinderin)	PF00626(Gelsolin:Gelsolin repeat)		85477
ENSG00000006756	ARSD	arylsulfatase D [Source:HGNC Symbol;Acc:HGNC:717]	5145	8.37	13.47	6.6	2	1.54	1.93	13.68	9.28	5.28	9.48	1.8233	9.4133	NP_001660(arylsulfatase D isoform alpha precursor [Homo sapiens])	GO:0005764(cellular_component:lysosome); GO:0046872(molecular_function:metal ion binding); GO:0004065(molecular_function:arylsulfatase activity); GO:0005788(cellular_component:endoplasmic reticulum lumen)	K12374	ARSD_F_H		3J9JI(P:Inorganic ion transport and metabolism)	3J9JI(Arylsulfatase)	PF00884(Sulfatase:Sulfatase); PF14707(Sulfatase_C:C-terminal region of aryl-sulfatase); PF01663(Phosphodiest:Type I phosphodiesterase / nucleotide pyrophosphatase)		414
ENSG00000006757	PNPLA4	patatin like phospholipase domain containing 4 [Source:HGNC Symbol;Acc:HGNC:24887]	3342	6.67	8.15	7.14	7.23	4.97	7.14	6.08	7.62	9.21	7.32	6.4467	7.6367	NP_004641(patatin-like phospholipase domain-containing protein 4 isoform 1 precursor [Homo sapiens])	GO:0019433(biological_process:triglyceride catabolic process); GO:0005739(cellular_component:mitochondrion); GO:0004806(molecular_function:triglyceride lipase activity); GO:0050253(molecular_function:retinyl-palmitate esterase activity); GO:0005829(cellular_component:cytosol)	K11157	PNPLA4	map00830(Retinol metabolism)	3J9GK(U:Intracellular trafficking, secretion, and vesicular transport)	3J9GK(Patatin-like phospholipase)	PF01734(Patatin:Patatin-like phospholipase)		8228
ENSG00000006788	MYH13	myosin heavy chain 13 [Source:HGNC Symbol;Acc:HGNC:7571]	5994	0	0	0	0	0	0	0	0	0	0	0	0	NP_003793(myosin-13 [Homo sapiens])	GO:0032982(cellular_component:myosin filament); GO:0000146(molecular_function:microfilament motor activity); GO:0006936(biological_process:muscle contraction); GO:0051015(molecular_function:actin filament binding); GO:0005859(cellular_component:muscle myosin complex); GO:0030016(cellular_component:myofibril); GO:0005516(molecular_function:calmodulin binding); GO:0009267(biological_process:cellula…	K10352	MYH	map05130(Pathogenic Escherichia coli infection); map05132(Salmonella infection); map04530(Tight junction)	3JC6Y(Z:Cytoskeleton)	3JC6Y(microtubule motor activity)	PF01576(Myosin_tail_1:Myosin tail); PF02736(Myosin_N:Myosin N-terminal SH3-like domain); PF00063(Myosin_head:Myosin head (motor domain)); PF19220(Crescentin:Crescentin protein)		8735
ENSG00000006831	ADIPOR2	adiponectin receptor 2 [Source:HGNC Symbol;Acc:HGNC:24041]	3971	41.73	39.9	41.09	25.74	26.79	27.63	46.07	45.29	44.7	40.9067	26.72	45.3533	NP_078827(adiponectin receptor protein 2 isoform 2 [Homo sapiens])	GO:0033211(biological_process:adiponectin-activated signaling pathway); GO:0007507(biological_process:heart development); GO:0046872(molecular_function:metal ion binding); GO:0038023(molecular_function:signaling receptor activity); GO:0120162(biological_process:positive regulation of cold-induced thermogenesis); GO:0030308(biological_process:negative regulation of cell growth); GO:0042593(biologi…	K07297	ADIPOR	map04920(Adipocytokine signaling pathway); map04211(Longevity regulating pathway); map04932(Non-alcoholic fatty liver disease (NAFLD)); map04152(AMPK signaling pathway)	3J73K(T:Signal transduction mechanisms)	3J73K(adipokinetic hormone receptor activity)	PF03006(HlyIII:Haemolysin-III related)		79602
ENSG00000006837	CDKL3	cyclin dependent kinase like 3 [Source:HGNC Symbol;Acc:HGNC:15483]	2222	5.04	2.02	2.34	2.72	2.24	3.14	2.69	3.22	0.76	3.1333	2.7	2.2233	NP_001107047(cyclin-dependent kinase-like 3 isoform 1 [Homo sapiens])	GO:0050775(biological_process:positive regulation of dendrite morphogenesis); GO:0005737(cellular_component:cytoplasm); GO:0006468(biological_process:protein phosphorylation); GO:0005634(cellular_component:nucleus); GO:0006464(biological_process:cellular protein modification process); GO:0030517(biological_process:negative regulation of axon extension); GO:0004672(molecular_function:protein kinas…	K08824	CDKL		3JBVV(T:Signal transduction mechanisms)	3JBVV(dendrite extension)	PF00069(Pkinase:Protein kinase domain); PF07714(PK_Tyr_Ser-Thr:Protein tyrosine and serine/threonine kinase); PF14531(Kinase-like:Kinase-like); PF06293(Kdo:Lipopolysaccharide kinase (Kdo/WaaP) family); PF13095(FTA2:Kinetochore Sim4 complex subunit FTA2); PF01163(RIO1:RIO1 family)		51265
ENSG00000007001	UPP2	uridine phosphorylase 2 [Source:HGNC Symbol;Acc:HGNC:23061]	2435	0	0	0	0	0	0	0	0	0	0	0	0	NP_001128570(uridine phosphorylase 2 isoform b [Homo sapiens])	GO:0043097(biological_process:pyrimidine nucleoside salvage); GO:0005829(cellular_component:cytosol); GO:0045098(cellular_component:type III intermediate filament); GO:0044206(biological_process:UMP salvage); GO:0009166(biological_process:nucleotide catabolic process); GO:0046108(biological_process:uridine metabolic process); GO:0009116(biological_process:nucleoside metabolic process); GO:0046135…	K00757	udp, UPP	map00240(Pyrimidine metabolism); map00983(Drug metabolism - other enzymes)	3J2S3(F:Nucleotide transport and metabolism)	3J2S3(uridine phosphorylase activity)	PF01048(PNP_UDP_1:Phosphorylase superfamily)		151531
ENSG00000007038	PRSS21	serine protease 21 [Source:HGNC Symbol;Acc:HGNC:9485]	1091	0	0	0.36	0	0	0.23	0	0	0	0.12	0.0767	0	NP_659205(testisin isoform 2 preproprotein [Homo sapiens])	GO:0005737(cellular_component:cytoplasm); GO:0004252(molecular_function:serine-type endopeptidase activity); GO:0005615(cellular_component:extracellular space); GO:0016787(molecular_function:hydrolase activity); GO:0016020(cellular_component:membrane); GO:0007283(biological_process:spermatogenesis); GO:0005576(cellular_component:extracellular region); GO:0005515(molecular_function:protein binding…	K09625	PRSS21		3J2ST(O:Posttranslational modification, protein turnover, chaperones)	3J2ST(Belongs to the peptidase S1 family)	PF00089(Trypsin:Trypsin)		10942
ENSG00000007047	MARK4	microtubule affinity regulating kinase 4 [Source:HGNC Symbol;Acc:HGNC:13538]	5151	40.11	43.33	49.78	19.88	22.13	23.33	46.08	47.98	46.16	44.4067	21.78	46.74	XP_006723370(MAP/microtubule affinity-regulating kinase 4 isoform X1 [Homo sapiens])	GO:0030425(cellular_component:dendrite); GO:0000226(biological_process:microtubule cytoskeleton organization); GO:0035556(biological_process:intracellular signal transduction); GO:0007049(biological_process:cell cycle); GO:0097711(biological_process:ciliary basal body docking); GO:0005737(cellular_component:cytoplasm); GO:0036064(cellular_component:ciliary basal body); GO:0005813(cellular_compone…	K08798	MARK		3J30X(T:Signal transduction mechanisms)	3J30X(positive regulation of protein localization to centrosome)	PF00627(UBA:UBA/TS-N domain); PF00069(Pkinase:Protein kinase domain); PF02149(KA1:Kinase associated domain 1); PF07714(PK_Tyr_Ser-Thr:Protein tyrosine and serine/threonine kinase); PF14531(Kinase-like:Kinase-like); PF06293(Kdo:Lipopolysaccharide kinase (Kdo/WaaP) family); PF01163(RIO1:RIO1 family)		57787
ENSG00000007062	PROM1	prominin 1 [Source:HGNC Symbol;Acc:HGNC:9454]	4021	0.08	0.04	0	0	0	0.14	0.03	0.18	0.02	0.04	0.0467	0.0767	NP_006008(prominin-1 isoform 1 precursor [Homo sapiens])	GO:0005783(cellular_component:endoplasmic reticulum); GO:0010842(biological_process:retina layer formation); GO:0005902(cellular_component:microvillus); GO:0060042(biological_process:retina morphogenesis in camera-type eye); GO:0005929(cellular_component:cilium); GO:0072112(biological_process:glomerular visceral epithelial cell differentiation); GO:0070062(cellular_component:extracellular exosome…	K06532	PROM1, CD133	map05202(Transcriptional misregulation in cancer)	3JDY8(S:Function unknown)	3JDY8(Prominin 1)	PF05478(Prominin:Prominin); PF04906(Tweety:Tweety)		8842
ENSG00000007080	CCDC124	coiled-coil domain containing 124 [Source:HGNC Symbol;Acc:HGNC:25171]	987	118.58	121.56	115.64	91.89	82.6	83.84	115.59	110.84	125.14	118.593	86.11	117.19	NP_001129675(coiled-coil domain-containing protein 124 [Homo sapiens])	GO:0005829(cellular_component:cytosol); GO:0030496(cellular_component:midbody); GO:0005815(cellular_component:microtubule organizing center); GO:0003723(molecular_function:RNA binding); GO:0051301(biological_process:cell division); GO:0005886(cellular_component:plasma membrane); GO:0007049(biological_process:cell cycle)				3JBMT(S:Function unknown)	3JBMT(Coiled-coil domain-containing protein 124)	PF06244(Ccdc124:Coiled-coil domain-containing protein 124 /Oxs1); PF00505(HMG_box:HMG (high mobility group) box)		115098
ENSG00000007129	CEACAM21	CEA cell adhesion molecule 21 [Source:HGNC Symbol;Acc:HGNC:28834]	1372	0.05	0	0	0	0	0	0	0	0	0.0167	0	0	NP_001091976(carcinoembryonic antigen-related cell adhesion molecule 21 isoform 1 precursor [Homo sapiens])	GO:0016021(cellular_component:integral component of membrane); GO:0016020(cellular_component:membrane)	K06499	CEACAM, CD66		3JGJ0(T:Signal transduction mechanisms)	3JGJ0(Carcinoembryonic antigen-related cell adhesion molecule)	PF13895(Ig_2:Immunoglobulin domain); PF07686(V-set:Immunoglobulin V-set domain); PF13927(Ig_3:Immunoglobulin domain); PF07679(I-set:Immunoglobulin I-set domain); PF00047(ig:Immunoglobulin domain); PF16680(Ig_4:T-cell surface glycoprotein CD3 delta chain)		90273
ENSG00000007168	PAFAH1B1	platelet activating factor acetylhydrolase 1b regulatory subunit 1 [Source:HGNC Symbol;Acc:HGNC:8574]	5337	66.07	64.05	64.7	61.77	61.22	72.98	78.37	68.25	72.1	64.94	65.3233	72.9067	XP_011522203.1(platelet-activating factor acetylhydrolase IB subunit alpha isoform X1 [Homo sapiens])	GO:0005737(cellular_component:cytoplasm); GO:0005856(cellular_component:cytoskeleton); GO:0005819(cellular_component:spindle); GO:0000132(biological_process:establishment of mitotic spindle orientation); GO:0006629(biological_process:lipid metabolic process); GO:0007399(biological_process:nervous system development); GO:0051012(biological_process:microtubule sliding); GO:0005634(cellular_componen…				3J704(Z:Cytoskeleton)	3J704(regulation of microtubule motor activity)	PF00400(WD40:WD domain, G-beta repeat); PF12894(ANAPC4_WD40:Anaphase-promoting complex subunit 4 WD40 domain); PF11715(Nup160:Nucleoporin Nup120/160); PF08513(LisH:LisH); PF08662(eIF2A:Eukaryotic translation initiation factor eIF2A); PF08801(Nucleoporin_N:Nup133 N terminal like); PF16529(Ge1_WD40:WD40 region of Ge1, enhancer of mRNA-decapping protein)
ENSG00000007171	NOS2	nitric oxide synthase 2 [Source:HGNC Symbol;Acc:HGNC:7873]	4206	0	0	0	0	0	0	0	0	0	0	0	0	NP_000616(nitric oxide synthase, inducible [Homo sapiens])	GO:0031284(biological_process:positive regulation of guanylate cyclase activity); GO:0042127(biological_process:regulation of cell proliferation); GO:0009617(biological_process:response to bacterium); GO:0071222(biological_process:cellular response to lipopolysaccharide); GO:0019221(biological_process:cytokine-mediated signaling pathway); GO:0072604(biological_process:interleukin-6 secretion); GO…	K13241	NOS2	map05140(Leishmaniasis); map05142(Chagas disease (American trypanosomiasis)); map05145(Toxoplasmosis); map05146(Amoebiasis); map00330(Arginine and proline metabolism); map05010(Alzheimer disease); map05133(Pertussis); map04926(Relaxin signaling pathway); map04146(Peroxisome); map05222(Small cell lung cancer); map05152(Tuberculosis); map00220(Arginine biosynthesis); map05200(Pathways in cancer); m…	3J7X4(C:Energy production and conversion)	3J7X4(interleukin-6 secretion)	PF00667(FAD_binding_1:FAD binding domain); PF02898(NO_synthase:Nitric oxide synthase, oxygenase domain); PF00258(Flavodoxin_1:Flavodoxin); PF00175(NAD_binding_1:Oxidoreductase NAD-binding domain ); PF00175(NAD_binding_1:Oxidoreductase NAD-binding domain)		4843
ENSG00000007174	DNAH9	dynein axonemal heavy chain 9 [Source:HGNC Symbol;Acc:HGNC:2953]	13711	0.05	0	0	0	0	0	0	0	0	0.0167	0	0	NP_001363(dynein heavy chain 9, axonemal isoform 2 [Homo sapiens])	GO:0030030(biological_process:cell projection organization); GO:0007018(biological_process:microtubule-based movement); GO:0045503(molecular_function:dynein light chain binding); GO:0008569(molecular_function:ATP-dependent microtubule motor activity, minus-end-directed); GO:0045505(molecular_function:dynein intermediate chain binding); GO:0120135(cellular_component:distal portion of axoneme); GO:…	K10408	DNAH	map05016(Huntington disease)	3J3B2(Z:Cytoskeleton)	3J3B2(ATP-dependent microtubule motor activity, minus-end-directed)	PF08393(DHC_N2:Dynein heavy chain, N-terminal region 2); PF12775(AAA_7:P-loop containing dynein motor region); PF12780(AAA_8:P-loop containing dynein motor region D4); PF12777(MT:Microtubule-binding stalk of dynein motor); PF03028(Dynein_heavy:Dynein heavy chain region D6 P-loop domain ); PF17852(Dynein_AAA_lid:Dynein heavy chain AAA lid domain); PF18199(Dynein_C:Dynein heavy chain C-terminal dom…		1770
ENSG00000007202	KIAA0100	KIAA0100 [Source:HGNC Symbol;Acc:HGNC:28960]	7428	41.88	26.61	38.61	30.98	34.07	31.85	46.2	40.69	40.89	35.7	32.3	42.5933	NP_001308489(protein KIAA0100 isoform 2 precursor [Homo sapiens])	GO:0005576(cellular_component:extracellular region)				3JDWH(T:Signal transduction mechanisms)	3JDWH(RNA pol II promoter Fmp27 protein domain)	PF10344(Fmp27:Mitochondrial protein from FMP27); PF10347(Fmp27_GFWDK:RNA pol II promoter Fmp27 protein domain); PF10351(Apt1:Golgi-body localisation protein domain); PF10293(DUF2405:Domain of unknown function (DUF2405))		9703
ENSG00000007216	SLC13A2	solute carrier family 13 member 2 [Source:HGNC Symbol;Acc:HGNC:10917]	2855	0	0	0.02	0	0	0	0	0	0	0.0067	0	0	NP_001333613(solute carrier family 13 member 2 isoform e [Homo sapiens])	GO:0070062(cellular_component:extracellular exosome); GO:0016021(cellular_component:integral component of membrane); GO:0016020(cellular_component:membrane); GO:0015361(molecular_function:low-affinity sodium:dicarboxylate symporter activity); GO:0005887(cellular_component:integral component of plasma membrane); GO:0005886(cellular_component:plasma membrane)	K14445	SLC13A2_3_5		3J9GN(P:Inorganic ion transport and metabolism)	3J9GN(symporter activity)	PF00939(Na_sulph_symp:Sodium:sulfate symporter transmembrane region); PF03600(CitMHS:Citrate transporter)		9058
ENSG00000007237	GAS7	growth arrest specific 7 [Source:HGNC Symbol;Acc:HGNC:4169]	8269	0.16	0.14	0.11	0.03	0.02	0.02	0.38	0.04	0.05	0.1367	0.0233	0.1567	NP_958839(growth arrest-specific protein 7 isoform c [Homo sapiens])	GO:0005737(cellular_component:cytoplasm); GO:0005856(cellular_component:cytoskeleton); GO:0030182(biological_process:neuron differentiation); GO:0008092(molecular_function:cytoskeletal protein binding); GO:0003700(molecular_function:transcription factor activity, sequence-specific DNA binding); GO:0051015(molecular_function:actin filament binding); GO:0007050(biological_process:cell cycle arrest)…	K18618	GAS7		3J78X(D:Cell cycle control, cell division, chromosome partitioning); 3J78X(O:Posttranslational modification, protein turnover, chaperones)	3J78X(growth arrest-specific); 3J78X(growth arrest-specific)	PF00397(WW:WW domain); PF14604(SH3_9:Variant SH3 domain); PF00611(FCH:Fes/CIP4, and EFC/F-BAR homology domain); PF16623(WW_FCH_linker:Unstructured linker region between on GAS7 protein); PF00018(SH3_1:SH3 domain); PF07653(SH3_2:Variant SH3 domain)		8522
ENSG00000007255	TRAPPC6A	trafficking protein particle complex 6A [Source:HGNC Symbol;Acc:HGNC:23069]	805	55.72	55.21	68.37	10.12	8.62	11.41	53.93	53.48	51.64	59.7667	10.05	53.0167	NP_077013(trafficking protein particle complex subunit 6A isoform 1 [Homo sapiens])	GO:0048208(biological_process:COPII vesicle coating); GO:0006888(biological_process:ER to Golgi vesicle-mediated transport); GO:0005783(cellular_component:endoplasmic reticulum); GO:0005801(cellular_component:cis-Golgi network); GO:0043087(biological_process:regulation of GTPase activity); GO:0005829(cellular_component:cytosol); GO:0005802(cellular_component:trans-Golgi network); GO:0000139(cellu…	K20304	TRAPPC6, TRS33		3J4MR(U:Intracellular trafficking, secretion, and vesicular transport)	3J4MR(trafficking protein particle complex)	PF04051(TRAPP:Transport protein particle (TRAPP) component)		79090
ENSG00000007264	MATK	megakaryocyte-associated tyrosine kinase [Source:HGNC Symbol;Acc:HGNC:6906]	2073	1.4	1.57	0.7	2.09	1.18	0.65	0.23	0.58	0.61	1.2233	1.3067	0.4733	NP_002369(megakaryocyte-associated tyrosine-protein kinase isoform b [Homo sapiens])	GO:0008284(biological_process:positive regulation of cell proliferation); GO:0042127(biological_process:regulation of cell proliferation); GO:0006468(biological_process:protein phosphorylation); GO:0005829(cellular_component:cytosol); GO:0004715(molecular_function:non-membrane spanning protein tyrosine kinase activity); GO:0004713(molecular_function:protein tyrosine kinase activity); GO:0038128(b…	K08888	MATK	map04722(Neurotrophin signaling pathway)	3J4N4(T:Signal transduction mechanisms)	3J4N4(tyrosine-protein kinase)	PF00017(SH2:SH2 domain); PF00018(SH3_1:SH3 domain); PF07714(PK_Tyr_Ser-Thr:Protein tyrosine and serine/threonine kinase); PF00069(Pkinase:Protein kinase domain); PF14604(SH3_9:Variant SH3 domain); PF07653(SH3_2:Variant SH3 domain)		4145
ENSG00000007306	CEACAM7	CEA cell adhesion molecule 7 [Source:HGNC Symbol;Acc:HGNC:1819]	2489	0	0	0	0	0	0	0	0	0	0	0	0	NP_008821.2(carcinoembryonic antigen-related cell adhesion molecule 7 preproprotein [Homo sapiens])	GO:0016324(cellular_component:apical plasma membrane); GO:0005576(cellular_component:extracellular region); GO:0005886(cellular_component:plasma membrane); GO:0031225(cellular_component:anchored component of membrane)	K06499	CEACAM, CD66		3JMDB(T:Signal transduction mechanisms)	3JMDB(Carcinoembryonic antigen-related cell adhesion molecule 7)	PF13927(Ig_3:Immunoglobulin domain); PF07686(V-set:Immunoglobulin V-set domain); PF13895(Ig_2:Immunoglobulin domain); PF07679(I-set:Immunoglobulin I-set domain); PF00047(ig:Immunoglobulin domain)		1087
ENSG00000007312	CD79B	CD79b molecule [Source:HGNC Symbol;Acc:HGNC:1699]	1254	2.53	3.52	2.49	1.39	0.87	2.28	2.36	1.77	2.49	2.8467	1.5133	2.2067	NP_001035022(B-cell antigen receptor complex-associated protein beta chain isoform 3 precursor [Homo sapiens])	GO:0009897(cellular_component:external side of plasma membrane); GO:0050853(biological_process:B cell receptor signaling pathway); GO:0007165(biological_process:signal transduction); GO:0070062(cellular_component:extracellular exosome); GO:0030183(biological_process:B cell differentiation); GO:0005829(cellular_component:cytosol); GO:0009617(biological_process:response to bacterium); GO:0051260(bi…	K06507	CD79B, IGB	map04662(B cell receptor signaling pathway)	3J57D(T:Signal transduction mechanisms)	3J57D(B-cell antigen receptor complex-associated protein beta chain)	PF07686(V-set:Immunoglobulin V-set domain); PF07679(I-set:Immunoglobulin I-set domain); PF13927(Ig_3:Immunoglobulin domain); PF00047(ig:Immunoglobulin domain)		974
ENSG00000007314	SCN4A	sodium voltage-gated channel alpha subunit 4 [Source:HGNC Symbol;Acc:HGNC:10591]	7805	1.71	1.5	2.29	4.54	5.13	4.45	1.12	1.04	1.18	1.8333	4.7067	1.1133	NP_000325(sodium channel protein type 4 subunit alpha [Homo sapiens])	GO:0005244(molecular_function:voltage-gated ion channel activity); GO:0006936(biological_process:muscle contraction); GO:0005886(cellular_component:plasma membrane); GO:0019228(biological_process:neuronal action potential); GO:0006814(biological_process:sodium ion transport); GO:0035725(biological_process:sodium ion transmembrane transport); GO:0100001(biological_process:regulation of skeletal mu…	K04837	SCN4A, NAV1.4		3J6N9(P:Inorganic ion transport and metabolism)	3J6N9(voltage-gated sodium channel activity)	PF00520(Ion_trans:Ion transport protein); PF06512(Na_trans_assoc:Sodium ion transport-associated); PF08016(PKD_channel:Polycystin cation channel)		6329
ENSG00000007341	ST7L	suppression of tumorigenicity 7 like [Source:HGNC Symbol;Acc:HGNC:18441]	4255	4.95	6.67	6.81	14.41	10.99	14.77	9.56	6.07	5.7	6.1433	13.39	7.11	NP_060214(suppressor of tumorigenicity 7 protein-like isoform 1 [Homo sapiens])	GO:0016021(cellular_component:integral component of membrane); GO:0030308(biological_process:negative regulation of cell growth)				3J2GK(S:Function unknown)	3J2GK(negative regulation of cell growth)	PF04184(ST7:ST7 protein)		54879
ENSG00000007350	TKTL1	transketolase like 1 [Source:HGNC Symbol;Acc:HGNC:11835]	2518	0	0.22	0.53	0.02	0	0	0.49	0.17	0.02	0.25	0.0067	0.2267	NP_001139405(transketolase-like protein 1 isoform b [Homo sapiens])	GO:0004802(molecular_function:transketolase activity); GO:0005737(cellular_component:cytoplasm); GO:0046872(molecular_function:metal ion binding); GO:0006772(biological_process:thiamine metabolic process); GO:0005634(cellular_component:nucleus); GO:0006007(biological_process:glucose catabolic process)	K00615	E2.2.1.1, tktA, tktB	map00030(Pentose phosphate pathway)	3JF2Q(G:Carbohydrate transport and metabolism)	3JF2Q(transketolase activity)	PF00456(Transketolase_N:Transketolase, thiamine diphosphate binding domain); PF02779(Transket_pyr:Transketolase, pyrimidine binding domain); PF02780(Transketolase_C:Transketolase, C-terminal domain); PF00676(E1_dh:Dehydrogenase E1 component)		8277
ENSG00000007372	PAX6	paired box 6 [Source:HGNC Symbol;Acc:HGNC:8620]	1580	5.93	6.74	8.25	4.38	3.37	3.99	7.62	9.7	8.92	6.9733	3.9133	8.7467	NP_001355844(paired box protein Pax-6 isoform h [Homo sapiens])	GO:0005737(cellular_component:cytoplasm); GO:0009887(biological_process:animal organ morphogenesis); GO:0001568(biological_process:blood vessel development); GO:0048708(biological_process:astrocyte differentiation); GO:0001228(molecular_function:transcriptional activator activity, RNA polymerase II transcription regulatory region sequence-specific binding); GO:0005654(cellular_component:nucleopla…	K08031	PAX6	map04550(Signaling pathways regulating pluripotency of stem cells); map04950(Maturity onset diabetes of the young)	3JADP(K:Transcription)	3JADP(regulation of glutamatergic neuron differentiation)	PF00292(PAX:'Paired box' domain); PF00046(Homeodomain:Homeodomain); PF13565(HTH_32:Homeodomain-like domain); PF13384(HTH_23:Homeodomain-like domain)		5080
ENSG00000007376	RPUSD1	RNA pseudouridine synthase domain containing 1 [Source:HGNC Symbol;Acc:HGNC:14173]	2159	5.39	4.85	5.03	12.05	10.34	10.33	3.98	4.49	5.44	5.09	10.9067	4.6367	NP_478072.1(RNA pseudouridylate synthase domain-containing protein 1 isoform 1 [Homo sapiens])	GO:0001522(biological_process:pseudouridine synthesis); GO:0003723(molecular_function:RNA binding); GO:0009982(molecular_function:pseudouridine synthase activity)				3JFSH(A:RNA processing and modification)	3JFSH(enzyme-directed rRNA pseudouridine synthesis)	PF00849(PseudoU_synth_2:RNA pseudouridylate synthase)		113000
ENSG00000007384	RHBDF1	rhomboid 5 homolog 1 [Source:HGNC Symbol;Acc:HGNC:20561]	2992	45.7	39	49.54	29.48	33.93	32.95	51.82	50.24	52.26	44.7467	32.12	51.44	NP_071895(inactive rhomboid protein 1 [Homo sapiens])	GO:0050708(biological_process:regulation of protein secretion); GO:0050709(biological_process:negative regulation of protein secretion); GO:0008283(biological_process:cell proliferation); GO:0005789(cellular_component:endoplasmic reticulum membrane); GO:0061136(biological_process:regulation of proteasomal protein catabolic process); GO:0016021(cellular_component:integral component of membrane); G…				3JAAS(T:Signal transduction mechanisms)	3JAAS(regulation of epidermal growth factor receptor signaling pathway)	PF01694(Rhomboid:Rhomboid family); PF12595(Rhomboid_SP:Rhomboid serine protease)		64285
ENSG00000007392	LUC7L	LUC7 like [Source:HGNC Symbol;Acc:HGNC:6723]	1434	47.19	51.59	45.04	85.41	79.5	80.19	51.25	53.97	51.88	47.94	81.7	52.3667	NP_958815(putative RNA-binding protein Luc7-like 1 isoform b [Homo sapiens])	GO:0045843(biological_process:negative regulation of striated muscle tissue development); GO:0050733(molecular_function:RS domain binding); GO:0071004(cellular_component:U2-type prespliceosome); GO:0006376(biological_process:mRNA splice site selection); GO:0005685(cellular_component:U1 snRNP); GO:0042802(molecular_function:identical protein binding); GO:0003729(molecular_function:mRNA binding)				3JC59(A:RNA processing and modification)	3JC59(RS domain binding)	PF03194(LUC7:LUC7 N_terminus)		55692
ENSG00000007402	CACNA2D2	calcium voltage-gated channel auxiliary subunit alpha2delta 2 [Source:HGNC Symbol;Acc:HGNC:1400]	5329	0.47	0.4	0.4	0.24	0.13	0.21	0.33	0.33	0.41	0.4233	0.1933	0.3567	PNJ32356.1(CACNA2D2 isoform 1 [Pongo abelii])	GO:0040014(biological_process:regulation of multicellular organism growth); GO:0061337(biological_process:cardiac conduction); GO:0046622(biological_process:positive regulation of organ growth); GO:0050796(biological_process:regulation of insulin secretion); GO:0048747(biological_process:muscle fiber development); GO:0007528(biological_process:neuromuscular junction development); GO:0005891(cellu…	K04859	CACNA2D2	map04260(Cardiac muscle contraction); map04261(Adrenergic signaling in cardiomyocytes); map04010(MAPK signaling pathway); map04921(Oxytocin signaling pathway); map05414(Dilated cardiomyopathy (DCM)); map05412(Arrhythmogenic right ventricular cardiomyopathy (ARVC)); map05410(Hypertrophic cardiomyopathy (HCM))	3J8GS(P:Inorganic ion transport and metabolism); 3J8GS(T:Signal transduction mechanisms)	3J8GS(rhythmic synaptic transmission); 3J8GS(rhythmic synaptic transmission)	PF00092(VWA:von Willebrand factor type A domain); PF08399(VWA_N:VWA N-terminal); PF08473(VGCC_alpha2:Neuronal voltage-dependent calcium channel alpha 2acd); PF13768(VWA_3:von Willebrand factor type A domain); PF13519(VWA_2:von Willebrand factor type A domain); PF02743(dCache_1:Cache domain)		9254
ENSG00000007516	BAIAP3	BAI1 associated protein 3 [Source:HGNC Symbol;Acc:HGNC:948]	4678	15.86	11.96	13.68	8.7	7.88	6.76	18.49	16.9	18.31	13.8333	7.78	17.9	NP_003924(BAI1-associated protein 3 isoform 1 [Homo sapiens])	GO:0035774(biological_process:positive regulation of insulin secretion involved in cellular response to glucose stimulus); GO:0005543(molecular_function:phospholipid binding); GO:0055038(cellular_component:recycling endosome membrane); GO:1990502(biological_process:dense core granule maturation); GO:0001956(biological_process:positive regulation of neurotransmitter secretion); GO:0000149(molecula…	K15621	BAIAP3	map05202(Transcriptional misregulation in cancer)	3JCU1(T:Signal transduction mechanisms); 3JCU1(U:Intracellular trafficking, secretion, and vesicular transport)	3JCU1(regulation of dense core granule exocytosis); 3JCU1(regulation of dense core granule exocytosis)	PF00168(C2:C2 domain); PF10540(Membr_traf_MHD:Munc13 (mammalian uncoordinated) homology domain)		8938
ENSG00000007520	TSR3	TSR3 ribosome maturation factor [Source:HGNC Symbol;Acc:HGNC:14175]	1210	12.08	12.68	12.79	15.4	14.36	15.21	12.19	11.47	13.56	12.5167	14.99	12.4067	NP_001001410(ribosome biogenesis protein TSR3 homolog [Homo sapiens])	GO:0000154(biological_process:rRNA modification); GO:0016740(molecular_function:transferase activity); GO:0005829(cellular_component:cytosol); GO:0030490(biological_process:maturation of SSU-rRNA)	K09140	TSR3		3JBK7(S:Function unknown)	3JBK7(maturation of SSU-rRNA)	PF04068(RLI:Possible Fer4-like domain in RNase L inhibitor, RLI); PF04034(Ribo_biogen_C:Ribosome biogenesis protein, C-terminal)		115939
ENSG00000007541	PIGQ	phosphatidylinositol glycan anchor biosynthesis class Q [Source:HGNC Symbol;Acc:HGNC:14135]	2846	3.77	1.88	3.75	4.25	3.62	4.41	3.18	2.61	1.85	3.1333	4.0933	2.5467	NP_683721(phosphatidylinositol N-acetylglucosaminyltransferase subunit Q isoform 1 [Homo sapiens])	GO:0017176(molecular_function:phosphatidylinositol N-acetylglucosaminyltransferase activity); GO:0005975(biological_process:carbohydrate metabolic process); GO:0016021(cellular_component:integral component of membrane); GO:0005789(cellular_component:endoplasmic reticulum membrane); GO:0016254(biological_process:preassembly of GPI anchor in ER membrane); GO:0000506(cellular_component:glycosylphosp…	K03860	PIGQ, GPI1	map00563(Glycosylphosphatidylinositol (GPI)-anchor biosynthesis)	3J3NA(M:Cell wall/membrane/envelope biogenesis); 3J3NA(O:Posttranslational modification, protein turnover, chaperones)	3J3NA(phosphatidylinositol N-acetylglucosaminyltransferase activity); 3J3NA(phosphatidylinositol N-acetylglucosaminyltransferase activity)	PF05024(Gpi1:N-acetylglucosaminyl transferase component (Gpi1))		9091
ENSG00000007545	CRAMP1	cramped chromatin regulator homolog 1 [Source:HGNC Symbol;Acc:HGNC:14122]	7671	2.93	5.45	4.85	3.12	7.75	5.37	2.77	2.85	2.27	4.41	5.4133	2.63	NP_065876.3(protein cramped-like [Homo sapiens])	GO:0005634(cellular_component:nucleus); GO:0003682(molecular_function:chromatin binding); GO:0000981(molecular_function:RNA polymerase II transcription factor activity, sequence-specific DNA binding); GO:0003677(molecular_function:DNA binding)				3JABU(K:Transcription)	3JABU(chromatin binding)			57585
ENSG00000007866	TEAD3	TEA domain transcription factor 3 [Source:HGNC Symbol;Acc:HGNC:11716]	2986	24.35	20.05	23.9	27.46	26.36	28.15	22.57	22.72	21.55	22.7667	27.3233	22.28	NP_003205(transcriptional enhancer factor TEF-5 [Homo sapiens])	GO:0003700(molecular_function:transcription factor activity, sequence-specific DNA binding)	K09448	TEAD	map04392(Hippo signaling pathway - multiple species); map04390(Hippo signaling pathway); map04391(Hippo signaling pathway - fly)	3J5ZH(K:Transcription)	3J5ZH(asymmetric neuroblast division)	PF17725(YBD:YAP binding domain); PF01285(TEA:TEA/ATTS domain)		7005
ENSG00000007908	SELE	selectin E [Source:HGNC Symbol;Acc:HGNC:10718]	3875	0.18	0	0.03	0	0.01	0	0	0	0.03	0.07	0.0033	0.01	NP_000441(E-selectin precursor [Homo sapiens])	GO:0045121(cellular_component:membrane raft); GO:0005887(cellular_component:integral component of plasma membrane); GO:0005901(cellular_component:caveola); GO:0050900(biological_process:leukocyte migration); GO:0050901(biological_process:leukocyte tethering or rolling); GO:0005905(cellular_component:clathrin-coated pit); GO:0032496(biological_process:response to lipopolysaccharide); GO:0070492(mo…	K06494	SELE, CD62E	map04514(Cell adhesion molecules (CAMs)); map05143(African trypanosomiasis); map05144(Malaria); map04668(TNF signaling pathway); map05418(Fluid shear stress and atherosclerosis); map04933(AGE-RAGE signaling pathway in diabetic complications)	3JCCC(T:Signal transduction mechanisms)	3JCCC(E-selectin)	PF00008(EGF:EGF-like domain); PF00059(Lectin_C:Lectin C-type domain); PF00084(Sushi:Sushi repeat (SCR repeat)); PF12661(hEGF:Human growth factor-like EGF)		6401
ENSG00000007923	DNAJC11	DnaJ heat shock protein family (Hsp40) member C11 [Source:HGNC Symbol;Acc:HGNC:25570]	3201	19.05	13.89	15.48	37.67	39.75	33.61	14.49	11.37	11.9	16.14	37.01	12.5867	NP_060668(dnaJ homolog subfamily C member 11 [Homo sapiens])	GO:0005741(cellular_component:mitochondrial outer membrane); GO:0005739(cellular_component:mitochondrion); GO:0042407(biological_process:cristae formation)	K09531	DNAJC11		3J579(O:Posttranslational modification, protein turnover, chaperones)	3J579(cristae formation)	PF00226(DnaJ:DnaJ domain); PF11875(DUF3395:Domain of unknown function (DUF3395))		55735
ENSG00000007933	FMO3	flavin containing dimethylaniline monoxygenase 3 [Source:HGNC Symbol;Acc:HGNC:3771]	2059	0.19	0	0	0	0	0	0	0	0	0.0633	0	0	NP_001306103(dimethylaniline monooxygenase [N-oxide-forming] 3 isoform c [Homo sapiens])	GO:0004497(molecular_function:monooxygenase activity); GO:0050660(molecular_function:flavin adenine dinucleotide binding); GO:0043231(cellular_component:intracellular membrane-bounded organelle); GO:0016021(cellular_component:integral component of membrane); GO:0004499(molecular_function:N,N-dimethylaniline monooxygenase activity); GO:0050661(molecular_function:NADP binding); GO:0005789(cellular_…	K00485	FMO	map00982(Drug metabolism - cytochrome P450)	3JA03(Q:Secondary metabolites biosynthesis, transport and catabolism)	3JA03(monooxygenase)	PF00743(FMO-like:Flavin-binding monooxygenase-like); PF13738(Pyr_redox_3:Pyridine nucleotide-disulphide oxidoreductase); PF07992(Pyr_redox_2:Pyridine nucleotide-disulphide oxidoreductase); PF13434(K_oxygenase:L-lysine 6-monooxygenase (NADPH-requiring)); PF13450(NAD_binding_8:NAD(P)-binding Rossmann-like domain); PF00070(Pyr_redox:Pyridine nucleotide-disulphide oxidoreductase); PF01266(DAO:FAD dep…		2328
ENSG00000007944	MYLIP	myosin regulatory light chain interacting protein [Source:HGNC Symbol;Acc:HGNC:21155]	3072	3.58	3.45	3.56	2.36	2.66	3.6	5.36	4.86	5.23	3.53	2.8733	5.15	NP_037394(E3 ubiquitin-protein ligase MYLIP [Homo sapiens])	GO:0005856(cellular_component:cytoskeleton); GO:0031648(biological_process:protein destabilization); GO:0032802(biological_process:low-density lipoprotein particle receptor catabolic process); GO:0007399(biological_process:nervous system development); GO:0008092(molecular_function:cytoskeletal protein binding); GO:0061630(molecular_function:ubiquitin protein ligase activity); GO:0005829(cellular_…	K10637	MYLIP, MIR	map04979(Cholesterol metabolism)	3JBUJ(O:Posttranslational modification, protein turnover, chaperones)	3JBUJ(myosin regulatory light chain interacting protein)	PF09379(FERM_N:FERM N-terminal domain ); PF00373(FERM_M:FERM central domain); PF13920(zf-C3HC4_3:Zinc finger, C3HC4 type (RING finger)); PF09380(FERM_C:FERM C-terminal PH-like domain); PF09379(FERM_N:FERM N-terminal domain)		29116
ENSG00000007952	NOX1	NADPH oxidase 1 [Source:HGNC Symbol;Acc:HGNC:7889]	2543	0	0	0	0	0	0	0	0	0	0	0	0	NP_008983(NADPH oxidase 1 isoform 1 [Homo sapiens])	GO:1990451(biological_process:cellular stress response to acidic pH); GO:0016175(molecular_function:superoxide-generating NADPH oxidase activity); GO:0006739(biological_process:NADP metabolic process); GO:0042743(biological_process:hydrogen peroxide metabolic process); GO:0007165(biological_process:signal transduction); GO:0034765(biological_process:regulation of ion transmembrane transport); GO:…	K08008	NOX1, MOX1	map05418(Fluid shear stress and atherosclerosis); map05010(Alzheimer disease); map04380(Osteoclast differentiation); map04933(AGE-RAGE signaling pathway in diabetic complications)	3JE9V(P:Inorganic ion transport and metabolism); 3JE9V(Q:Secondary metabolites biosynthesis, transport and catabolism)	3JE9V(cellular stress response to acidic pH); 3JE9V(cellular stress response to acidic pH)	PF01794(Ferric_reduct:Ferric reductase like transmembrane component); PF08022(FAD_binding_8:FAD-binding domain); PF08030(NAD_binding_6:Ferric reductase NAD binding domain)		27035
ENSG00000007968	E2F2	E2F transcription factor 2 [Source:HGNC Symbol;Acc:HGNC:3114]	5196	8.9	8.4	9.25	1.15	1.57	1.26	9.89	9.14	9.27	8.85	1.3267	9.4333	NP_004082(transcription factor E2F2 [Homo sapiens])	GO:0043565(molecular_function:sequence-specific DNA binding); GO:0000122(biological_process:negative regulation of transcription from RNA polymerase II promoter); GO:1990086(biological_process:lens fiber cell apoptotic process); GO:0003700(molecular_function:transcription factor activity, sequence-specific DNA binding); GO:0008134(molecular_function:transcription factor binding); GO:1903671(biolo…	K09389	E2F2	map04110(Cell cycle); map05166(Human T-cell leukemia virus 1 infection); map05163(Human cytomegalovirus infection); map05160(Hepatitis C); map05161(Hepatitis B); map05218(Melanoma); map05219(Bladder cancer); map05169(Epstein-Barr virus infection); map05214(Glioma); map04218(Cellular senescence); map05167(Kaposi sarcoma-associated herpesvirus infection); map05212(Pancreatic cancer); map05215(Prost…	3J2Z3(K:Transcription)	3J2Z3(lens fiber cell apoptotic process)	PF02319(E2F_TDP:E2F/DP family winged-helix DNA-binding domain); PF16421(E2F_CC-MB:E2F transcription factor CC-MB domain)		1870
ENSG00000008018	PSMB1	proteasome 20S subunit beta 1 [Source:HGNC Symbol;Acc:HGNC:9537]	891	358.42	403.48	373.06	301.69	316.81	319.74	376.9	360.42	358.45	378.32	312.747	365.257	NP_002784(proteasome subunit beta type-1 [Homo sapiens])	GO:0004175(molecular_function:endopeptidase activity); GO:0090263(biological_process:positive regulation of canonical Wnt signaling pathway); GO:0002479(biological_process:antigen processing and presentation of exogenous peptide antigen via MHC class I, TAP-dependent); GO:0038061(biological_process:NIK/NF-kappaB signaling); GO:0033209(biological_process:tumor necrosis factor-mediated signaling pa…	K02732	PSMB1	map03050(Proteasome)	3JDK1(O:Posttranslational modification, protein turnover, chaperones)	3JDK1(threonine-type endopeptidase activity)	PF00227(Proteasome:Proteasome subunit); PF02167(Cytochrom_C1:Cytochrome C1 family)		5689
ENSG00000008056	SYN1	synapsin I [Source:HGNC Symbol;Acc:HGNC:11494]	3210	0.77	0.95	0.98	1.55	1.76	1.73	1.29	0.27	1.17	0.9	1.68	0.91	NP_008881(synapsin-1 isoform Ia [Homo sapiens])	GO:0008021(cellular_component:synaptic vesicle); GO:0050808(biological_process:synapse organization); GO:0048306(molecular_function:calcium-dependent protein binding); GO:0097091(biological_process:synaptic vesicle clustering); GO:0000795(cellular_component:synaptonemal complex); GO:0030425(cellular_component:dendrite); GO:0030424(cellular_component:axon); GO:0030054(cellular_component:cell junct…	K19941	SYN		3J6SW(T:Signal transduction mechanisms); 3J6SW(U:Intracellular trafficking, secretion, and vesicular transport)	3J6SW(synapsin I); 3J6SW(synapsin I)	PF02078(Synapsin:Synapsin, N-terminal domain); PF02750(Synapsin_C:Synapsin, ATP binding domain); PF10581(Synapsin_N:Synapsin N-terminal)		6853
ENSG00000008083	JARID2	jumonji and AT-rich interaction domain containing 2 [Source:HGNC Symbol;Acc:HGNC:6196]	6003	6.93	5.22	7	7.06	6.28	5.96	6.75	8.1	6.97	6.3833	6.4333	7.2733	NP_004964(protein Jumonji isoform 1 [Homo sapiens])	GO:0034721(biological_process:histone H3-K4 demethylation, trimethyl-H3-K4-specific); GO:0060044(biological_process:negative regulation of cardiac muscle cell proliferation); GO:0001889(biological_process:liver development); GO:0007417(biological_process:central nervous system development); GO:0048863(biological_process:stem cell differentiation); GO:1990830(biological_process:cellular response t…	K11478	JARID2, JMJ	map04550(Signaling pathways regulating pluripotency of stem cells)	3JCEQ(K:Transcription)	3JCEQ(positive regulation of histone H3-K9 methylation)	PF02375(JmjN:jmjN domain); PF02373(JmjC:JmjC domain, hydroxylase); PF02928(zf-C5HC2:C5HC2 zinc finger); PF01388(ARID:ARID/BRIGHT DNA binding domain)		3720
ENSG00000008086	CDKL5	cyclin dependent kinase like 5 [Source:HGNC Symbol;Acc:HGNC:11411]	3449	1.26	1.15	1.55	0.78	0.73	0.8	1.6	1.44	1.62	1.32	0.77	1.5533	NP_003150(cyclin-dependent kinase-like 5 isoform 1 [Homo sapiens])	GO:0001764(biological_process:neuron migration); GO:0004693(molecular_function:cyclin-dependent protein serine/threonine kinase activity); GO:0046777(biological_process:protein autophosphorylation); GO:0036064(cellular_component:ciliary basal body); GO:0043547(biological_process:positive regulation of GTPase activity); GO:0005813(cellular_component:centrosome); GO:0005634(cellular_component:nucle…	K08824	CDKL		3J2H3(T:Signal transduction mechanisms)	3J2H3(Cyclin-dependent kinase-like 5)	PF00069(Pkinase:Protein kinase domain); PF07714(PK_Tyr_Ser-Thr:Protein tyrosine and serine/threonine kinase)		6792
ENSG00000008118	CAMK1G	calcium/calmodulin dependent protein kinase IG [Source:HGNC Symbol;Acc:HGNC:14585]	2456	0	0	0	0	0	0	0	0	0.05	0	0	0.0167	NP_065172(calcium/calmodulin-dependent protein kinase type 1G [Homo sapiens])	GO:0004683(molecular_function:calmodulin-dependent protein kinase activity); GO:0000139(cellular_component:Golgi membrane); GO:0005516(molecular_function:calmodulin binding); GO:0043005(cellular_component:neuron projection); GO:0005886(cellular_component:plasma membrane); GO:0005524(molecular_function:ATP binding); GO:0005954(cellular_component:calcium- and calmodulin-dependent protein kinase com…	K08794	CAMK1	map05214(Glioma); map04921(Oxytocin signaling pathway); map04925(Aldosterone synthesis and secretion); map04020(Calcium signaling pathway)	3J8T6(T:Signal transduction mechanisms)	3J8T6(calmodulin-dependent protein kinase activity)	PF00069(Pkinase:Protein kinase domain); PF07714(PK_Tyr_Ser-Thr:Protein tyrosine and serine/threonine kinase); PF14531(Kinase-like:Kinase-like); PF13095(FTA2:Kinetochore Sim4 complex subunit FTA2); PF06293(Kdo:Lipopolysaccharide kinase (Kdo/WaaP) family)		57172
ENSG00000008128	CDK11A	cyclin dependent kinase 11A [Source:HGNC Symbol;Acc:HGNC:1730]	2458	44.25	42.75	49.12	62.71	64.61	59.52	45.97	41.63	44.08	45.3733	62.28	43.8933	NP_001300825(cyclin-dependent kinase 11A isoform 5 [Homo sapiens])	GO:0005737(cellular_component:cytoplasm); GO:0006468(biological_process:protein phosphorylation); GO:0000278(biological_process:mitotic cell cycle); GO:0006355(biological_process:regulation of transcription, DNA-templated); GO:0050684(biological_process:regulation of mRNA processing); GO:0005634(cellular_component:nucleus); GO:0006915(biological_process:apoptotic process); GO:0004674(molecular_fu…	K08818	CDC2L		3JEUH(T:Signal transduction mechanisms)	3JEUH(Cyclin-dependent kinase)	PF00069(Pkinase:Protein kinase domain); PF07714(PK_Tyr_Ser-Thr:Protein tyrosine and serine/threonine kinase); PF14531(Kinase-like:Kinase-like)		728642
ENSG00000008130	NADK	NAD kinase [Source:HGNC Symbol;Acc:HGNC:29831]	3653	59.9	53.62	65.74	79.48	72.82	78.89	64.5	54.13	64.31	59.7533	77.0633	60.98	NP_001185923(NAD kinase isoform 2 [Homo sapiens])	GO:0035774(biological_process:positive regulation of insulin secretion involved in cellular response to glucose stimulus); GO:0019674(biological_process:NAD metabolic process); GO:0046034(biological_process:ATP metabolic process); GO:0005829(cellular_component:cytosol); GO:0005524(molecular_function:ATP binding); GO:0016310(biological_process:phosphorylation); GO:0003951(molecular_function:NAD+ k…	K00858	ppnK, NADK	map00760(Nicotinate and nicotinamide metabolism)	3JATV(G:Carbohydrate transport and metabolism)	3JATV(NADP biosynthetic process)	PF01513(NAD_kinase:ATP-NAD kinase)		65220
ENSG00000008196	TFAP2B	transcription factor AP-2 beta [Source:HGNC Symbol;Acc:HGNC:11743]	5631	0	0	0	0	0	0.09	0	0	0	0	0.03	0	NP_003212(transcription factor AP-2-beta [Homo sapiens])	GO:0045444(biological_process:fat cell differentiation); GO:0043525(biological_process:positive regulation of neuron apoptotic process); GO:0055075(biological_process:potassium ion homeostasis); GO:0001158(molecular_function:enhancer sequence-specific DNA binding); GO:0042593(biological_process:glucose homeostasis); GO:0048485(biological_process:sympathetic nervous system development); GO:0043524…	K09176	TFAP2A_B		3J7DN(K:Transcription)	3J7DN(cellular ammonia homeostasis)	PF03299(TF_AP-2:Transcription factor AP-2)		7021
ENSG00000008197	TFAP2D	transcription factor AP-2 delta [Source:HGNC Symbol;Acc:HGNC:15581]	2058	0	0	0	0	0	0	0	0	0	0	0	0	NP_758438(transcription factor AP-2-delta [Homo sapiens])	GO:0005634(cellular_component:nucleus); GO:0006357(biological_process:regulation of transcription from RNA polymerase II promoter); GO:0043524(biological_process:negative regulation of neuron apoptotic process); GO:0000977(molecular_function:RNA polymerase II regulatory region sequence-specific DNA binding); GO:0005667(cellular_component:transcription factor complex); GO:0061379(biological_proces…	K09178	TFAP2D		3J386(K:Transcription)	3J386(inferior colliculus development)	PF03299(TF_AP-2:Transcription factor AP-2)		83741
ENSG00000008226	DLEC1	DLEC1 cilia and flagella associated protein [Source:HGNC Symbol;Acc:HGNC:2899]	5490	0.1	0.22	0.07	0.05	0.06	0.07	0.11	0	0	0.13	0.06	0.0367	NP_031363(deleted in lung and esophageal cancer protein 1 isoform DLEC1-S3 [Homo sapiens])	GO:0005737(cellular_component:cytoplasm); GO:0008285(biological_process:negative regulation of cell proliferation); GO:0005829(cellular_component:cytosol)				3J69J(S:Function unknown)	3J69J(Deleted in lung and esophageal cancer)	PF15780(ASH:Abnormal spindle-like microcephaly-assoc'd, ASPM-SPD-2-Hydin); PF12371(TMEM131_like:Transmembrane protein 131-like)		9940
ENSG00000008256	CYTH3	cytohesin 3 [Source:HGNC Symbol;Acc:HGNC:9504]	4508	8.36	6.54	7.39	14.77	16.19	15.02	8.28	7.86	7.35	7.43	15.3267	7.83	XP_008016916.1(PREDICTED: cytohesin-3 isoform X1 [Chlorocebus sabaeus])	GO:0001726(cellular_component:ruffle); GO:0031234(cellular_component:extrinsic component of cytoplasmic side of plasma membrane); GO:0048193(biological_process:Golgi vesicle transport); GO:0005829(cellular_component:cytosol); GO:0045785(biological_process:positive regulation of cell adhesion); GO:0090162(biological_process:establishment of epithelial cell polarity); GO:0005547(molecular_function:…	K18441	CYTH	map05130(Pathogenic Escherichia coli infection); map05132(Salmonella infection); map04072(Phospholipase D signaling pathway); map04144(Endocytosis)	3J2UX(U:Intracellular trafficking, secretion, and vesicular transport)	3J2UX(regulation of ARF protein signal transduction)	PF01369(Sec7:Sec7 domain); PF00169(PH:PH domain); PF15413(PH_11:Pleckstrin homology domain)		9265
ENSG00000008277	ADAM22	ADAM metallopeptidase domain 22 [Source:HGNC Symbol;Acc:HGNC:201]	9508	0.88	0.64	0.88	0.39	0.55	0.33	0.92	0.81	0.78	0.8	0.4233	0.8367	NP_001311347.1(disintegrin and metalloproteinase domain-containing protein 22 isoform 7 precursor [Homo sapiens])	GO:0005178(molecular_function:integrin binding); GO:0099061(cellular_component:integral component of postsynaptic density membrane); GO:0004222(molecular_function:metalloendopeptidase activity); GO:0016021(cellular_component:integral component of membrane); GO:0030424(cellular_component:axon); GO:0022011(biological_process:myelination in peripheral nervous system); GO:0007162(biological_process:n…	K16068	ADAM22		3JB85(O:Posttranslational modification, protein turnover, chaperones)	3JB85(Disintegrin and metalloproteinase domain-containing protein 22)	PF01421(Reprolysin:Reprolysin (M12B) family zinc metalloprotease); PF01562(Pep_M12B_propep:Reprolysin family propeptide); PF08516(ADAM_CR:ADAM cysteine-rich); PF00200(Disintegrin:Disintegrin); PF13582(Reprolysin_3:Metallo-peptidase family M12B Reprolysin-like); PF07974(EGF_2:EGF-like domain)		53616
ENSG00000008282	SYPL1	synaptophysin like 1 [Source:HGNC Symbol;Acc:HGNC:11507]	2127	19.71	22.61	20.19	34.89	33.97	37.75	20.18	22.73	19.53	20.8367	35.5367	20.8133	NP_006745(synaptophysin-like protein 1 isoform a [Homo sapiens])	GO:0042470(cellular_component:melanosome); GO:0030672(cellular_component:synaptic vesicle membrane); GO:0070062(cellular_component:extracellular exosome); GO:0030141(cellular_component:secretory granule); GO:0016021(cellular_component:integral component of membrane); GO:0005887(cellular_component:integral component of plasma membrane); GO:0007268(biological_process:chemical synaptic transmission)…				3JCF3(S:Function unknown)	3JCF3(Membrane-associating domain)	PF01284(MARVEL:Membrane-associating domain)		6856
ENSG00000008283	CYB561	cytochrome b561 [Source:HGNC Symbol;Acc:HGNC:2571]	1302	3.58	3.29	3.48	14.14	12	11.86	2.23	2.9	3.19	3.45	12.6667	2.7733	NP_001317350.1(cytochrome b561 isoform 2 [Homo sapiens])	GO:0000293(molecular_function:ferric-chelate reductase activity); GO:0016021(cellular_component:integral component of membrane); GO:0005765(cellular_component:lysosomal membrane); GO:0022900(biological_process:electron transport chain); GO:0046872(molecular_function:metal ion binding); GO:0016491(molecular_function:oxidoreductase activity)	K08360	CYB561		3JBQI(C:Energy production and conversion)	3JBQI(ferric-chelate reductase activity)	PF03188(Cytochrom_B561:Eukaryotic cytochrome b561)		1534
ENSG00000008294	SPAG9	sperm associated antigen 9 [Source:HGNC Symbol;Acc:HGNC:14524]	8276	121.95	98.5	120.66	136.6	138.74	138.96	137.11	133.88	126.41	113.703	138.1	132.467	NP_001124000(C-Jun-amino-terminal kinase-interacting protein 4 isoform 1 [Homo sapiens])	GO:0005737(cellular_component:cytoplasm); GO:0008432(molecular_function:JUN kinase binding); GO:0030335(biological_process:positive regulation of cell migration); GO:0019894(molecular_function:kinesin binding); GO:0016192(biological_process:vesicle-mediated transport); GO:0030159(molecular_function:receptor signaling complex scaffold activity); GO:0007257(biological_process:activation of JUN kina…	K20317	SPAG9, JIP4		3J7VC(T:Signal transduction mechanisms)	3J7VC(mitogen-activated protein kinase p38 binding)	PF16471(JIP_LZII:JNK-interacting protein leucine zipper II); PF09744(Jnk-SapK_ap_N:JNK_SAPK-associated protein-1); PF19056(WD40_2:WD40 repeated domain)		9043
ENSG00000008300	CELSR3	cadherin EGF LAG seven-pass G-type receptor 3 [Source:HGNC Symbol;Acc:HGNC:3230]	11933	5.52	6.03	7.27	7.67	8.49	9.53	7.85	6.86	5.69	6.2733	8.5633	6.8	NP_001398(cadherin EGF LAG seven-pass G-type receptor 3 precursor [Homo sapiens])	GO:1904938(biological_process:planar cell polarity pathway involved in axon guidance); GO:0004930(molecular_function:G-protein coupled receptor activity); GO:0007156(biological_process:homophilic cell adhesion via plasma membrane adhesion molecules); GO:0060271(biological_process:cilium assembly); GO:0098609(biological_process:cell-cell adhesion); GO:0036514(biological_process:dopaminergic neuron…	K04602	CELSR3		3J8RR(T:Signal transduction mechanisms)	3J8RR(serotonergic neuron axon guidance)	PF02210(Laminin_G_2:Laminin G domain); PF00028(Cadherin:Cadherin domain); PF00008(EGF:EGF-like domain); PF16489(GAIN:GPCR-Autoproteolysis INducing (GAIN) domain); PF00053(Laminin_EGF:Laminin EGF domain); PF01825(GPS:GPCR proteolysis site, GPS, motif ); PF00002(7tm_2:7 transmembrane receptor (Secretin family)); PF00054(Laminin_G_1:Laminin G domain); PF16184(Cadherin_3:Cadherin-like); PF17756(RET_C…		1951
ENSG00000008311	AASS	aminoadipate-semialdehyde synthase [Source:HGNC Symbol;Acc:HGNC:17366]	5774	11.89	10.01	9.97	23.74	23.95	26.37	11.22	11.58	10.39	10.6233	24.6867	11.0633	NP_005754.2(alpha-aminoadipic semialdehyde synthase, mitochondrial [Homo sapiens])	GO:0043231(cellular_component:intracellular membrane-bounded organelle); GO:0033512(biological_process:L-lysine catabolic process to acetyl-CoA via saccharopine); GO:0005739(cellular_component:mitochondrion); GO:0047130(molecular_function:saccharopine dehydrogenase (NADP+, L-lysine-forming) activity); GO:0003824(molecular_function:catalytic activity); GO:0047131(molecular_function:saccharopine de…				3J8H3(E:Amino acid transport and metabolism)	3J8H3(saccharopine dehydrogenase (NADP+, L-lysine-forming) activity)	PF16653(Sacchrp_dh_C:Saccharopine dehydrogenase C-terminal domain); PF05222(AlaDh_PNT_N:Alanine dehydrogenase/PNT, N-terminal domain); PF03435(Sacchrp_dh_NADP:Saccharopine dehydrogenase NADP binding domain); PF01262(AlaDh_PNT_C:Alanine dehydrogenase/PNT, C-terminal domain)
ENSG00000008323	PLEKHG6	pleckstrin homology and RhoGEF domain containing G6 [Source:HGNC Symbol;Acc:HGNC:25562]	2963	16.71	13.09	12.18	7.44	7.12	6.6	11.35	12.56	11.86	13.9933	7.0533	11.9233	NP_001138328(pleckstrin homology domain-containing family G member 6 isoform a [Homo sapiens])	GO:0005089(molecular_function:Rho guanyl-nucleotide exchange factor activity); GO:0005737(cellular_component:cytoplasm); GO:0005813(cellular_component:centrosome); GO:0005096(molecular_function:GTPase activator activity); GO:0032154(cellular_component:cleavage furrow); GO:0000922(cellular_component:spindle pole); GO:0005902(cellular_component:microvillus); GO:0035023(biological_process:regulation…	K23861			3J9N7(T:Signal transduction mechanisms)	3J9N7(Rho guanyl-nucleotide exchange factor activity)	PF00621(RhoGEF:RhoGEF domain); PF15405(PH_5:Pleckstrin homology domain)		55200
ENSG00000008324	SS18L2	SS18 like 2 [Source:HGNC Symbol;Acc:HGNC:15593]	2697	17.22	21.06	19.62	10.77	10.12	10.55	20.6	21.23	19.17	19.3	10.48	20.3333	NP_001357229(SS18-like protein 2 [Homo sapiens])	GO:0050775(biological_process:positive regulation of dendrite morphogenesis); GO:0045944(biological_process:positive regulation of transcription from RNA polymerase II promoter); GO:0005634(cellular_component:nucleus); GO:0003713(molecular_function:transcription coactivator activity); GO:0045893(biological_process:positive regulation of transcription, DNA-templated)				3JHVI(K:Transcription)	3JHVI(transcription coactivator activity)	PF05030(SSXT:SSXT protein (N-terminal region))		51188
ENSG00000008382	MPND	MPN domain containing [Source:HGNC Symbol;Acc:HGNC:25934]	1578	9.34	13.61	14.15	4.71	5.26	7.2	13.04	12.85	13.05	12.3667	5.7233	12.98	PNI25211.1(MPND isoform 5, partial [Pan troglodytes])	GO:0046872(molecular_function:metal ion binding); GO:0008237(molecular_function:metallopeptidase activity)				3J9UX(O:Posttranslational modification, protein turnover, chaperones)	3J9UX(metallopeptidase activity)	PF01398(JAB:JAB1/Mov34/MPN/PAD-1 ubiquitin protease); PF18755(RAMA:Restriction Enzyme Adenine Methylase Associated); PF14464(Prok-JAB:Prokaryotic homologs of the JAB domain)		84954
ENSG00000008394	MGST1	microsomal glutathione S-transferase 1 [Source:HGNC Symbol;Acc:HGNC:7061]	901	150.84	175.75	145.12	216.06	211.58	205.28	129.96	132.66	121.65	157.237	210.973	128.09	NP_665735(microsomal glutathione S-transferase 1 isoform a [Homo sapiens])	GO:0005783(cellular_component:endoplasmic reticulum); GO:0033327(biological_process:Leydig cell differentiation); GO:0005789(cellular_component:endoplasmic reticulum membrane); GO:0006805(biological_process:xenobiotic metabolic process); GO:0032496(biological_process:response to lipopolysaccharide); GO:0035577(cellular_component:azurophil granule membrane); GO:0045177(cellular_component:apical pa…	K00799	GST, gst	map00983(Drug metabolism - other enzymes); map00480(Glutathione metabolism); map05204(Chemical carcinogenesis); map00982(Drug metabolism - cytochrome P450); map00980(Metabolism of xenobiotics by cytochrome P450); map05418(Fluid shear stress and atherosclerosis); map05225(Hepatocellular carcinoma); map04212(Longevity regulating pathway - worm); map01524(Platinum drug resistance); map05200(Pathways…	3J9AY(S:Function unknown)	3J9AY(cellular response to lipid hydroperoxide)	PF01124(MAPEG:MAPEG family)		4257
ENSG00000008405	CRY1	cryptochrome circadian regulator 1 [Source:HGNC Symbol;Acc:HGNC:2384]	2987	22.62	20.28	22.19	26.32	30.2	32.72	20.54	21.79	21.09	21.6967	29.7467	21.14	NP_004066(cryptochrome-1 [Homo sapiens])	GO:0032922(biological_process:circadian regulation of gene expression); GO:2000323(biological_process:negative regulation of glucocorticoid receptor signaling pathway); GO:0003677(molecular_function:DNA binding); GO:2000850(biological_process:negative regulation of glucocorticoid secretion); GO:0042593(biological_process:glucose homeostasis); GO:0009416(biological_process:response to light stimul…	K02295	CRY	map04710(Circadian rhythm)	3J1XG(L:Replication, recombination and repair); 3J1XG(T:Signal transduction mechanisms)	3J1XG(Transcriptional repressor which forms a core component of the circadian clock. The circadian clock, an internal time- keeping system, regulates various physiological processes through the generation of approximately 24 hour circadian rhythms in gene expression, which are translated into rhythms in metabolism and behavior. It is derived from the Latin roots 'circa' (about) and 'diem' (day) a…	PF03441(FAD_binding_7:FAD binding domain of DNA photolyase); PF00875(DNA_photolyase:DNA photolyase)		1407
ENSG00000008438	PGLYRP1	peptidoglycan recognition protein 1 [Source:HGNC Symbol;Acc:HGNC:8904]	708	0	0	0	0	0	0	0	0	0	0	0	0	NP_005082(peptidoglycan recognition protein 1 precursor [Homo sapiens])	GO:0019730(biological_process:antimicrobial humoral response); GO:0008745(molecular_function:N-acetylmuramoyl-L-alanine amidase activity); GO:0032827(biological_process:negative regulation of natural killer cell differentiation involved in immune response); GO:0044117(biological_process:growth of symbiont in host); GO:0008270(molecular_function:zinc ion binding); GO:0009253(biological_process:pep…	K01446	PGRP		3JNB0(O:Posttranslational modification, protein turnover, chaperones)	3JNB0(Ami_2)	PF01510(Amidase_2:N-acetylmuramoyl-L-alanine amidase)		8993
ENSG00000008441	NFIX	nuclear factor I X [Source:HGNC Symbol;Acc:HGNC:7788]	1692	3.65	2.92	3.75	5.45	4.78	5.1	2.58	3.29	3.27	3.44	5.11	3.0467	NP_001257972.1(nuclear factor 1 X-type isoform 1 [Homo sapiens])	GO:0003700(molecular_function:transcription factor activity, sequence-specific DNA binding); GO:0006355(biological_process:regulation of transcription, DNA-templated); GO:0005634(cellular_component:nucleus); GO:0006260(biological_process:DNA replication); GO:0003677(molecular_function:DNA binding)				3J444(K:Transcription)	3J444(DNA replication)	PF00859(CTF_NFI:CTF/NF-I family transcription modulation region); PF10524(NfI_DNAbd_pre-N:Nuclear factor I protein pre-N-terminus); PF03165(MH1:MH1 domain)
ENSG00000008513	ST3GAL1	ST3 beta-galactoside alpha-2,3-sialyltransferase 1 [Source:HGNC Symbol;Acc:HGNC:10862]	6715	18.4	14.28	16.36	11.74	11.11	10.87	14.56	15.87	13.36	16.3467	11.24	14.5967	NP_775479(CMP-N-acetylneuraminate-beta-galactosamide-alpha-2,3-sialyltransferase 1 [Homo sapiens])	GO:0016020(cellular_component:membrane); GO:0006468(biological_process:protein phosphorylation); GO:0016266(biological_process:O-glycan processing); GO:0070062(cellular_component:extracellular exosome); GO:0006487(biological_process:protein N-linked glycosylation); GO:0097503(biological_process:sialylation); GO:0016021(cellular_component:integral component of membrane); GO:0006054(biological_proc…	K00780	SIAT4A	map00603(Glycosphingolipid biosynthesis - globo and isoglobo series); map00604(Glycosphingolipid biosynthesis - ganglio series); map00512(Mucin type O-glycan biosynthesis); map00533(Glycosaminoglycan biosynthesis - keratan sulfate)	3J3YZ(G:Carbohydrate transport and metabolism)	3J3YZ(beta-galactoside (CMP) alpha-2,3-sialyltransferase activity)	PF00777(Glyco_transf_29:Glycosyltransferase family 29 (sialyltransferase))		6482
ENSG00000008516	MMP25	matrix metallopeptidase 25 [Source:HGNC Symbol;Acc:HGNC:14246]	3674	0.06	0.07	0.14	0.08	0.08	0.26	0.3	0.41	0.38	0.09	0.14	0.3633	NP_071913(matrix metalloproteinase-25 preproprotein [Homo sapiens])	GO:0035579(cellular_component:specific granule membrane); GO:0004222(molecular_function:metalloendopeptidase activity); GO:0005615(cellular_component:extracellular space); GO:0016021(cellular_component:integral component of membrane); GO:0016020(cellular_component:membrane); GO:0060022(biological_process:hard palate development); GO:0030574(biological_process:collagen catabolic process); GO:00433…	K08003	MMP25	map04928(Parathyroid hormone synthesis, secretion and action)	3J5VK(O:Posttranslational modification, protein turnover, chaperones)	3J5VK(hard palate development)	PF00045(Hemopexin:Hemopexin); PF00413(Peptidase_M10:Matrixin); PF01471(PG_binding_1:Putative peptidoglycan binding domain)		64386
ENSG00000008517	IL32	interleukin 32 [Source:HGNC Symbol;Acc:HGNC:16830]	1112	468.06	488	469.29	279.5	262.6	268.53	421.76	424.37	429.77	475.117	270.21	425.3	NP_001356516(interleukin-32 isoform E [Homo sapiens])	GO:0005125(molecular_function:cytokine activity); GO:0019221(biological_process:cytokine-mediated signaling pathway); GO:0005829(cellular_component:cytosol); GO:0016020(cellular_component:membrane); GO:0006952(biological_process:defense response); GO:0006955(biological_process:immune response); GO:0007155(biological_process:cell adhesion); GO:0005615(cellular_component:extracellular space)	K22632	IL32	map04060(Cytokine-cytokine receptor interaction)	3JIAV(S:Function unknown); 3JMG3(S:Function unknown)	3JIAV(Interleukin 32); 3JMG3(Interleukin 32)	PF15225(IL32:Interleukin 32)		9235
ENSG00000008710	PKD1	polycystin 1, transient receptor potential channel interacting [Source:HGNC Symbol;Acc:HGNC:9008]	14140	63.1	43.43	61.51	69.2	70.37	69	64.88	57.11	66.42	56.0133	69.5233	62.8033	NP_001009944(polycystin-1 isoform 1 precursor [Homo sapiens])	GO:0018105(biological_process:peptidyl-serine phosphorylation); GO:0048565(biological_process:digestive tract development); GO:0072287(biological_process:metanephric distal tubule morphogenesis); GO:0005262(molecular_function:calcium channel activity); GO:0006611(biological_process:protein export from nucleus); GO:0030155(biological_process:regulation of cell adhesion); GO:0005929(cellular_compon…	K04985	PKD1		3J2CT(P:Inorganic ion transport and metabolism); 3J2CT(T:Signal transduction mechanisms)	3J2CT(metanephric distal tubule morphogenesis); 3J2CT(metanephric distal tubule morphogenesis)	PF00801(PKD:PKD domain); PF00059(Lectin_C:Lectin C-type domain); PF01477(PLAT:PLAT/LH2 domain); PF13855(LRR_8:Leucine rich repeat); PF08016(PKD_channel:Polycystin cation channel); PF02010(REJ:REJ domain); PF01822(WSC:WSC domain); PF18911(PKD_4:PKD domain); PF01462(LRRNT:Leucine rich repeat N-terminal domain)		5310
ENSG00000008735	MAPK8IP2	mitogen-activated protein kinase 8 interacting protein 2 [Source:HGNC Symbol;Acc:HGNC:6883]	5700	1.11	1.29	1.4	5.84	5.74	6.09	0.92	1.12	1.09	1.2667	5.89	1.0433	NP_036456(C-Jun-amino-terminal kinase-interacting protein 2 [Homo sapiens])	GO:2001234(biological_process:negative regulation of apoptotic signaling pathway); GO:0019894(molecular_function:kinesin binding); GO:0007617(biological_process:mating behavior); GO:0044877(molecular_function:macromolecular complex binding); GO:0046958(biological_process:nonassociative learning); GO:0046328(biological_process:regulation of JNK cascade); GO:0001662(biological_process:behavioral fe…	K04435	MAPK8IP2, JIP2	map04010(MAPK signaling pathway)	3JE2R(T:Signal transduction mechanisms)	3JE2R(nonassociative learning)	PF00640(PID:Phosphotyrosine interaction domain (PTB/PID)); PF14604(SH3_9:Variant SH3 domain); PF00018(SH3_1:SH3 domain)		23542
ENSG00000008838	MED24	mediator complex subunit 24 [Source:HGNC Symbol;Acc:HGNC:22963]	3896	107.29	87.63	104.16	85.53	80.37	84.77	107.82	134.33	127.79	99.6933	83.5567	123.313	XP_005257931.1()	GO:0005634(cellular_component:nucleus); GO:0003712(molecular_function:transcription cofactor activity); GO:0030374(molecular_function:ligand-dependent nuclear receptor transcription coactivator activity); GO:0005654(cellular_component:nucleoplasm); GO:0046966(molecular_function:thyroid hormone receptor binding); GO:0042809(molecular_function:vitamin D receptor binding); GO:0006367(biological_proc…	K15167	MED24	map04919(Thyroid hormone signaling pathway)	3J6JV(K:Transcription)	3J6JV(thyroid hormone receptor binding)	PF11277(Med24_N:Mediator complex subunit 24 N-terminal)		9862
ENSG00000008853	RHOBTB2	Rho related BTB domain containing 2 [Source:HGNC Symbol;Acc:HGNC:18756]	3505	3.37	3.03	3.14	2.71	2.25	2.5	2.59	2.52	2.7	3.18	2.4867	2.6033	NP_001153508(rho-related BTB domain-containing protein 2 isoform 1 [Homo sapiens])	GO:0005737(cellular_component:cytoplasm); GO:0007015(biological_process:actin filament organization); GO:0000902(biological_process:cell morphogenesis); GO:0051056(biological_process:regulation of small GTPase mediated signal transduction); GO:0043652(biological_process:engulfment of apoptotic cell); GO:0005829(cellular_component:cytosol); GO:0003924(molecular_function:GTPase activity); GO:003003…	K07868	RHOBTB1_2	map04120(Ubiquitin mediated proteolysis)	3JCCQ(O:Posttranslational modification, protein turnover, chaperones)	3JCCQ(small GTPase mediated signal transduction)	PF00651(BTB:BTB/POZ domain); PF00071(Ras:Ras family); PF08477(Roc:Ras of Complex, Roc, domain of DAPkinase)		23221
ENSG00000008869	HEATR5B	HEAT repeat containing 5B [Source:HGNC Symbol;Acc:HGNC:29273]	6937	6.57	4.89	6.91	14.04	12.15	12	6.8	9.36	6.42	6.1233	12.73	7.5267	NP_061897(HEAT repeat-containing protein 5B [Homo sapiens])	GO:0008104(biological_process:protein localization); GO:0006897(biological_process:endocytosis); GO:0005829(cellular_component:cytosol); GO:0016020(cellular_component:membrane); GO:0030139(cellular_component:endocytic vesicle); GO:0042147(biological_process:retrograde transport, endosome to Golgi)				3JBI5(S:Function unknown)	3JBI5(HEAT repeat-containing protein)	PF13646(HEAT_2:HEAT repeats); PF02985(HEAT:HEAT repeat)		54497
ENSG00000008952	SEC62	SEC62 homolog, preprotein translocation factor [Source:HGNC Symbol;Acc:HGNC:11846]	1430	39.26	35.8	30.16	77.63	83.7	80.47	30.34	31.49	37.36	35.0733	80.6	33.0633	NP_003253.1(translocation protein SEC62 [Homo sapiens])	GO:0016021(cellular_component:integral component of membrane); GO:0038023(molecular_function:signaling receptor activity); GO:0005783(cellular_component:endoplasmic reticulum); GO:0006613(biological_process:cotranslational protein targeting to membrane); GO:0016020(cellular_component:membrane); GO:0006620(biological_process:posttranslational protein targeting to membrane); GO:0005789(cellular_com…	K12275	SEC62	map03060(Protein export); map04141(Protein processing in endoplasmic reticulum)	3JDK8(U:Intracellular trafficking, secretion, and vesicular transport)	3JDK8(posttranslational protein targeting to endoplasmic reticulum membrane)	PF03839(Sec62:Translocation protein Sec62)		7095
ENSG00000008988	RPS20	ribosomal protein S20 [Source:HGNC Symbol;Acc:HGNC:10405]	1826	3044.65	3466.56	3154.59	4135.04	4031.92	4089.24	3082.5	3160.72	3141.44	3221.93	4085.4	3128.22	NP_001139699(40S ribosomal protein S20 isoform 1 [Homo sapiens])	GO:0016020(cellular_component:membrane); GO:0000184(biological_process:nuclear-transcribed mRNA catabolic process, nonsense-mediated decay); GO:0022627(cellular_component:cytosolic small ribosomal subunit); GO:0005829(cellular_component:cytosol); GO:0019083(biological_process:viral transcription); GO:0006614(biological_process:SRP-dependent cotranslational protein targeting to membrane); GO:00037…	K02969	RP-S20e, RPS20	map03010(Ribosome)	3JGT6(J:Translation, ribosomal structure and biogenesis)	3JGT6(cytoplasmic translation)	PF00338(Ribosomal_S10:Ribosomal protein S10p/S20e)		6224
ENSG00000009307	CSDE1	cold shock domain containing E1 [Source:HGNC Symbol;Acc:HGNC:29905]	4167	140.8	133.91	140.12	230.92	237.6	233.03	144.47	152.3	143.59	138.277	233.85	146.787	NP_001229820.1(cold shock domain-containing protein E1 isoform 4 [Homo sapiens])	GO:0005794(cellular_component:Golgi apparatus); GO:0070966(biological_process:nuclear-transcribed mRNA catabolic process, no-go decay); GO:0005829(cellular_component:cytosol); GO:0008584(biological_process:male gonad development); GO:0003723(molecular_function:RNA binding); GO:0005886(cellular_component:plasma membrane); GO:0070937(cellular_component:CRD-mediated mRNA stability complex)				3J2PQ(S:Function unknown)	3J2PQ(nuclear-transcribed mRNA catabolic process, no-go decay)	PF12901(SUZ-C:SUZ-C motif); PF00313(CSD:'Cold-shock' DNA-binding domain); PF14444(S1-like:S1-like); PF11604(CusF_Ec:Copper binding periplasmic protein CusF)		7812
ENSG00000009335	UBE3C	ubiquitin protein ligase E3C [Source:HGNC Symbol;Acc:HGNC:16803]	5214	22.92	22.09	26.08	20.71	23.94	21.44	25.79	23.88	23.9	23.6967	22.03	24.5233	NP_055486(ubiquitin-protein ligase E3C [Homo sapiens])	GO:0005634(cellular_component:nucleus); GO:0000209(biological_process:protein polyubiquitination); GO:0006511(biological_process:ubiquitin-dependent protein catabolic process); GO:0000502(cellular_component:proteasome complex); GO:0004842(molecular_function:ubiquitin-protein transferase activity); GO:0061631(molecular_function:ubiquitin conjugating enzyme activity)	K10589	UBE3C	map04120(Ubiquitin mediated proteolysis)	3J1J9(O:Posttranslational modification, protein turnover, chaperones)	3J1J9(ubiquitin-like protein ligase activity)	PF00632(HECT:HECT-domain (ubiquitin-transferase)); PF00612(IQ:IQ calmodulin-binding motif)		9690
ENSG00000009413	REV3L	REV3 like, DNA directed polymerase zeta catalytic subunit [Source:HGNC Symbol;Acc:HGNC:9968]	10706	13.48	8.34	12.1	14.95	17.62	14.25	17.4	14.84	12.44	11.3067	15.6067	14.8933	NP_001359007(DNA polymerase zeta catalytic subunit isoform a [Homo sapiens])	GO:0005654(cellular_component:nucleoplasm); GO:0016035(cellular_component:zeta DNA polymerase complex); GO:0051539(molecular_function:4 iron, 4 sulfur cluster binding); GO:0005730(cellular_component:nucleolus); GO:0000166(molecular_function:nucleotide binding); GO:0003887(molecular_function:DNA-directed DNA polymerase activity); GO:0090305(biological_process:nucleic acid phosphodiester bond hydro…	K02350	REV3L, POLZ	map03460(Fanconi anemia pathway); map01524(Platinum drug resistance)	3J5R9(L:Replication, recombination and repair)	3J5R9(zeta, catalytic subunit)	PF15735(DUF4683:Domain of unknown function (DUF4683)); PF14260(zf-C4pol:C4-type zinc-finger of DNA polymerase delta); PF00136(DNA_pol_B:DNA polymerase family B); PF03104(DNA_pol_B_exo1:DNA polymerase family B, exonuclease domain)		5980
ENSG00000009694	TENM1	teneurin transmembrane protein 1 [Source:HGNC Symbol;Acc:HGNC:8117]	12891	0.46	0.33	0.55	0.04	0.08	0.03	0.56	0.3	0.39	0.4467	0.05	0.4167	NP_001156751(teneurin-1 isoform 2 precursor [Homo sapiens])	GO:0033138(biological_process:positive regulation of peptidyl-serine phosphorylation); GO:0005783(cellular_component:endoplasmic reticulum); GO:0005794(cellular_component:Golgi apparatus); GO:0016607(cellular_component:nuclear speck); GO:0043406(biological_process:positive regulation of MAP kinase activity); GO:0005856(cellular_component:cytoskeleton); GO:0005886(cellular_component:plasma membran…				3JC2B(T:Signal transduction mechanisms)	3JC2B(regulation of transcription by RNA polymerase III)	PF06484(Ten_N:Teneurin Intracellular Region); PF15636(Tox-GHH:GHH signature containing HNH/Endo VII superfamily nuclease toxin); PF07974(EGF_2:EGF-like domain); PF05593(RHS_repeat:RHS Repeat); PF01436(NHL:NHL repeat)		10178
ENSG00000009709	PAX7	paired box 7 [Source:HGNC Symbol;Acc:HGNC:8621]	2260	0	0	0	0	0	0	0	0	0	0	0	0	NP_002575(paired box protein Pax-7 isoform 1 [Homo sapiens])	GO:0043565(molecular_function:sequence-specific DNA binding); GO:0051216(biological_process:cartilage development); GO:0021904(biological_process:dorsal/ventral neural tube patterning); GO:0006338(biological_process:chromatin remodeling); GO:0021527(biological_process:spinal cord association neuron differentiation); GO:0003700(molecular_function:transcription factor activity, sequence-specific DN…	K09381	PAX3_7		3JFV7(K:Transcription)	3JFV7(skeletal muscle satellite cell commitment)	PF00292(PAX:'Paired box' domain); PF00046(Homeodomain:Homeodomain); PF12360(Pax7:Paired box protein 7 ); PF12360(Pax7:Paired box protein 7); PF13384(HTH_23:Homeodomain-like domain); PF05920(Homeobox_KN:Homeobox KN domain)		5081
ENSG00000009724	MASP2	mannan binding lectin serine peptidase 2 [Source:HGNC Symbol;Acc:HGNC:6902]	2455	3.59	3.32	3.19	6.74	7.37	7.8	3.71	3.26	3.35	3.3667	7.3033	3.44	NP_006601(mannan-binding lectin serine protease 2 isoform 1 preproprotein [Homo sapiens])	GO:0004252(molecular_function:serine-type endopeptidase activity); GO:0070062(cellular_component:extracellular exosome); GO:0048306(molecular_function:calcium-dependent protein binding); GO:0005615(cellular_component:extracellular space); GO:0005576(cellular_component:extracellular region); GO:0006956(biological_process:complement activation); GO:0005509(molecular_function:calcium ion binding); G…	K03993	MASP2	map05150(Staphylococcus aureus infection); map04610(Complement and coagulation cascades)	3J75H(T:Signal transduction mechanisms)	3J75H(complement component C4b binding)	PF00084(Sushi:Sushi repeat (SCR repeat)); PF00089(Trypsin:Trypsin); PF07645(EGF_CA:Calcium-binding EGF domain); PF00431(CUB:CUB domain); PF14670(FXa_inhibition:Coagulation Factor Xa inhibitory site)		10747
ENSG00000009765	IYD	iodotyrosine deiodinase [Source:HGNC Symbol;Acc:HGNC:21071]	7513	0.06	0.11	0.18	0.07	0.06	0.03	0	0.06	0.16	0.1167	0.0533	0.0733	NP_001158166(iodotyrosine deiodinase 1 isoform 1 precursor [Homo sapiens])	GO:0006570(biological_process:tyrosine metabolic process); GO:0006590(biological_process:thyroid hormone generation); GO:0005886(cellular_component:plasma membrane); GO:0005654(cellular_component:nucleoplasm); GO:0030659(cellular_component:cytoplasmic vesicle membrane); GO:0042403(biological_process:thyroid hormone metabolic process); GO:0004447(molecular_function:iodide peroxidase activity); GO:…	K17231	IYD, DEHAL1	map04918(Thyroid hormone synthesis)	3JNAE(C:Energy production and conversion)	3JNAE(Nitroreductase family)	PF00881(Nitroreductase:Nitroreductase family)		389434
ENSG00000009780	FAM76A	family with sequence similarity 76 member A [Source:HGNC Symbol;Acc:HGNC:28530]	1050	9	11.25	9.97	2.11	4.04	5.78	12.05	10.78	12.13	10.0733	3.9767	11.6533	NP_001137384(protein FAM76A isoform 1 [Homo sapiens])	GO:0005654(cellular_component:nucleoplasm)				3J5AS(K:Transcription)	3J5AS(FAM76 protein)	PF16046(FAM76:FAM76 protein)		199870
ENSG00000009790	TRAF3IP3	TRAF3 interacting protein 3 [Source:HGNC Symbol;Acc:HGNC:30766]	2234	0.1	0	0	0.12	0	0	0	0	0	0.0333	0.04	0	NP_079504(TRAF3-interacting JNK-activating modulator isoform 1 [Homo sapiens])	GO:0016021(cellular_component:integral component of membrane)				3JBIG(S:Function unknown)	3JBIG(TRAF3 interacting protein 3)			80342
ENSG00000009830	POMT2	protein O-mannosyltransferase 2 [Source:HGNC Symbol;Acc:HGNC:19743]	2828	7.34	8.01	6.98	36.06	42.75	39.79	5.96	42.04	8.41	7.4433	39.5333	18.8033	XP_011534977.1(protein O-mannosyl-transferase 2 isoform X1 [Homo sapiens])	GO:0016020(cellular_component:membrane); GO:0006493(biological_process:protein O-linked glycosylation); GO:0000030(molecular_function:mannosyltransferase activity)				3J4JV(O:Posttranslational modification, protein turnover, chaperones)	3J4JV(O-mannosyltransferase 2)	PF02366(PMT:Dolichyl-phosphate-mannose-protein mannosyltransferase); PF16192(PMT_4TMC:C-terminal four TMM region of protein-O-mannosyltransferase); PF02815(MIR:MIR domain)
ENSG00000009844	VTA1	vesicle trafficking 1 [Source:HGNC Symbol;Acc:HGNC:20954]	6991	28.44	25.95	25.37	39.64	34.56	35.75	34.36	29.37	28.27	26.5867	36.65	30.6667	NP_057569(vacuolar protein sorting-associated protein VTA1 homolog isoform a [Homo sapiens])	GO:0016197(biological_process:endosomal transport); GO:0008022(molecular_function:protein C-terminus binding); GO:0071985(biological_process:multivesicular body sorting pathway); GO:0036258(biological_process:multivesicular body assembly); GO:0070062(cellular_component:extracellular exosome); GO:0005829(cellular_component:cytosol); GO:0016236(biological_process:macroautophagy); GO:0043231(cellula…	K12199	VTA1, LIP5	map04144(Endocytosis)	3JE64(S:Function unknown)	3JE64(Vacuolar protein sorting-associated protein VTA1 homolog)	PF04652(Vta1:Vta1 like); PF18097(Vta1_C:Vta1 C-terminal domain)		51534
ENSG00000009950	MLXIPL	MLX interacting protein like [Source:HGNC Symbol;Acc:HGNC:12744]	3252	74.99	52.17	74.6	68.21	66.18	67.36	71.35	60.94	63.45	67.2533	67.25	65.2467	NP_116569(carbohydrate-responsive element-binding protein isoform alpha [Homo sapiens])	GO:0033137(biological_process:negative regulation of peptidyl-serine phosphorylation); GO:0042593(biological_process:glucose homeostasis); GO:0090324(biological_process:negative regulation of oxidative phosphorylation); GO:0003677(molecular_function:DNA binding); GO:0035556(biological_process:intracellular signal transduction); GO:0009653(biological_process:anatomical structure morphogenesis); GO…	K09113	MLX	map04931(Insulin resistance); map04932(Non-alcoholic fatty liver disease (NAFLD))	3J4E5(K:Transcription)	3J4E5(Carbohydrate-responsive element-binding protein)	PF00010(HLH:Helix-loop-helix DNA-binding domain)		51085
ENSG00000009954	BAZ1B	bromodomain adjacent to zinc finger domain 1B [Source:HGNC Symbol;Acc:HGNC:961]	5428	24.45	22.51	24.96	31.81	31.22	29.43	25.73	24.23	24.68	23.9733	30.82	24.88	NP_115784.1(tyrosine-protein kinase BAZ1B [Homo sapiens])	GO:0005654(cellular_component:nucleoplasm); GO:0042393(molecular_function:histone binding); GO:0016604(cellular_component:nuclear body); GO:0006338(biological_process:chromatin remodeling); GO:0006357(biological_process:regulation of transcription from RNA polymerase II promoter); GO:0035173(molecular_function:histone kinase activity); GO:0006333(biological_process:chromatin assembly or disassemb…	K11658	BAZ1B, WSTF		3JBHW(B:Chromatin structure and dynamics)	3JBHW(histone kinase activity)	PF10537(WAC_Acf1_DNA_bd:ATP-utilising chromatin assembly and remodelling N-terminal); PF00628(PHD:PHD-finger); PF00439(Bromodomain:Bromodomain); PF15612(WHIM1:WSTF, HB1, Itc1p, MBD9 motif 1); PF15613(WSD:Williams-Beuren syndrome DDT (WSD), D-TOX E motif)		9031
ENSG00000010017	RANBP9	RAN binding protein 9 [Source:HGNC Symbol;Acc:HGNC:13727]	3384	28.94	29.1	32.15	64.21	65.21	74.83	32.89	35.25	30.5	30.0633	68.0833	32.88	NP_005484(ran-binding protein 9 [Homo sapiens])	GO:0005737(cellular_component:cytoplasm); GO:0007020(biological_process:microtubule nucleation); GO:0000165(biological_process:MAPK cascade); GO:0005829(cellular_component:cytosol); GO:0008536(molecular_function:Ran GTPase binding); GO:0000151(cellular_component:ubiquitin ligase complex); GO:0019899(molecular_function:enzyme binding); GO:0065003(biological_process:macromolecular complex assembly)…	K23334	RANBP9_10, RANBPM		3JE86(S:Function unknown)	3JE86(Ran GTPase binding)	PF00622(SPRY:SPRY domain); PF10607(CLTH:CTLH/CRA C-terminal to LisH motif domain); PF08513(LisH:LisH)		10048
ENSG00000010030	ETV7	ETS variant transcription factor 7 [Source:HGNC Symbol;Acc:HGNC:18160]	1605	0.1	0	0	0	0.18	0	0	0	0.2	0.0333	0.06	0.0667	XP_011512961(transcription factor ETV7 isoform X1 [Homo sapiens])	GO:0009887(biological_process:animal organ morphogenesis); GO:0000122(biological_process:negative regulation of transcription from RNA polymerase II promoter); GO:0005634(cellular_component:nucleus); GO:0030154(biological_process:cell differentiation); GO:0001227(molecular_function:transcriptional repressor activity, RNA polymerase II transcription regulatory region sequence-specific binding); GO…	K03211	ETV6_7, yan	map05202(Transcriptional misregulation in cancer); map04013(MAPK signaling pathway - fly); map04320(Dorso-ventral axis formation)	3J90B(K:Transcription)	3J90B(erythroblast transformation specific domain)	PF00178(Ets:Ets-domain); PF02198(SAM_PNT:Sterile alpha motif (SAM)/Pointed domain)		51513
ENSG00000010072	SPRTN	SprT-like N-terminal domain [Source:HGNC Symbol;Acc:HGNC:25356]	3223	4.51	3.94	5.02	3.65	4.49	5.28	3.21	4.51	4.36	4.49	4.4733	4.0267	NP_114407(sprT-like domain-containing protein Spartan isoform a [Homo sapiens])	GO:0016607(cellular_component:nuclear speck); GO:0005654(cellular_component:nucleoplasm); GO:0009411(biological_process:response to UV); GO:0005634(cellular_component:nucleus); GO:0019985(biological_process:translesion synthesis); GO:0070987(biological_process:error-free translesion synthesis); GO:0006974(biological_process:cellular response to DNA damage stimulus); GO:0043130(molecular_function:…				3JEBV(S:Function unknown)	3JEBV(K63-linked polyubiquitin modification-dependent protein binding)	PF10263(SprT-like:SprT-like family); PF18439(zf_UBZ:Ubiquitin-Binding Zinc Finger)		83932
ENSG00000010165	EEF1AKNMT	eEF1A lysine and N-terminal methyltransferase [Source:HGNC Symbol;Acc:HGNC:24248]	3368	8.48	6.62	7.01	9.87	9.09	10	8.49	6.05	8.45	7.37	9.6533	7.6633	NP_057019(eEF1A lysine and N-terminal methyltransferase isoform 1 [Homo sapiens])	GO:0006479(biological_process:protein methylation); GO:0008168(molecular_function:methyltransferase activity)				3J4VR(E:Amino acid transport and metabolism)	3J4VR(methyltransferase activity)	PF08241(Methyltransf_11:Methyltransferase domain); PF01564(Spermine_synth:Spermine/spermidine synthase domain); PF13649(Methyltransf_25:Methyltransferase domain); PF13847(Methyltransf_31:Methyltransferase domain); PF08242(Methyltransf_12:Methyltransferase domain); PF13489(Methyltransf_23:Methyltransferase domain); PF05175(MTS:Methyltransferase small domain); PF01209(Ubie_methyltran:ubiE/COQ5 meth…		51603
ENSG00000010219	DYRK4	dual specificity tyrosine phosphorylation regulated kinase 4 [Source:HGNC Symbol;Acc:HGNC:3095]	2068	16.38	18.12	20.48	12.67	8.45	13.77	15.16	17.3	20.86	18.3267	11.63	17.7733	NP_001358230(dual specificity tyrosine-phosphorylation-regulated kinase 4 isoform 4 [Homo sapiens])	GO:0005737(cellular_component:cytoplasm); GO:0043231(cellular_component:intracellular membrane-bounded organelle); GO:0005634(cellular_component:nucleus); GO:0004674(molecular_function:protein serine/threonine kinase activity); GO:0004712(molecular_function:protein serine/threonine/tyrosine kinase activity); GO:0004713(molecular_function:protein tyrosine kinase activity); GO:0046872(molecular_fun…	K18669	DYRK2_3_4		3J56I(T:Signal transduction mechanisms)	3J56I(protein serine/threonine/tyrosine kinase activity)	PF00069(Pkinase:Protein kinase domain); PF07714(PK_Tyr_Ser-Thr:Protein tyrosine and serine/threonine kinase)		8798
ENSG00000010244	ZNF207	zinc finger protein 207 [Source:HGNC Symbol;Acc:HGNC:12998]	1905	125.45	114.59	116.38	168.55	159.94	162.85	136.6	131.88	133.05	118.807	163.78	133.843	PNI47259.1(ZNF207 isoform 6 [Pan troglodytes])	GO:0050821(biological_process:protein stabilization); GO:0090307(biological_process:mitotic spindle assembly); GO:0008270(molecular_function:zinc ion binding); GO:0003677(molecular_function:DNA binding); GO:0005874(cellular_component:microtubule); GO:0051301(biological_process:cell division); GO:0005737(cellular_component:cytoplasm); GO:0005819(cellular_component:spindle); GO:0005730(cellular_com…				3J3K6(S:Function unknown)	3J3K6(zinc finger protein 207)			7756
ENSG00000010256	UQCRC1	ubiquinol-cytochrome c reductase core protein 1 [Source:HGNC Symbol;Acc:HGNC:12585]	1595	388.96	373.8	387.24	318.25	329.49	323.14	408.86	384.75	427.24	383.333	323.627	406.95	NP_003356(cytochrome b-c1 complex subunit 1, mitochondrial precursor [Homo sapiens])	GO:0031625(molecular_function:ubiquitin protein ligase binding); GO:0005750(cellular_component:mitochondrial respiratory chain complex III); GO:0005746(cellular_component:mitochondrial respiratory chain); GO:0014823(biological_process:response to activity); GO:0008121(molecular_function:ubiquinol-cytochrome-c reductase activity); GO:0006122(biological_process:mitochondrial electron transport, ubi…	K00414	QCR1, UQCRC1	map00190(Oxidative phosphorylation); map04260(Cardiac muscle contraction); map05012(Parkinson disease); map05010(Alzheimer disease); map05016(Huntington disease); map04714(Thermogenesis); map04932(Non-alcoholic fatty liver disease (NAFLD))	3J1NU(C:Energy production and conversion)	3J1NU(Cytochrome b-c1 complex subunit 1)	PF00675(Peptidase_M16:Insulinase (Peptidase family M16)); PF05193(Peptidase_M16_C:Peptidase M16 inactive domain)		7384
ENSG00000010270	STARD3NL	STARD3 N-terminal like [Source:HGNC Symbol;Acc:HGNC:19169]	1703	12.48	13.14	12.62	22.99	25.81	25.09	14.73	13.88	13.11	12.7467	24.63	13.9067	NP_001350268(STARD3 N-terminal-like protein isoform 1 [Homo sapiens])	GO:0043231(cellular_component:intracellular membrane-bounded organelle); GO:0044232(cellular_component:organelle membrane contact site); GO:0006700(biological_process:C21-steroid hormone biosynthetic process); GO:0015485(molecular_function:cholesterol binding); GO:0005829(cellular_component:cytosol); GO:0016020(cellular_component:membrane); GO:0031902(cellular_component:late endosome membrane); G…				3J9CN(I:Lipid transport and metabolism)	3J9CN(vesicle tethering)	PF10457(MENTAL:Cholesterol-capturing domain)		83930
ENSG00000010278	CD9	CD9 molecule [Source:HGNC Symbol;Acc:HGNC:1709]	1212	78.38	79.52	77.16	119.01	117.85	121.97	76.71	72.95	74.41	78.3533	119.61	74.69	NP_001760.1(CD9 antigen isoform 1 [Homo sapiens])	GO:0009897(cellular_component:external side of plasma membrane); GO:0008285(biological_process:negative regulation of cell proliferation); GO:0007155(biological_process:cell adhesion); GO:0009414(biological_process:response to water deprivation); GO:0005925(cellular_component:focal adhesion); GO:0030666(cellular_component:endocytic vesicle membrane); GO:0070062(cellular_component:extracellular ex…	K06460	CD9, TSPAN29	map04640(Hematopoietic cell lineage)	3JCPD(S:Function unknown)	3JCPD(paranodal junction assembly)	PF00335(Tetraspanin:Tetraspanin family)		928
ENSG00000010282	HHATL	hedgehog acyltransferase like [Source:HGNC Symbol;Acc:HGNC:13242]	1836	0	0	0	0.12	0.12	0.6	0	0	0	0	0.28	0	NP_065758(protein-cysteine N-palmitoyltransferase HHAT-like protein [Homo sapiens])	GO:0060262(biological_process:negative regulation of N-terminal protein palmitoylation); GO:0005783(cellular_component:endoplasmic reticulum); GO:0016021(cellular_component:integral component of membrane); GO:0005789(cellular_component:endoplasmic reticulum membrane); GO:0016746(molecular_function:transferase activity, transferring acyl groups); GO:0048471(cellular_component:perinuclear region of…				3JFHV(T:Signal transduction mechanisms)	3JFHV(Protein-cysteine N-palmitoyltransferase HHAT-like protein)	PF03062(MBOAT:MBOAT, membrane-bound O-acyltransferase family)		57467
ENSG00000010292	NCAPD2	non-SMC condensin I complex subunit D2 [Source:HGNC Symbol;Acc:HGNC:24305]	4825	82.55	67.12	78.89	15.97	12.57	14.52	80.91	81.67	75.87	76.1867	14.3533	79.4833	NP_055680(condensin complex subunit 1 [Homo sapiens])	GO:0005737(cellular_component:cytoplasm); GO:0000799(cellular_component:nuclear condensin complex); GO:0042393(molecular_function:histone binding); GO:0051304(biological_process:chromosome separation); GO:0000779(cellular_component:condensed chromosome, centromeric region); GO:0005829(cellular_component:cytosol); GO:0016020(cellular_component:membrane); GO:0005654(cellular_component:nucleoplasm);…	K06677	YCS4, CNAP1, CAPD2		3J358(B:Chromatin structure and dynamics); 3J358(D:Cell cycle control, cell division, chromosome partitioning)	3J358(Regulatory subunit of the condensin complex, a complex required for conversion of interphase chromatin into mitotic-like condense chromosomes. The condensin complex probably introduces positive supercoils into relaxed DNA in the presence of type I topoisomerases and converts nicked DNA into positive knotted forms in the presence of type II topoisomerases); 3J358(Regulatory subunit of the co…	PF12922(Cnd1_N:non-SMC mitotic condensation complex subunit 1, N-term); PF12717(Cnd1:non-SMC mitotic condensation complex subunit 1); PF01602(Adaptin_N:Adaptin N terminal region)		9918
ENSG00000010295	IFFO1	intermediate filament family orphan 1 [Source:HGNC Symbol;Acc:HGNC:24970]	2673	8.72	6.84	8.83	7.96	7.71	8.53	6.42	6.99	6.72	8.13	8.0667	6.71	NP_001180386(intermediate filament family orphan 1 isoform 5 [Homo sapiens])	GO:0005882(cellular_component:intermediate filament)				3JEQM(S:Function unknown)	3JEQM(Intermediate filament family orphan 1)	PF00038(Filament:Intermediate filament protein)		25900
ENSG00000010310	GIPR	gastric inhibitory polypeptide receptor [Source:HGNC Symbol;Acc:HGNC:4271]	3310	12.82	10.8	13.31	2.33	2.47	2.31	12.67	12.62	12.86	12.31	2.37	12.7167	NP_000155(gastric inhibitory polypeptide receptor isoform 1 precursor [Homo sapiens])	GO:0017046(molecular_function:peptide hormone binding); GO:0008528(molecular_function:G-protein coupled peptide receptor activity); GO:0050796(biological_process:regulation of insulin secretion); GO:0016021(cellular_component:integral component of membrane); GO:0031018(biological_process:endocrine pancreas development); GO:0032024(biological_process:positive regulation of insulin secretion); GO:0…	K04580	GIPR	map04024(cAMP signaling pathway); map04080(Neuroactive ligand-receptor interaction)	3J576(T:Signal transduction mechanisms)	3J576(gastric inhibitory peptide receptor activity)	PF00002(7tm_2:7 transmembrane receptor (Secretin family)); PF02793(HRM:Hormone receptor domain)		2696
ENSG00000010318	PHF7	PHD finger protein 7 [Source:HGNC Symbol;Acc:HGNC:18458]	2127	4.45	4.68	4.9	5.31	5.12	5.27	4.57	4.81	6.21	4.6767	5.2333	5.1967	NP_001308056(PHD finger protein 7 isoform 1 [Homo sapiens])	GO:0016607(cellular_component:nuclear speck); GO:0005794(cellular_component:Golgi apparatus); GO:0005829(cellular_component:cytosol); GO:0005654(cellular_component:nucleoplasm); GO:0005886(cellular_component:plasma membrane); GO:0046872(molecular_function:metal ion binding); GO:0005634(cellular_component:nucleus)				3JB62(K:Transcription)	3JB62(metal ion binding)	PF13771(zf-HC5HC2H:PHD-like zinc-binding domain); PF13832(zf-HC5HC2H_2:PHD-zinc-finger like domain)		51533
ENSG00000010319	SEMA3G	semaphorin 3G [Source:HGNC Symbol;Acc:HGNC:30400]	4993	16.61	13.66	15.79	3.91	3.31	3.45	14.43	14.67	16.86	15.3533	3.5567	15.32	XP_024309410(semaphorin-3G isoform X1 [Homo sapiens])	GO:0038191(molecular_function:neuropilin binding); GO:0030215(molecular_function:semaphorin receptor binding); GO:0005615(cellular_component:extracellular space); GO:0071526(biological_process:semaphorin-plexin signaling pathway); GO:0048843(biological_process:negative regulation of axon extension involved in axon guidance); GO:0030335(biological_process:positive regulation of cell migration); GO…	K06840	SEMA3	map04360(Axon guidance)	3JEM8(T:Signal transduction mechanisms)	3JEM8(neuropilin binding)	PF00047(ig:Immunoglobulin domain); PF01403(Sema:Sema domain)		56920
ENSG00000010322	NISCH	nischarin [Source:HGNC Symbol;Acc:HGNC:18006]	5173	32.9	20.66	30.76	26.51	24.06	24.96	31.93	32.1	32.67	28.1067	25.1767	32.2333	NP_009115.2()	GO:0005737(cellular_component:cytoplasm); GO:0005178(molecular_function:integrin binding); GO:0055037(cellular_component:recycling endosome); GO:0016020(cellular_component:membrane); GO:0016601(biological_process:Rac protein signal transduction); GO:0030336(biological_process:negative regulation of cell migration); GO:0035091(molecular_function:phosphatidylinositol binding); GO:0005829(cellular_c…				3J4M5(T:Signal transduction mechanisms); 3J4M5(Z:Cytoskeleton)	3J4M5(norepinephrine secretion); 3J4M5(norepinephrine secretion)	PF00787(PX:PX domain); PF12799(LRR_4:Leucine Rich repeats (2 copies)); PF13855(LRR_8:Leucine rich repeat); PF14580(LRR_9:Leucine-rich repeat)		11188
ENSG00000010327	STAB1	stabilin 1 [Source:HGNC Symbol;Acc:HGNC:18628]	7928	1.95	1.46	1.94	0.47	1.01	1.15	1.05	1.21	1.58	1.7833	0.8767	1.28	NP_055951(stabilin-1 precursor [Homo sapiens])	GO:0030666(cellular_component:endocytic vesicle membrane); GO:0005887(cellular_component:integral component of plasma membrane); GO:0005540(molecular_function:hyaluronic acid binding); GO:0005044(molecular_function:scavenger receptor activity); GO:0006898(biological_process:receptor-mediated endocytosis); GO:0005041(molecular_function:low-density lipoprotein receptor activity); GO:0042742(biologi…	K19020	STAB1		3J4SZ(T:Signal transduction mechanisms)	3J4SZ(low-density lipoprotein particle receptor activity)	PF02469(Fasciclin:Fasciclin domain); PF12947(EGF_3:EGF domain); PF00193(Xlink:Extracellular link domain); PF12946(EGF_MSP1_1:MSP1 EGF domain 1)		23166
ENSG00000010361	FUZ	fuzzy planar cell polarity protein [Source:HGNC Symbol;Acc:HGNC:26219]	1728	0.4	0.66	0	0.31	0.33	0.08	0.25	0.15	0.3	0.3533	0.24	0.2333	NP_001339191(protein fuzzy homolog isoform 3 [Homo sapiens])	GO:0090090(biological_process:negative regulation of canonical Wnt signaling pathway); GO:0048704(biological_process:embryonic skeletal system morphogenesis); GO:0008589(biological_process:regulation of smoothened signaling pathway); GO:0015031(biological_process:protein transport); GO:0070062(cellular_component:extracellular exosome); GO:0060271(biological_process:cilium assembly); GO:0030336(bi…	K22861	FUZ, CPLANE3		3JCJ7(S:Function unknown)	3JCJ7(Fuzzy planar cell polarity protein)	PF19036(Fuz_longin_1:First Longin domain of FUZ, MON1 and HPS1); PF19037(Fuz_longin_2:Second Longin domain of FUZ, MON1 and HPS1); PF19038(Fuz_longin_3:Third Longin domain of FUZ, MON1 and HPS1)		80199
ENSG00000010379	SLC6A13	solute carrier family 6 member 13 [Source:HGNC Symbol;Acc:HGNC:11046]	2188	0.27	0.11	0.33	0	0	0	0.03	0.06	0.06	0.2367	0	0.05	NP_057699(sodium- and chloride-dependent GABA transporter 2 isoform 1 [Homo sapiens])	GO:0005332(molecular_function:gamma-aminobutyric acid:sodium symporter activity); GO:0043005(cellular_component:neuron projection); GO:0042165(molecular_function:neurotransmitter binding); GO:0005887(cellular_component:integral component of plasma membrane); GO:0005886(cellular_component:plasma membrane); GO:0070062(cellular_component:extracellular exosome)	K05046	SLC6A13, GAT2	map04727(GABAergic synapse); map04721(Synaptic vesicle cycle)	3JF46(T:Signal transduction mechanisms)	3JF46(gamma-aminobutyric acid:sodium symporter activity)	PF00209(SNF:Sodium:neurotransmitter symporter family)		6540
ENSG00000010404	IDS	iduronate 2-sulfatase [Source:HGNC Symbol;Acc:HGNC:5389]	7580	8.79	9.31	10.93	14.87	14.83	13.87	12.84	10.41	12.96	9.6767	14.5233	12.07	NP_001160022(iduronate 2-sulfatase isoform c [Homo sapiens])	GO:0030207(biological_process:chondroitin sulfate catabolic process); GO:0043202(cellular_component:lysosomal lumen); GO:0004423(molecular_function:iduronate-2-sulfatase activity); GO:0008484(molecular_function:sulfuric ester hydrolase activity); GO:0046872(molecular_function:metal ion binding); GO:0006027(biological_process:glycosaminoglycan catabolic process)	K01136	IDS	map04142(Lysosome); map00531(Glycosaminoglycan degradation)	3JEM7(P:Inorganic ion transport and metabolism)	3JEM7(iduronate-2-sulfatase activity)	PF00884(Sulfatase:Sulfatase); PF01663(Phosphodiest:Type I phosphodiesterase / nucleotide pyrophosphatase); PF02995(DUF229:Protein of unknown function (DUF229))		3423
ENSG00000010438	PRSS3	serine protease 3 [Source:HGNC Symbol;Acc:HGNC:9486]	920	0	0.13	0	0	0.33	0	0	0	0	0.0433	0.11	0	NP_001184026(trypsin-3 isoform 3 preproprotein [Homo sapiens])	GO:0043542(biological_process:endothelial cell migration); GO:0004252(molecular_function:serine-type endopeptidase activity); GO:0005615(cellular_component:extracellular space); GO:0019730(biological_process:antimicrobial humoral response); GO:0007586(biological_process:digestion); GO:0009235(biological_process:cobalamin metabolic process); GO:0043312(biological_process:neutrophil degranulation);…	K01312	PRSS1_2_3	map05164(Influenza A); map04972(Pancreatic secretion); map04974(Protein digestion and absorption); map04080(Neuroactive ligand-receptor interaction)	3J3T4(E:Amino acid transport and metabolism)	3J3T4(Belongs to the peptidase S1 family)	PF00089(Trypsin:Trypsin)		5646
ENSG00000010539	ZNF200	zinc finger protein 200 [Source:HGNC Symbol;Acc:HGNC:12993]	3348	5.52	3.87	6.1	7.93	6.99	6.96	4.34	6.32	4.21	5.1633	7.2933	4.9567	NP_003445(zinc finger protein 200 isoform 1 [Homo sapiens])	GO:0005634(cellular_component:nucleus); GO:0046872(molecular_function:metal ion binding); GO:0003676(molecular_function:nucleic acid binding); GO:0000981(molecular_function:RNA polymerase II transcription factor activity, sequence-specific DNA binding)	K09228	KRAB	map05168(Herpes simplex virus 1 infection)	3J1I3(S:Function unknown)	3J1I3(zinc finger)	PF00096(zf-C2H2:Zinc finger, C2H2 type); PF13465(zf-H2C2_2:Zinc-finger double domain); PF13894(zf-C2H2_4:C2H2-type zinc finger); PF18439(zf_UBZ:Ubiquitin-Binding Zinc Finger); PF17032(zinc_ribbon_15:zinc-ribbon family); PF12171(zf-C2H2_jaz:Zinc-finger double-stranded RNA-binding); PF13912(zf-C2H2_6:C2H2-type zinc finger); PF12874(zf-met:Zinc-finger of C2H2 type); PF09723(Zn-ribbon_8:Zinc ribbon d…		7752
ENSG00000010610	CD4	CD4 molecule [Source:HGNC Symbol;Acc:HGNC:1678]	3049	0.03	0.28	0.19	0	0.03	0	0.13	0.16	0.15	0.1667	0.01	0.1467	XP_016875717()	GO:0009897(cellular_component:external side of plasma membrane); GO:0005201(molecular_function:extracellular matrix structural constituent); GO:0005788(cellular_component:endoplasmic reticulum lumen); GO:0038023(molecular_function:signaling receptor activity); GO:0019221(biological_process:cytokine-mediated signaling pathway); GO:0019064(biological_process:fusion of virus membrane with host plasm…	K06454	CD4	map05166(Human T-cell leukemia virus 1 infection); map04659(Th17 cell differentiation); map04658(Th1 and Th2 cell differentiation); map05170(Human immunodeficiency virus 1 infection); map05340(Primary immunodeficiency); map04640(Hematopoietic cell lineage); map04660(T cell receptor signaling pathway); map04060(Cytokine-cytokine receptor interaction); map04514(Cell adhesion molecules (CAMs)); map0…	3JBSJ(T:Signal transduction mechanisms)	3JBSJ(Integral membrane glycoprotein that plays an essential role in the immune response and serves multiple functions in responses against both external and internal offenses. In T-cells, functions primarily as a coreceptor for MHC class II molecule peptide complex. The antigens presented by class II peptides are derived from extracellular proteins while class I peptides are derived from cytosol…	PF00047(ig:Immunoglobulin domain); PF09191(CD4-extracel:CD4, extracellular); PF05790(C2-set:Immunoglobulin C2-set domain); PF12104(Tcell_CD4_C:T cell CD4 receptor C terminal region); PF07686(V-set:Immunoglobulin V-set domain); PF07679(I-set:Immunoglobulin I-set domain); PF13895(Ig_2:Immunoglobulin domain); PF13927(Ig_3:Immunoglobulin domain); PF11465(Receptor_2B4:Natural killer cell receptor 2B4)…		920
ENSG00000010626	LRRC23	leucine rich repeat containing 23 [Source:HGNC Symbol;Acc:HGNC:19138]	1698	0.77	1	1.52	0.75	0.74	0.93	1.08	1.02	1.44	1.0967	0.8067	1.18	NP_001128689(leucine-rich repeat-containing protein 23 isoform a [Homo sapiens])	GO:0005737(cellular_component:cytoplasm); GO:0005829(cellular_component:cytosol)				3JAGV(T:Signal transduction mechanisms)	3JAGV(Leucine-rich repeat)	PF13516(LRR_6:Leucine Rich repeat); PF14580(LRR_9:Leucine-rich repeat); PF12799(LRR_4:Leucine Rich repeats (2 copies)); PF13855(LRR_8:Leucine rich repeat)		10233
ENSG00000010671	BTK	Bruton tyrosine kinase [Source:HGNC Symbol;Acc:HGNC:1133]	2767	0	0.02	0	0	0	0	0	0	0	0.0067	0	0	NP_001274273(tyrosine-protein kinase BTK isoform 3 [Homo sapiens])	GO:0071226(biological_process:cellular response to molecule of fungal origin); GO:0007498(biological_process:mesoderm development); GO:0097190(biological_process:apoptotic signaling pathway); GO:0048469(biological_process:cell maturation); GO:0018108(biological_process:peptidyl-tyrosine phosphorylation); GO:0035556(biological_process:intracellular signal transduction); GO:0002902(biological_proce…	K07370	BTK	map04664(Fc epsilon RI signaling pathway); map04662(B cell receptor signaling pathway); map04064(NF-kappa B signaling pathway); map04380(Osteoclast differentiation); map05340(Primary immunodeficiency); map05169(Epstein-Barr virus infection); map04611(Platelet activation)	3J527(T:Signal transduction mechanisms)	3J527(B cell affinity maturation)	PF07714(PK_Tyr_Ser-Thr:Protein tyrosine and serine/threonine kinase); PF00169(PH:PH domain); PF00018(SH3_1:SH3 domain); PF00017(SH2:SH2 domain); PF00779(BTK:BTK motif); PF00069(Pkinase:Protein kinase domain); PF14604(SH3_9:Variant SH3 domain); PF07653(SH3_2:Variant SH3 domain); PF14531(Kinase-like:Kinase-like); PF08239(SH3_3:Bacterial SH3 domain)		695
ENSG00000010704	HFE	homeostatic iron regulator [Source:HGNC Symbol;Acc:HGNC:4886]	5176	0.82	0.8	0.55	1.64	1.83	0.96	0.45	0.67	0.73	0.7233	1.4767	0.6167	NP_000401(hereditary hemochromatosis protein isoform 1 precursor [Homo sapiens])	GO:0009897(cellular_component:external side of plasma membrane); GO:0030881(molecular_function:beta-2-microglobulin binding); GO:0032435(biological_process:negative regulation of proteasomal ubiquitin-dependent protein catabolic process); GO:0055037(cellular_component:recycling endosome); GO:1990459(molecular_function:transferrin receptor binding); GO:0098711(biological_process:iron ion import ac…				3J3VJ(T:Signal transduction mechanisms)	3J3VJ(negative regulation of T cell antigen processing and presentation)	PF07654(C1-set:Immunoglobulin C1-set domain); PF00129(MHC_I:Class I Histocompatibility antigen, domains alpha 1 and 2); PF16497(MHC_I_3:MHC-I family domain); PF13927(Ig_3:Immunoglobulin domain); PF13895(Ig_2:Immunoglobulin domain)		3077
ENSG00000010803	SCMH1	Scm polycomb group protein homolog 1 [Source:HGNC Symbol;Acc:HGNC:19003]	3275	19.91	16.25	21.46	28.3	30.31	30.82	14.76	15.86	18.58	19.2067	29.81	16.4	NP_001026864(polycomb protein SCMH1 isoform a [Homo sapiens])	GO:0009952(biological_process:anterior/posterior pattern specification); GO:0006338(biological_process:chromatin remodeling); GO:0007283(biological_process:spermatogenesis); GO:0010369(cellular_component:chromocenter); GO:0005654(cellular_component:nucleoplasm); GO:0016458(biological_process:gene silencing); GO:0045892(biological_process:negative regulation of transcription, DNA-templated)	K11461	SCMH1		3JAD9(K:Transcription)	3JAD9(chromatin remodeling)	PF02820(MBT:mbt repeat); PF00536(SAM_1:SAM domain (Sterile alpha motif)); PF12140(SLED:SLED domain); PF17208(RBR:RNA binding Region); PF07647(SAM_2:SAM domain (Sterile alpha motif)); PF02198(SAM_PNT:Sterile alpha motif (SAM)/Pointed domain)		22955
ENSG00000010810	FYN	FYN proto-oncogene, Src family tyrosine kinase [Source:HGNC Symbol;Acc:HGNC:4037]	2416	1.77	0.83	1.06	0.9	1.5	0.88	2.47	1.68	1.49	1.22	1.0933	1.88	NP_001357458(tyrosine-protein kinase Fyn isoform a [Homo sapiens])	GO:0042610(molecular_function:CD8 receptor binding); GO:0050798(biological_process:activated T cell proliferation); GO:0005829(cellular_component:cytosol); GO:0042609(molecular_function:CD4 receptor binding); GO:0044297(cellular_component:cell body); GO:0030425(cellular_component:dendrite); GO:0007596(biological_process:blood coagulation); GO:0002250(biological_process:adaptive immune response); …	K05703	FYN	map04650(Natural killer cell mediated cytotoxicity); map04072(Phospholipase D signaling pathway); map04071(Sphingolipid signaling pathway); map05130(Pathogenic Escherichia coli infection); map04380(Osteoclast differentiation); map04725(Cholinergic synapse); map04664(Fc epsilon RI signaling pathway); map04510(Focal adhesion); map04660(T cell receptor signaling pathway); map04360(Axon guidance); ma…	3J90S(T:Signal transduction mechanisms)	3J90S(FYN proto-oncogene, Src family tyrosine kinase)	PF00017(SH2:SH2 domain); PF07714(PK_Tyr_Ser-Thr:Protein tyrosine and serine/threonine kinase); PF00018(SH3_1:SH3 domain); PF00069(Pkinase:Protein kinase domain); PF14604(SH3_9:Variant SH3 domain); PF07653(SH3_2:Variant SH3 domain)		2534
ENSG00000010818	HIVEP2	HIVEP zinc finger 2 [Source:HGNC Symbol;Acc:HGNC:4921]	9697	7.14	5.03	7.15	12.36	15.66	13.44	6.45	6.79	6.47	6.44	13.82	6.57	NP_006725(transcription factor HIVEP2 [Homo sapiens])	GO:0005654(cellular_component:nucleoplasm); GO:0046872(molecular_function:metal ion binding); GO:0000981(molecular_function:RNA polymerase II transcription factor activity, sequence-specific DNA binding); GO:0003677(molecular_function:DNA binding)	K09239	HIVEP		3JBUW(K:Transcription)	3JBUW(transcription by RNA polymerase II)	PF00096(zf-C2H2:Zinc finger, C2H2 type); PF13465(zf-H2C2_2:Zinc-finger double domain); PF12171(zf-C2H2_jaz:Zinc-finger double-stranded RNA-binding); PF13894(zf-C2H2_4:C2H2-type zinc finger); PF13909(zf-H2C2_5:C2H2-type zinc-finger domain)		3097
ENSG00000010932	FMO1	flavin containing dimethylaniline monoxygenase 1 [Source:HGNC Symbol;Acc:HGNC:3769]	2155	0	0	0	0.03	0	0	0	0	0	0	0.01	0	NP_002012(dimethylaniline monooxygenase [N-oxide-forming] 1 isoform b [Homo sapiens])	GO:0004497(molecular_function:monooxygenase activity); GO:0050660(molecular_function:flavin adenine dinucleotide binding); GO:0006082(biological_process:organic acid metabolic process); GO:0070995(biological_process:NADPH oxidation); GO:0004499(molecular_function:N,N-dimethylaniline monooxygenase activity); GO:0050661(molecular_function:NADP binding); GO:0005788(cellular_component:endoplasmic ret…	K00485	FMO	map00982(Drug metabolism - cytochrome P450)	3J377(Q:Secondary metabolites biosynthesis, transport and catabolism)	3J377(N,N-dimethylaniline monooxygenase activity)	PF00743(FMO-like:Flavin-binding monooxygenase-like); PF13738(Pyr_redox_3:Pyridine nucleotide-disulphide oxidoreductase); PF13434(K_oxygenase:L-lysine 6-monooxygenase (NADPH-requiring)); PF07992(Pyr_redox_2:Pyridine nucleotide-disulphide oxidoreductase); PF01266(DAO:FAD dependent oxidoreductase); PF13450(NAD_binding_8:NAD(P)-binding Rossmann-like domain); PF00070(Pyr_redox:Pyridine nucleotide-disu…		2326
ENSG00000011007	ELOA	elongin A [Source:HGNC Symbol;Acc:HGNC:11620]	5154	50.32	49.47	53.62	40.28	43.27	42.25	59	57.58	55.07	51.1367	41.9333	57.2167	NP_003189.2(elongin-A [Homo sapiens])	GO:0005654(cellular_component:nucleoplasm); GO:0005615(cellular_component:extracellular space); GO:0070449(cellular_component:elongin complex); GO:0006357(biological_process:regulation of transcription from RNA polymerase II promoter); GO:0006366(biological_process:transcription from RNA polymerase II promoter); GO:0006368(biological_process:transcription elongation from RNA polymerase II promote…	K15076	ELOA, TCEB3		3JFT4(K:Transcription)	3JFT4(Transcription elongation factor B)	PF06881(Elongin_A:RNA polymerase II transcription factor SIII (Elongin) subunit A); PF08711(Med26:TFIIS helical bundle-like domain)		6924
ENSG00000011009	LYPLA2	lysophospholipase 2 [Source:HGNC Symbol;Acc:HGNC:6738]	1635	90.37	83.76	90.9	134.57	132.82	130.67	93.91	89.06	92.05	88.3433	132.687	91.6733	NP_009191(acyl-protein thioesterase 2 [Homo sapiens])	GO:0005737(cellular_component:cytoplasm); GO:0005795(cellular_component:Golgi stack); GO:0006631(biological_process:fatty acid metabolic process); GO:0070062(cellular_component:extracellular exosome); GO:0005829(cellular_component:cytosol); GO:0052689(molecular_function:carboxylic ester hydrolase activity); GO:0002084(biological_process:protein depalmitoylation); GO:0045296(molecular_function:cad…	K06130	LYPLA2	map00564(Glycerophospholipid metabolism)	3J604(I:Lipid transport and metabolism)	3J604(protein depalmitoylation)	PF02230(Abhydrolase_2:Phospholipase/Carboxylesterase); PF12146(Hydrolase_4:Serine aminopeptidase, S33); PF12697(Abhydrolase_6:Alpha/beta hydrolase family); PF07859(Abhydrolase_3:alpha/beta hydrolase fold); PF00561(Abhydrolase_1:alpha/beta hydrolase fold); PF00326(Peptidase_S9:Prolyl oligopeptidase family); PF01738(DLH:Dienelactone hydrolase family)		11313
ENSG00000011021	CLCN6	chloride voltage-gated channel 6 [Source:HGNC Symbol;Acc:HGNC:2024]	2922	22.66	16.57	22.17	17.26	18.13	16.41	17.36	16.91	15.58	20.4667	17.2667	16.6167	NP_001243888.1()	GO:0015297(molecular_function:antiporter activity); GO:0043231(cellular_component:intracellular membrane-bounded organelle); GO:0005765(cellular_component:lysosomal membrane); GO:0006884(biological_process:cell volume homeostasis); GO:0016021(cellular_component:integral component of membrane); GO:0009612(biological_process:response to mechanical stimulus); GO:0034220(biological_process:ion transm…	K05015	CLCN6		3J2RF(P:Inorganic ion transport and metabolism)	3J2RF(chloride transport protein 6)	PF00571(CBS:CBS domain); PF00654(Voltage_CLC:Voltage gated chloride channel)		1185
ENSG00000011028	MRC2	mannose receptor C type 2 [Source:HGNC Symbol;Acc:HGNC:16875]	5719	0.06	0.02	0.13	0.03	0.01	0	0.13	0.07	0.13	0.07	0.0133	0.11	XP_011523845(C-type mannose receptor 2 isoform X1 [Homo sapiens])	GO:0005925(cellular_component:focal adhesion); GO:0006897(biological_process:endocytosis); GO:0016021(cellular_component:integral component of membrane); GO:0016020(cellular_component:membrane); GO:0030246(molecular_function:carbohydrate binding); GO:0030574(biological_process:collagen catabolic process); GO:0004888(molecular_function:transmembrane signaling receptor activity); GO:0005518(molecul…	K06560	MRC, CD206, CD280	map04145(Phagosome); map05152(Tuberculosis)	3J65N(T:Signal transduction mechanisms)	3J65N(collagen binding)	PF00059(Lectin_C:Lectin C-type domain); PF00040(fn2:Fibronectin type II domain); PF05473(UL45:UL45 protein, carbohydrate-binding C-type lectin-like); PF00193(Xlink:Extracellular link domain); PF05966(Chordopox_A33R:Chordopoxvirus A33R protein)		9902
ENSG00000011052	NME1-NME2	NME1-NME2 readthrough [Source:HGNC Symbol;Acc:HGNC:33531]	1193	32.62	36.26	30.49	32.96	22.47	26.23	34.89	38.44	36.66	33.1233	27.22	36.6633	AAI07895.1(NME1-NME2 protein [Homo sapiens])	GO:0006228(biological_process:UTP biosynthetic process); GO:0005829(cellular_component:cytosol); GO:0006241(biological_process:CTP biosynthetic process); GO:0004550(molecular_function:nucleoside diphosphate kinase activity); GO:0005524(molecular_function:ATP binding); GO:0006183(biological_process:GTP biosynthetic process)	K00940	ndk, NME	map00983(Drug metabolism - other enzymes); map00230(Purine metabolism); map00240(Pyrimidine metabolism)	3JMS9(F:Nucleotide transport and metabolism); 3J7R9(F:Nucleotide transport and metabolism)	3JMS9(NDK); 3J7R9(protein histidine kinase activity)	PF00334(NDK:Nucleoside diphosphate kinase); PF01701(PSI_PsaJ:Photosystem I reaction centre subunit IX / PsaJ)		654364
ENSG00000011083	SLC6A7	solute carrier family 6 member 7 [Source:HGNC Symbol;Acc:HGNC:11054]	2431	0	0	0	0	0	0	0	0.02	0	0	0	0.0067	NP_055043.2(sodium-dependent proline transporter [Homo sapiens])	GO:0005328(molecular_function:neurotransmitter:sodium symporter activity); GO:0015824(biological_process:proline transport); GO:0016020(cellular_component:membrane); GO:0005887(cellular_component:integral component of plasma membrane); GO:0005886(cellular_component:plasma membrane); GO:0005298(molecular_function:proline:sodium symporter activity); GO:0015193(molecular_function:L-proline transmemb…	K05040	SLC6A7, PROT	map04721(Synaptic vesicle cycle)	3J2EC(T:Signal transduction mechanisms)	3J2EC(L-proline transmembrane transporter activity)	PF00209(SNF:Sodium:neurotransmitter symporter family)		6534
ENSG00000011105	TSPAN9	tetraspanin 9 [Source:HGNC Symbol;Acc:HGNC:21640]	956	31.94	25.19	31.57	12.83	11.85	12.71	33.73	36.4	32.86	29.5667	12.4633	34.33	NP_001161792.1(tetraspanin-9 [Homo sapiens])	GO:0005925(cellular_component:focal adhesion); GO:0097197(cellular_component:tetraspanin-enriched microdomain); GO:0005887(cellular_component:integral component of plasma membrane); GO:0005886(cellular_component:plasma membrane)	K17350	TSPAN9		3J54A(K:Transcription)	3J54A(tetraspanin 9)	PF00335(Tetraspanin:Tetraspanin family); PF01284(MARVEL:Membrane-associating domain)		10867
ENSG00000011114	BTBD7	BTB domain containing 7 [Source:HGNC Symbol;Acc:HGNC:18269]	8445	5.94	5.45	7.21	13.42	13.92	13.03	7.42	7.36	5.96	6.2	13.4567	6.9133	NP_001002860(BTB/POZ domain-containing protein 7 isoform 1 [Homo sapiens])	GO:0005634(cellular_component:nucleus); GO:0007275(biological_process:multicellular organism development); GO:0060693(biological_process:regulation of branching involved in salivary gland morphogenesis)	K10479	BTBD7		3JDJZ(S:Function unknown)	3JDJZ(regulation of branching involved in salivary gland morphogenesis)	PF07707(BACK:BTB And C-terminal Kelch); PF00651(BTB:BTB/POZ domain)		55727
ENSG00000011132	APBA3	amyloid beta precursor protein binding family A member 3 [Source:HGNC Symbol;Acc:HGNC:580]	2176	17.98	15.25	16.15	8.12	8.22	5.09	13.08	10.94	19.31	16.46	7.1433	14.4433	NP_004877(amyloid-beta A4 precursor protein-binding family A member 3 [Homo sapiens])	GO:0005737(cellular_component:cytoplasm); GO:0001701(biological_process:in utero embryonic development); GO:0001540(molecular_function:beta-amyloid binding); GO:0043197(cellular_component:dendritic spine); GO:0048471(cellular_component:perinuclear region of cytoplasm); GO:0005886(cellular_component:plasma membrane); GO:0019899(molecular_function:enzyme binding); GO:0010468(biological_process:regu…				3JB5C(T:Signal transduction mechanisms)	3JB5C(amyloid-beta binding)	PF00595(PDZ:PDZ domain); PF00640(PID:Phosphotyrosine interaction domain (PTB/PID)); PF17820(PDZ_6:PDZ domain); PF13180(PDZ_2:PDZ domain)		9546
ENSG00000011143	MKS1	MKS transition zone complex subunit 1 [Source:HGNC Symbol;Acc:HGNC:7121]	2260	8.11	5.45	8.08	7.26	8.97	8.41	8.12	6.42	9.73	7.2133	8.2133	8.09	XP_033039522.1(Meckel syndrome type 1 protein isoform X3 [Trachypithecus francoisi])	GO:0061009(biological_process:common bile duct development); GO:0048754(biological_process:branching morphogenesis of an epithelial tube); GO:0060322(biological_process:head development); GO:0010669(biological_process:epithelial structure maintenance); GO:0097711(biological_process:ciliary basal body docking); GO:0005737(cellular_component:cytoplasm); GO:0036064(cellular_component:ciliary basal b…				3J651(S:Function unknown)	3J651(Meckel syndrome type 1)	PF07162(B9-C2:Ciliary basal body-associated, B9 protein)
ENSG00000011198	ABHD5	abhydrolase domain containing 5, lysophosphatidic acid acyltransferase [Source:HGNC Symbol;Acc:HGNC:21396]	1578	4.13	3.82	5.66	16.83	18.56	15.27	4.8	3.85	4.68	4.5367	16.8867	4.4433	NP_057090.2(1-acylglycerol-3-phosphate O-acyltransferase ABHD5 isoform a [Homo sapiens])	GO:0006654(biological_process:phosphatidic acid biosynthetic process); GO:0006631(biological_process:fatty acid metabolic process); GO:0005811(cellular_component:lipid particle); GO:0005829(cellular_component:cytosol); GO:0030154(biological_process:cell differentiation); GO:0051006(biological_process:positive regulation of lipoprotein lipase activity); GO:0052689(molecular_function:carboxylic est…	K13699	ABHD5, CGI-58	map04923(Regulation of lipolysis in adipocytes)	3J8MW(S:Function unknown)	3J8MW(negative regulation of sequestering of triglyceride)	PF00561(Abhydrolase_1:alpha/beta hydrolase fold); PF12697(Abhydrolase_6:Alpha/beta hydrolase family); PF12146(Hydrolase_4:Serine aminopeptidase, S33)		51099
ENSG00000011201	ANOS1	anosmin 1 [Source:HGNC Symbol;Acc:HGNC:6211]	6265	0.05	0.16	0.09	0.04	0.12	0.19	0.39	0.14	0.1	0.1	0.1167	0.21	NP_000207(anosmin-1 precursor [Homo sapiens])	GO:0005201(molecular_function:extracellular matrix structural constituent); GO:0006935(biological_process:chemotaxis); GO:0005886(cellular_component:plasma membrane); GO:0031012(cellular_component:extracellular matrix); GO:0005576(cellular_component:extracellular region); GO:0004867(molecular_function:serine-type endopeptidase inhibitor activity); GO:0007155(biological_process:cell adhesion); GO:…	K23413	ANOS1, KAL1, WFDC19		3J48G(W:Extracellular structures)	3J48G(Four-disulfide core domains)	PF00041(fn3:Fibronectin type III domain); PF17869(Cys_box:Anosmin cysteine rich domain); PF00095(WAP:WAP-type (Whey Acidic Protein) 'four-disulfide core'); PF16656(Pur_ac_phosph_N:Purple acid Phosphatase, N-terminal domain)		3730
ENSG00000011243	AKAP8L	A-kinase anchoring protein 8 like [Source:HGNC Symbol;Acc:HGNC:29857]	2078	54.61	54.07	53.72	73.17	68.14	66.76	57.67	57.79	54.67	54.1333	69.3567	56.71	NP_055186(A-kinase anchor protein 8-like isoform 1 [Homo sapiens])	GO:0044839(biological_process:cell cycle G2/M phase transition); GO:0046872(molecular_function:metal ion binding); GO:0000785(cellular_component:chromatin); GO:0034237(molecular_function:protein kinase A regulatory subunit binding); GO:0003677(molecular_function:DNA binding); GO:0005737(cellular_component:cytoplasm); GO:0016605(cellular_component:PML body); GO:0005634(cellular_component:nucleus);…	K15978	AKAP8L, HA95		3J6PH(S:Function unknown)	3J6PH(regulation of mRNA export from nucleus)	PF04988(AKAP95:A-kinase anchoring protein 95 (AKAP95))		26993
ENSG00000011258	MBTD1	mbt domain containing 1 [Source:HGNC Symbol;Acc:HGNC:19866]	5099	5.47	3.92	5	7.98	7.34	7.88	4.21	3.85	4.08	4.7967	7.7333	4.0467	NP_060113.2(MBT domain-containing protein 1 [Homo sapiens])	GO:0048706(biological_process:embryonic skeletal system development); GO:0035064(molecular_function:methylated histone binding); GO:0006325(biological_process:chromatin organization); GO:0005634(cellular_component:nucleus); GO:0006355(biological_process:regulation of transcription, DNA-templated); GO:0008270(molecular_function:zinc ion binding)				3J6D3(K:Transcription)	3J6D3(methylated histone binding)	PF02820(MBT:mbt repeat)		54799
ENSG00000011260	UTP18	UTP18 small subunit processome component [Source:HGNC Symbol;Acc:HGNC:24274]	1876	32.9	32.75	32.38	44.7	49.57	45.85	33.2	31.53	28.71	32.6767	46.7067	31.1467	XP_006721993(U3 small nucleolar RNA-associated protein 18 homolog isoform X1 [Homo sapiens])	GO:0034388(cellular_component:Pwp2p-containing subcomplex of 90S preribosome); GO:0032040(cellular_component:small-subunit processome); GO:0005730(cellular_component:nucleolus); GO:0005634(cellular_component:nucleus); GO:0031965(cellular_component:nuclear membrane); GO:0005654(cellular_component:nucleoplasm); GO:0003723(molecular_function:RNA binding); GO:0006364(biological_process:rRNA processin…	K14553	UTP18	map03008(Ribosome biogenesis in eukaryotes)	3JAKC(S:Function unknown)	3JAKC(maturation of SSU-rRNA from tricistronic rRNA transcript (SSU-rRNA, 5.8S rRNA, LSU-rRNA))	PF00400(WD40:WD domain, G-beta repeat); PF12894(ANAPC4_WD40:Anaphase-promoting complex subunit 4 WD40 domain); PF02239(Cytochrom_D1:Cytochrome D1 heme domain)		51096
ENSG00000011275	RNF216	ring finger protein 216 [Source:HGNC Symbol;Acc:HGNC:21698]	5777	16.18	14.4	15.59	12.83	13.72	14.69	13.11	14.95	13.65	15.39	13.7467	13.9033	XP_016867853(E3 ubiquitin-protein ligase RNF216 isoform X3 [Homo sapiens])	GO:0098978(cellular_component:glutamatergic synapse); GO:0070936(biological_process:protein K48-linked ubiquitination); GO:0098685(cellular_component:Schaffer collateral - CA1 synapse); GO:0098843(cellular_component:postsynaptic endocytic zone); GO:0050691(biological_process:regulation of defense response to virus by host); GO:0043161(biological_process:proteasome-mediated ubiquitin-dependent pro…	K11976	RNF216, TRIAD3		3JAIY(O:Posttranslational modification, protein turnover, chaperones)	3JAIY(E3 ubiquitin-protein ligase RNF216)	PF01485(IBR:IBR domain, a half RING-finger domain)		54476
ENSG00000011295	TTC19	tetratricopeptide repeat domain 19 [Source:HGNC Symbol;Acc:HGNC:26006]	3050	12.24	13.64	12.42	17.83	16.74	17.85	15.98	15.65	16.31	12.7667	17.4733	15.98	NP_001258349(tetratricopeptide repeat protein 19, mitochondrial isoform 2 [Homo sapiens])	GO:0005813(cellular_component:centrosome); GO:0030496(cellular_component:midbody); GO:0000281(biological_process:mitotic cytokinesis); GO:0005739(cellular_component:mitochondrion); GO:0005743(cellular_component:mitochondrial inner membrane); GO:0034551(biological_process:mitochondrial respiratory chain complex III assembly); GO:0070469(cellular_component:respiratory chain); GO:0055114(biological_…	K18169	TTC19		3J4M6(Z:Cytoskeleton)	3J4M6(respiratory chain complex III assembly)	PF13424(TPR_12:Tetratricopeptide repeat); PF13374(TPR_10:Tetratricopeptide repeat); PF17874(TPR_MalT:MalT-like TPR region); PF07719(TPR_2:Tetratricopeptide repeat); PF00515(TPR_1:Tetratricopeptide repeat); PF13181(TPR_8:Tetratricopeptide repeat); PF13428(TPR_14:Tetratricopeptide repeat); PF13176(TPR_7:Tetratricopeptide repeat); PF12862(ANAPC5:Anaphase-promoting complex subunit 5); PF14559(TPR_19:…		54902
ENSG00000011304	PTBP1	polypyrimidine tract binding protein 1 [Source:HGNC Symbol;Acc:HGNC:9583]	3691	290.43	243.42	302.09	213.73	218.24	213.82	320.73	306.07	324.75	278.647	215.263	317.183	PNI11088.1(PTBP1 isoform 2 [Pan troglodytes])	GO:0016070(biological_process:RNA metabolic process); GO:0036002(molecular_function:pre-mRNA binding); GO:0075522(biological_process:IRES-dependent viral translational initiation); GO:0000381(biological_process:regulation of alternative mRNA splicing, via spliceosome); GO:0070062(cellular_component:extracellular exosome); GO:0005730(cellular_component:nucleolus); GO:0070886(biological_process:pos…	K13218	PTBP1, PTB		3J3SY(A:RNA processing and modification)	3J3SY(regulation of secretory granule organization)	PF11835(RRM_8:RRM-like domain); PF00076(RRM_1:RNA recognition motif. (a.k.a. RRM, RBD, or RNP domain)); PF13893(RRM_5:RNA recognition motif. (a.k.a. RRM, RBD, or RNP domain)); PF16842(RRM_occluded:Occluded RNA-recognition motif)		5725
ENSG00000011332	DPF1	double PHD fingers 1 [Source:HGNC Symbol;Acc:HGNC:20225]	2341	1.7	1.82	1.13	1.35	0.96	0.99	0.72	0.75	0.7	1.55	1.1	0.7233	NP_001276907.1()	GO:0005737(cellular_component:cytoplasm); GO:0042393(molecular_function:histone binding); GO:0000123(cellular_component:histone acetyltransferase complex); GO:0007399(biological_process:nervous system development); GO:0071565(cellular_component:nBAF complex); GO:0005634(cellular_component:nucleus); GO:0006915(biological_process:apoptotic process); GO:0004402(molecular_function:histone acetyltrans…	K22198	BAF45B_C, DPF1_3	map05225(Hepatocellular carcinoma); map04714(Thermogenesis)	3J6DA(K:Transcription)	3J6DA(zinc ion binding)	PF14051(Requiem_N:N-terminal domain of DPF2/REQ.); PF00628(PHD:PHD-finger)		8193
ENSG00000011347	SYT7	synaptotagmin 7 [Source:HGNC Symbol;Acc:HGNC:11514]	7230	3.92	3.18	4.39	0.67	0.79	1.1	4.03	2.9	3.12	3.83	0.8533	3.35	NP_001352738(synaptotagmin-7 isoform 4 [Homo sapiens])	GO:0008021(cellular_component:synaptic vesicle); GO:0006909(biological_process:phagocytosis); GO:0070092(biological_process:regulation of glucagon secretion); GO:0005777(cellular_component:peroxisome); GO:0005886(cellular_component:plasma membrane); GO:0030424(cellular_component:axon); GO:0036465(biological_process:synaptic vesicle recycling); GO:0014059(biological_process:regulation of dopamine …	K19907	SYT7		3J7JG(T:Signal transduction mechanisms); 3J7JG(U:Intracellular trafficking, secretion, and vesicular transport)	3J7JG(vesicle-mediated cholesterol transport); 3J7JG(vesicle-mediated cholesterol transport)	PF00168(C2:C2 domain)		9066
ENSG00000011376	LARS2	leucyl-tRNA synthetase 2, mitochondrial [Source:HGNC Symbol;Acc:HGNC:17095]	4781	9.57	6.92	9.1	3.17	3.7	4.17	8.91	7.05	7.64	8.53	3.68	7.8667	NP_056155(probable leucine--tRNA ligase, mitochondrial [Homo sapiens])	GO:0004823(molecular_function:leucine-tRNA ligase activity); GO:0005739(cellular_component:mitochondrion); GO:0006429(biological_process:leucyl-tRNA aminoacylation); GO:0002161(molecular_function:aminoacyl-tRNA editing activity); GO:0006418(biological_process:tRNA aminoacylation for protein translation); GO:0005759(cellular_component:mitochondrial matrix); GO:0032543(biological_process:mitochondr…	K01869	LARS, leuS	map00970(Aminoacyl-tRNA biosynthesis)	3J4V9(J:Translation, ribosomal structure and biogenesis)	3J4V9(Belongs to the class-I aminoacyl-tRNA synthetase family)	PF00133(tRNA-synt_1:tRNA synthetases class I (I, L, M and V)); PF08264(Anticodon_1:Anticodon-binding domain of tRNA ligase); PF09334(tRNA-synt_1g:tRNA synthetases class I (M)); PF13603(tRNA-synt_1_2:Leucyl-tRNA synthetase, Domain 2); PF01406(tRNA-synt_1e:tRNA synthetases class I (C) catalytic domain)		23395
ENSG00000011405	PIK3C2A	phosphatidylinositol-4-phosphate 3-kinase catalytic subunit type 2 alpha [Source:HGNC Symbol;Acc:HGNC:8971]	8227	22.61	18.56	22.51	10.27	10.62	10.77	25.13	24.38	22.29	21.2267	10.5533	23.9333	XP_011518488(phosphatidylinositol 4-phosphate 3-kinase C2 domain-containing subunit alpha isoform X2 [Homo sapiens])	GO:0016020(cellular_component:membrane); GO:0061024(biological_process:membrane organization); GO:0048008(biological_process:platelet-derived growth factor receptor signaling pathway); GO:0035004(molecular_function:phosphatidylinositol 3-kinase activity); GO:0035005(molecular_function:1-phosphatidylinositol-4-phosphate 3-kinase activity); GO:0030136(cellular_component:clathrin-coated vesicle); GO…	K00923	PIK3C2	map04070(Phosphatidylinositol signaling system); map00562(Inositol phosphate metabolism)	3JF6Y(T:Signal transduction mechanisms)	3JF6Y(Phosphatidylinositol 4-phosphate 3-kinase C2 domain-containing subunit alpha)	PF00792(PI3K_C2:Phosphoinositide 3-kinase C2); PF00794(PI3K_rbd:PI3-kinase family, ras-binding domain); PF00168(C2:C2 domain); PF00787(PX:PX domain); PF00613(PI3Ka:Phosphoinositide 3-kinase family, accessory domain (PIK domain)); PF00454(PI3_PI4_kinase:Phosphatidylinositol 3- and 4-kinase)		5286
ENSG00000011422	PLAUR	plasminogen activator, urokinase receptor [Source:HGNC Symbol;Acc:HGNC:9053]	1368	9.42	8.25	7.83	11.81	13.06	13.91	7.91	7.33	9.41	8.5	12.9267	8.2167	NP_002650(urokinase plasminogen activator surface receptor isoform 1 precursor [Homo sapiens])	GO:0038023(molecular_function:signaling receptor activity); GO:0007596(biological_process:blood coagulation); GO:0090200(biological_process:positive regulation of release of cytochrome c from mitochondria); GO:0005788(cellular_component:endoplasmic reticulum lumen); GO:0005789(cellular_component:endoplasmic reticulum membrane); GO:0035579(cellular_component:specific granule membrane); GO:0007165(…	K03985	PLAUR, CD87	map05205(Proteoglycans in cancer); map04610(Complement and coagulation cascades)	3JE26(T:Signal transduction mechanisms)	3JE26(urokinase plasminogen activator surface receptor)	PF00021(UPAR_LY6:u-PAR/Ly-6 domain)		5329
ENSG00000011426	ANLN	anillin actin binding protein [Source:HGNC Symbol;Acc:HGNC:14082]	4731	66.07	65.68	65.57	6.07	5.91	6.65	72.91	73.8	70.48	65.7733	6.21	72.3967	NP_061155(anillin isoform 1 [Homo sapiens])	GO:0031106(biological_process:septin ring organization); GO:0099738(cellular_component:cell cortex region); GO:0090521(biological_process:glomerular visceral epithelial cell migration); GO:0032059(cellular_component:bleb); GO:1904498(biological_process:protein localization to actomyosin contractile ring involved in mitotic cytokinesis); GO:0015629(cellular_component:actin cytoskeleton); GO:003049…	K18621	ANLN		3J76N(D:Cell cycle control, cell division, chromosome partitioning); 3J76N(Z:Cytoskeleton)	3J76N(Anillin, actin binding protein); 3J76N(Anillin, actin binding protein)	PF16018(Anillin_N:Anillin N-terminus); PF08174(Anillin:Cell division protein anillin); PF00169(PH:PH domain)		54443
ENSG00000011451	WIZ	WIZ zinc finger [Source:HGNC Symbol;Acc:HGNC:30917]	8987	5.56	5.55	5.73	6.38	6.59	5.84	6.37	4.85	5.17	5.6133	6.27	5.4633	NP_001358518(protein Wiz isoform 3 [Homo sapiens])	GO:0005654(cellular_component:nucleoplasm); GO:0030496(cellular_component:midbody); GO:0003676(molecular_function:nucleic acid binding)				3JAB4(S:Function unknown)	3JAB4(SET domain binding)	PF13894(zf-C2H2_4:C2H2-type zinc finger); PF00096(zf-C2H2:Zinc finger, C2H2 type); PF06467(zf-FCS:MYM-type Zinc finger with FCS sequence motif)		58525
ENSG00000011454	RABGAP1	RAB GTPase activating protein 1 [Source:HGNC Symbol;Acc:HGNC:17155]	4986	15.92	12.53	13.67	11.4	12.06	12.74	17.09	14.54	14.05	14.04	12.0667	15.2267	NP_036329(rab GTPase-activating protein 1 [Homo sapiens])	GO:0015631(molecular_function:tubulin binding); GO:0005096(molecular_function:GTPase activator activity); GO:0006886(biological_process:intracellular protein transport); GO:0090630(biological_process:activation of GTPase activity); GO:0017137(molecular_function:Rab GTPase binding); GO:0005875(cellular_component:microtubule associated complex); GO:0005813(cellular_component:centrosome); GO:0043087…	K20284	RABGAP1, GAPCENA		3JA0G(S:Function unknown)	3JA0G(Rab GTPase-activating protein 1)	PF12473(DUF3694:Kinesin protein ); PF00640(PID:Phosphotyrosine interaction domain (PTB/PID)); PF00566(RabGAP-TBC:Rab-GTPase-TBC domain); PF12473(DUF3694:Kinesin protein); PF06785(UPF0242:Uncharacterised protein family (UPF0242) N-terminus)		2844
ENSG00000011465	DCN	decorin [Source:HGNC Symbol;Acc:HGNC:2705]	1930	0	0	0.16	0	0	0	0	0	0	0.0533	0	0	NP_598010.1(decorin isoform a preproprotein [Homo sapiens])	GO:0030207(biological_process:chondroitin sulfate catabolic process); GO:0030206(biological_process:chondroitin sulfate biosynthetic process); GO:0016239(biological_process:positive regulation of macroautophagy); GO:0050840(molecular_function:extracellular matrix binding); GO:0030208(biological_process:dermatan sulfate biosynthetic process); GO:0032496(biological_process:response to lipopolysacch…	K04660	DCN	map04350(TGF-beta signaling pathway); map05205(Proteoglycans in cancer)	3J97J(T:Signal transduction mechanisms)	3J97J(peptide cross-linking via chondroitin 4-sulfate glycosaminoglycan)	PF13855(LRR_8:Leucine rich repeat); PF01462(LRRNT:Leucine rich repeat N-terminal domain); PF12799(LRR_4:Leucine Rich repeats (2 copies)); PF13306(LRR_5:BspA type Leucine rich repeat region (6 copies)); PF14580(LRR_9:Leucine-rich repeat)		1634
ENSG00000011478	QPCTL	glutaminyl-peptide cyclotransferase like [Source:HGNC Symbol;Acc:HGNC:25952]	2125	16.16	16.59	16.35	8.19	7.82	7.25	15.17	14.52	15.74	16.3667	7.7533	15.1433	NP_060129(glutaminyl-peptide cyclotransferase-like protein isoform 1 [Homo sapiens])	GO:0005794(cellular_component:Golgi apparatus); GO:0016603(molecular_function:glutaminyl-peptide cyclotransferase activity); GO:0016021(cellular_component:integral component of membrane); GO:0016020(cellular_component:membrane); GO:0017186(biological_process:peptidyl-pyroglutamic acid biosynthetic process, using glutaminyl-peptide cyclotransferase); GO:0000139(cellular_component:Golgi membrane); …	K00683	QPCT		3JCH7(O:Posttranslational modification, protein turnover, chaperones)	3JCH7(peptidyl-pyroglutamic acid biosynthetic process, using glutaminyl-peptide cyclotransferase)	PF04389(Peptidase_M28:Peptidase family M28)		54814
ENSG00000011485	PPP5C	protein phosphatase 5 catalytic subunit [Source:HGNC Symbol;Acc:HGNC:9322]	2139	32.41	24.53	31.12	66.15	66.37	64.88	31.17	33.23	28.95	29.3533	65.8	31.1167	NP_001191213(serine/threonine-protein phosphatase 5 isoform 2 [Homo sapiens])	GO:2000324(biological_process:positive regulation of glucocorticoid receptor signaling pathway); GO:0016791(molecular_function:phosphatase activity); GO:0006470(biological_process:protein dephosphorylation); GO:1990635(cellular_component:proximal dendrite); GO:0010288(biological_process:response to lead ion); GO:0101031(cellular_component:chaperone complex); GO:0005634(cellular_component:nucleus)…	K04460	PPP5C	map04010(MAPK signaling pathway)	3JAUH(T:Signal transduction mechanisms)	3JAUH(phosphatase 5)	PF00149(Metallophos:Calcineurin-like phosphoesterase); PF00515(TPR_1:Tetratricopeptide repeat); PF08321(PPP5:PPP5 TPR repeat region); PF07719(TPR_2:Tetratricopeptide repeat); PF13414(TPR_11:TPR repeat); PF13432(TPR_16:Tetratricopeptide repeat); PF13181(TPR_8:Tetratricopeptide repeat); PF13371(TPR_9:Tetratricopeptide repeat); PF13428(TPR_14:Tetratricopeptide repeat); PF14559(TPR_19:Tetratricopepti…		5536
ENSG00000011523	CEP68	centrosomal protein 68 [Source:HGNC Symbol;Acc:HGNC:29076]	5803	5.3	5.72	7.12	2.11	3.04	3.04	5.98	6.28	6.42	6.0467	2.73	6.2267	NP_055962(centrosomal protein of 68 kDa isoform a [Homo sapiens])	GO:0005813(cellular_component:centrosome); GO:0005829(cellular_component:cytosol); GO:0010457(biological_process:centriole-centriole cohesion); GO:0019901(molecular_function:protein kinase binding); GO:0007098(biological_process:centrosome cycle); GO:0019904(molecular_function:protein domain specific binding); GO:0033365(biological_process:protein localization to organelle); GO:0005815(cellular_c…	K16764	CEP68		3J91S(S:Function unknown)	3J91S(centriole-centriole cohesion)			23177
ENSG00000011566	MAP4K3	mitogen-activated protein kinase kinase kinase kinase 3 [Source:HGNC Symbol;Acc:HGNC:6865]	4335	45.92	41.48	41.75	46.65	48.45	48.82	43.13	45.63	42.29	43.05	47.9733	43.6833	NP_003609(mitogen-activated protein kinase kinase kinase kinase 3 isoform 1 [Homo sapiens])	GO:0005737(cellular_component:cytoplasm); GO:0007254(biological_process:JNK cascade); GO:0034612(biological_process:response to tumor necrosis factor); GO:0032147(biological_process:activation of protein kinase activity); GO:0031098(biological_process:stress-activated protein kinase signaling cascade); GO:0008349(molecular_function:MAP kinase kinase kinase kinase activity); GO:0004674(molecular_f…	K04406	MAP4K3, GLK	map04010(MAPK signaling pathway)	3JEKV(T:Signal transduction mechanisms)	3JEKV(MAP kinase kinase kinase kinase activity)	PF00780(CNH:CNH domain); PF00069(Pkinase:Protein kinase domain); PF07714(PK_Tyr_Ser-Thr:Protein tyrosine and serine/threonine kinase)		8491
ENSG00000011590	ZBTB32	zinc finger and BTB domain containing 32 [Source:HGNC Symbol;Acc:HGNC:16763]	1960	0	0	0	0	0.04	0	0	0.11	0	0	0.0133	0.0367	NP_055198.1(zinc finger and BTB domain-containing protein 32 isoform 1 [Homo sapiens])	GO:0000122(biological_process:negative regulation of transcription from RNA polymerase II promoter); GO:0005634(cellular_component:nucleus); GO:0003714(molecular_function:transcription corepressor activity); GO:0005654(cellular_component:nucleoplasm); GO:0008270(molecular_function:zinc ion binding); GO:0006366(biological_process:transcription from RNA polymerase II promoter); GO:0003677(molecular…	K10506	ZBTB32, TZFP		3JD28(K:Transcription)	3JD28(zinc ion binding)	PF00096(zf-C2H2:Zinc finger, C2H2 type); PF00651(BTB:BTB/POZ domain); PF12874(zf-met:Zinc-finger of C2H2 type); PF13465(zf-H2C2_2:Zinc-finger double domain); PF13894(zf-C2H2_4:C2H2-type zinc finger)		27033
ENSG00000011600	TYROBP	transmembrane immune signaling adaptor TYROBP [Source:HGNC Symbol;Acc:HGNC:12449]	620	0.34	0.14	0.86	0.2	0.67	0.69	0.71	0.82	0.3	0.4467	0.52	0.61	PNJ11258.1(TYROBP isoform 4 [Pongo abelii])	GO:0006968(biological_process:cellular defense response); GO:0032930(biological_process:positive regulation of superoxide anion generation); GO:0005886(cellular_component:plasma membrane); GO:0030889(biological_process:negative regulation of B cell proliferation); GO:0048678(biological_process:response to axon injury); GO:0030036(biological_process:actin cytoskeleton organization); GO:0050821(bio…	K07992	TYROBP, DAP12	map04380(Osteoclast differentiation); map04650(Natural killer cell mediated cytotoxicity)	3JHGW(T:Signal transduction mechanisms)	3JHGW(regulation of osteoclast development)			7305
ENSG00000011638	TMEM159	transmembrane protein 159 [Source:HGNC Symbol;Acc:HGNC:30136]	1378	11.32	11.81	10.6	3.47	4.6	4	9.59	8.75	8.23	11.2433	4.0233	8.8567	NP_001288704(lipid droplet assembly factor 1 isoform 1 [Homo sapiens])	GO:0016021(cellular_component:integral component of membrane)				3JGFA(S:Function unknown)	3JGFA(Promethin)	PF16015(Promethin:Promethin)		57146
ENSG00000011677	GABRA3	gamma-aminobutyric acid type A receptor subunit alpha3 [Source:HGNC Symbol;Acc:HGNC:4077]	3669	0	0.03	0.05	0.04	0.04	0.04	0.03	0	0.03	0.0267	0.04	0.02	NP_000799(gamma-aminobutyric acid receptor subunit alpha-3 precursor [Homo sapiens])	GO:0042391(biological_process:regulation of membrane potential); GO:0005886(cellular_component:plasma membrane); GO:0034707(cellular_component:chloride channel complex); GO:0007165(biological_process:signal transduction); GO:0032590(cellular_component:dendrite membrane); GO:0099060(cellular_component:integral component of postsynaptic specialization membrane); GO:0098982(cellular_component:GABA-e…	K05175	GABRA	map04080(Neuroactive ligand-receptor interaction); map04727(GABAergic synapse); map04742(Taste transduction); map04723(Retrograde endocannabinoid signaling); map05032(Morphine addiction); map05033(Nicotine addiction)	3J9NC(T:Signal transduction mechanisms)	3J9NC(GABA-A receptor activity)	PF02931(Neur_chan_LBD:Neurotransmitter-gated ion-channel ligand binding domain); PF02932(Neur_chan_memb:Neurotransmitter-gated ion-channel transmembrane region)		2556
ENSG00000012048	BRCA1	BRCA1 DNA repair associated [Source:HGNC Symbol;Acc:HGNC:1100]	7270	7.22	6.84	8.43	5.86	5.29	5.54	6.17	7.07	6.07	7.4967	5.5633	6.4367	NP_009231(breast cancer type 1 susceptibility protein isoform 2 [Homo sapiens])	GO:0005737(cellular_component:cytoplasm); GO:0071681(biological_process:cellular response to indole-3-methanol); GO:0030521(biological_process:androgen receptor signaling pathway); GO:0006915(biological_process:apoptotic process); GO:0050681(molecular_function:androgen receptor binding); GO:0019899(molecular_function:enzyme binding); GO:0006974(biological_process:cellular response to DNA damage s…	K10605	BRCA1	map05206(MicroRNAs in cancer); map04151(PI3K-Akt signaling pathway); map03460(Fanconi anemia pathway); map04120(Ubiquitin mediated proteolysis); map05224(Breast cancer); map03440(Homologous recombination); map01524(Platinum drug resistance)	3JBMJ(B:Chromatin structure and dynamics)	3JBMJ(E3 ubiquitin-protein ligase that specifically mediates the formation of 'Lys-6'-linked polyubiquitin chains and plays a central role in DNA repair by facilitating cellular responses to DNA damage. It is unclear whether it also mediates the formation of other types of polyubiquitin chains. The E3 ubiquitin-protein ligase activity is required for its tumor suppressor function. The BRCA1-BARD1…	PF00097(zf-C3HC4:Zinc finger, C3HC4 type (RING finger)); PF00533(BRCT:BRCA1 C Terminus (BRCT) domain); PF12820(BRCT_assoc:Serine-rich domain associated with BRCT); PF13923(zf-C3HC4_2:Zinc finger, C3HC4 type (RING finger)); PF15227(zf-C3HC4_4:zinc finger of C3HC4-type, RING); PF13920(zf-C3HC4_3:Zinc finger, C3HC4 type (RING finger)); PF13445(zf-RING_UBOX:RING-type zinc-finger); PF13639(zf-RING_2:R…		672
ENSG00000012061	ERCC1	ERCC excision repair 1, endonuclease non-catalytic subunit [Source:HGNC Symbol;Acc:HGNC:3433]	1278	32.46	32.12	35.81	48.75	50.55	55.54	27.29	28.69	32.23	33.4633	51.6133	29.4033	NP_001356339(DNA excision repair protein ERCC-1 isoform 4 [Homo sapiens])	GO:0006295(biological_process:nucleotide-excision repair, DNA incision, 3'-to lesion); GO:0008022(molecular_function:protein C-terminus binding); GO:1905765(biological_process:negative regulation of protection from non-homologous end joining at telomere); GO:0070911(biological_process:global genome nucleotide-excision repair); GO:0006293(biological_process:nucleotide-excision repair, preincision …	K10849	ERCC1	map03420(Nucleotide excision repair); map03460(Fanconi anemia pathway); map01524(Platinum drug resistance)	3J8GM(L:Replication, recombination and repair)	3J8GM(ERCC excision repair 1, endonuclease non-catalytic subunit)	PF03834(Rad10:Binding domain of DNA repair protein Ercc1 (rad10/Swi10)); PF14520(HHH_5:Helix-hairpin-helix domain); PF00633(HHH:Helix-hairpin-helix motif)		2067
ENSG00000012124	CD22	CD22 molecule [Source:HGNC Symbol;Acc:HGNC:1643]	3274	1.67	1.68	2.16	13.11	16.43	14.33	0.62	1.94	3.1	1.8367	14.6233	1.8867	NP_001762(B-cell receptor CD22 isoform 1 precursor [Homo sapiens])	GO:0055037(cellular_component:recycling endosome); GO:0030246(molecular_function:carbohydrate binding); GO:0050849(biological_process:negative regulation of calcium-mediated signaling); GO:0051025(biological_process:negative regulation of immunoglobulin secretion); GO:0005737(cellular_component:cytoplasm); GO:0070062(cellular_component:extracellular exosome); GO:0016021(cellular_component:integra…	K06467	CD22, SIGLEC2	map04514(Cell adhesion molecules (CAMs)); map04640(Hematopoietic cell lineage); map04662(B cell receptor signaling pathway)	3J2K2(T:Signal transduction mechanisms)	3J2K2(carbohydrate binding)	PF13927(Ig_3:Immunoglobulin domain); PF13895(Ig_2:Immunoglobulin domain); PF08205(C2-set_2:CD80-like C2-set immunoglobulin domain ); PF00047(ig:Immunoglobulin domain); PF07679(I-set:Immunoglobulin I-set domain); PF07686(V-set:Immunoglobulin V-set domain); PF08205(C2-set_2:CD80-like C2-set immunoglobulin domain); PF16680(Ig_4:T-cell surface glycoprotein CD3 delta chain); PF16681(Ig_5:Ig-like domai…		933
ENSG00000012171	SEMA3B	semaphorin 3B [Source:HGNC Symbol;Acc:HGNC:10724]	2292	172.59	140.02	167.65	85.59	85.88	84.29	168.08	169.61	176.89	160.087	85.2533	171.527	NP_001276990(semaphorin-3B isoform 3 precursor [Homo sapiens])	GO:0038191(molecular_function:neuropilin binding); GO:0005887(cellular_component:integral component of plasma membrane); GO:0030215(molecular_function:semaphorin receptor binding); GO:0005615(cellular_component:extracellular space); GO:0071526(biological_process:semaphorin-plexin signaling pathway); GO:0048843(biological_process:negative regulation of axon extension involved in axon guidance); GO…	K06840	SEMA3	map04360(Axon guidance)	3J6HC(T:Signal transduction mechanisms)	3J6HC(neuropilin binding)	PF01403(Sema:Sema domain); PF00047(ig:Immunoglobulin domain); PF07686(V-set:Immunoglobulin V-set domain)		7869
ENSG00000012174	MBTPS2	membrane bound transcription factor peptidase, site 2 [Source:HGNC Symbol;Acc:HGNC:15455]	4446	4.25	3.46	4.28	3.14	3.35	3.48	3.78	4.04	3.72	3.9967	3.3233	3.8467	NP_056968(membrane-bound transcription factor site-2 protease [Homo sapiens])	GO:0005737(cellular_component:cytoplasm); GO:1990440(biological_process:positive regulation of transcription from RNA polymerase II promoter in response to endoplasmic reticulum stress); GO:0051091(biological_process:positive regulation of sequence-specific DNA binding transcription factor activity); GO:0034976(biological_process:response to endoplasmic reticulum stress); GO:0004222(molecular_fun…	K07765	MBTPS2	map04141(Protein processing in endoplasmic reticulum)	3JEHD(O:Posttranslational modification, protein turnover, chaperones)	3JEHD(Membrane-bound transcription factor)	PF02163(Peptidase_M50:Peptidase family M50)		51360
ENSG00000012211	PRICKLE3	prickle planar cell polarity protein 3 [Source:HGNC Symbol;Acc:HGNC:6645]	2795	4.32	2.33	2.76	4.46	2.73	3.74	1.92	2.4	2.99	3.1367	3.6433	2.4367	NP_006141(prickle planar cell polarity protein 3 isoform 1 [Homo sapiens])	GO:0005737(cellular_component:cytoplasm); GO:0030030(biological_process:cell projection organization); GO:0005813(cellular_component:centrosome); GO:0005634(cellular_component:nucleus); GO:0008270(molecular_function:zinc ion binding); GO:0005886(cellular_component:plasma membrane); GO:0007275(biological_process:multicellular organism development)	K04511	PRICKLE	map04310(Wnt signaling pathway)	3J67C(T:Signal transduction mechanisms); 3J67C(Z:Cytoskeleton)	3J67C(zinc ion binding); 3J67C(zinc ion binding)	PF00412(LIM:LIM domain); PF06297(PET:PET Domain)		4007
ENSG00000012223	LTF	lactotransferrin [Source:HGNC Symbol;Acc:HGNC:6720]	2721	0	0	0	0	0	0	0	0	0	0	0	0	NP_002334(lactotransferrin isoform 1 preproprotein [Homo sapiens])	GO:0004252(molecular_function:serine-type endopeptidase activity); GO:0019732(biological_process:antifungal humoral response); GO:0019730(biological_process:antimicrobial humoral response); GO:0019731(biological_process:antibacterial humoral response); GO:0060349(biological_process:bone morphogenesis); GO:0033690(biological_process:positive regulation of osteoblast proliferation); GO:0001503(biol…	K17283	LTF		3J35J(P:Inorganic ion transport and metabolism)	3J35J(trivalent inorganic cation transmembrane transporter activity)	PF00405(Transferrin:Transferrin); PF12974(Phosphonate-bd:ABC transporter, phosphonate, periplasmic substrate-binding protein)		4057
ENSG00000012232	EXTL3	exostosin like glycosyltransferase 3 [Source:HGNC Symbol;Acc:HGNC:3518]	8221	11.2	9.38	13.84	13.81	8.88	10.43	12.05	11.17	13.49	11.4733	11.04	12.2367	NP_001431(exostosin-like 3 [Homo sapiens])	GO:0005794(cellular_component:Golgi apparatus); GO:0005783(cellular_component:endoplasmic reticulum); GO:0006486(biological_process:protein glycosylation); GO:0030307(biological_process:positive regulation of cell growth); GO:0016021(cellular_component:integral component of membrane); GO:0005789(cellular_component:endoplasmic reticulum membrane); GO:0036498(biological_process:IRE1-mediated unfold…	K02370	EXTL3	map00534(Glycosaminoglycan biosynthesis - heparan sulfate / heparin)	3JAT7(T:Signal transduction mechanisms)	3JAT7(glucuronyl-galactosyl-proteoglycan 4-alpha-N-acetylglucosaminyltransferase activity)	PF09258(Glyco_transf_64:Glycosyl transferase family 64 domain); PF03016(Exostosin:Exostosin family)		2137
ENSG00000012504	NR1H4	nuclear receptor subfamily 1 group H member 4 [Source:HGNC Symbol;Acc:HGNC:7967]	1489	9.2	9.12	7.99	6.84	6.48	5.18	8.96	8.09	6.54	8.77	6.1667	7.8633	NP_001193922(bile acid receptor isoform 3 [Homo sapiens])	GO:0005719(cellular_component:nuclear euchromatin); GO:0015721(biological_process:bile acid and bile salt transport); GO:0005634(cellular_component:nucleus); GO:0030154(biological_process:cell differentiation); GO:0001228(molecular_function:transcriptional activator activity, RNA polymerase II transcription regulatory region sequence-specific binding); GO:0032052(molecular_function:bile acid bind…	K08537	NR1H4, FXR	map04976(Bile secretion)	3JB3I(K:Transcription)	3JB3I(positive regulation of ammonia assimilation cycle)	PF00105(zf-C4:Zinc finger, C4 type (two domains)); PF00104(Hormone_recep:Ligand-binding domain of nuclear hormone receptor)		9971
ENSG00000012660	ELOVL5	ELOVL fatty acid elongase 5 [Source:HGNC Symbol;Acc:HGNC:21308]	3081	96.89	97.53	98.73	64.55	69.28	68.47	104.68	100.57	97.86	97.7167	67.4333	101.037	NP_001229757(elongation of very long chain fatty acids protein 5 isoform 2 [Homo sapiens])	GO:0043651(biological_process:linoleic acid metabolic process); GO:0006636(biological_process:unsaturated fatty acid biosynthetic process); GO:0030425(cellular_component:dendrite); GO:0005789(cellular_component:endoplasmic reticulum membrane); GO:0034625(biological_process:fatty acid elongation, monounsaturated fatty acid); GO:0030176(cellular_component:integral component of endoplasmic reticulum…	K10244	ELOVL5	map01040(Biosynthesis of unsaturated fatty acids); map00062(Fatty acid elongation)	3JBGZ(I:Lipid transport and metabolism)	3JBGZ(fatty acid elongation, polyunsaturated fatty acid)	PF01151(ELO:GNS1/SUR4 family)		60481
ENSG00000012779	ALOX5	arachidonate 5-lipoxygenase [Source:HGNC Symbol;Acc:HGNC:435]	2519	0.99	0.44	0.54	1.23	0.25	0.36	0.4	1.2	0.97	0.6567	0.6133	0.8567	NP_001307791(arachidonate 5-lipoxygenase isoform 5 [Homo sapiens])	GO:1904813(cellular_component:ficolin-1-rich granule lumen); GO:0034774(cellular_component:secretory granule lumen); GO:0004051(molecular_function:arachidonate 5-lipoxygenase activity); GO:0019221(biological_process:cytokine-mediated signaling pathway); GO:0002540(biological_process:leukotriene production involved in inflammatory response); GO:0005829(cellular_component:cytosol); GO:0005635(cellu…	K00461	ALOX5	map04664(Fc epsilon RI signaling pathway); map05145(Toxoplasmosis); map00590(Arachidonic acid metabolism); map04726(Serotonergic synapse); map04913(Ovarian steroidogenesis)	3J7D6(C:Energy production and conversion)	3J7D6(arachidonate 5-lipoxygenase activity)	PF00305(Lipoxygenase:Lipoxygenase); PF01477(PLAT:PLAT/LH2 domain)		240
ENSG00000012817	KDM5D	lysine demethylase 5D [Source:HGNC Symbol;Acc:HGNC:11115]	5579	11.02	9	11.06	18.8	18.97	19.81	10.35	10.52	10.01	10.36	19.1933	10.2933	NP_001140177(lysine-specific demethylase 5D isoform 1 [Homo sapiens])	GO:0005654(cellular_component:nucleoplasm); GO:0006338(biological_process:chromatin remodeling); GO:0051213(molecular_function:dioxygenase activity); GO:0034720(biological_process:histone H3-K4 demethylation); GO:0005634(cellular_component:nucleus); GO:0050681(molecular_function:androgen receptor binding); GO:0035097(cellular_component:histone methyltransferase complex); GO:0001650(cellular_compo…	K11446	KDM5, JARID1		3JJ1X(K:Transcription); 3JDWK(K:Transcription)	3JJ1X(PLU-1-like protein); 3JDWK(dioxygenase activity)	PF02373(JmjC:JmjC domain, hydroxylase); PF00628(PHD:PHD-finger); PF01388(ARID:ARID/BRIGHT DNA binding domain); PF02928(zf-C5HC2:C5HC2 zinc finger); PF02375(JmjN:jmjN domain); PF08429(PLU-1:PLU-1-like protein)		8284
ENSG00000012822	CALCOCO1	calcium binding and coiled-coil domain 1 [Source:HGNC Symbol;Acc:HGNC:29306]	5576	27.89	21.52	26.34	30.97	31.34	34.55	23.11	25.93	22.8	25.25	32.2867	23.9467	NP_065949(calcium-binding and coiled-coil domain-containing protein 1 isoform 1 [Homo sapiens])	GO:0043565(molecular_function:sequence-specific DNA binding); GO:0008022(molecular_function:protein C-terminus binding); GO:0007165(biological_process:signal transduction); GO:0043231(cellular_component:intracellular membrane-bounded organelle); GO:0044212(molecular_function:transcription regulatory region DNA binding); GO:0005829(cellular_component:cytosol); GO:0016055(biological_process:Wnt sig…				3JCA0(K:Transcription)	3JCA0(RNA polymerase II distal enhancer sequence-specific DNA binding)	PF07888(CALCOCO1:Calcium binding and coiled-coil domain (CALCOCO1) like); PF17751(SKICH:SKICH domain); PF18112(Zn-C2H2_12:Autophagy receptor zinc finger-C2H2 domain)		57658
ENSG00000012963	UBR7	ubiquitin protein ligase E3 component n-recognin 7 [Source:HGNC Symbol;Acc:HGNC:20344]	3494	13.46	12.63	12.27	6.25	4.59	5.28	14.6	13.77	14.1	12.7867	5.3733	14.1567	NP_786924(putative E3 ubiquitin-protein ligase UBR7 [Homo sapiens])	GO:0005737(cellular_component:cytoplasm); GO:0061630(molecular_function:ubiquitin protein ligase activity); GO:0008270(molecular_function:zinc ion binding)	K11979	UBR7		3JBS9(S:Function unknown)	3JBS9(zinc ion binding)	PF02207(zf-UBR:Putative zinc finger in N-recognin (UBR box)); PF00628(PHD:PHD-finger)		55148
ENSG00000012983	MAP4K5	mitogen-activated protein kinase kinase kinase kinase 5 [Source:HGNC Symbol;Acc:HGNC:6867]	4354	6.66	6.04	5.11	26.7	25.75	24.93	5.96	5.84	5.31	5.9367	25.7933	5.7033	NP_942089(mitogen-activated protein kinase kinase kinase kinase 5 [Homo sapiens])	GO:0005737(cellular_component:cytoplasm); GO:0007257(biological_process:activation of JUN kinase activity); GO:0006468(biological_process:protein phosphorylation); GO:0032147(biological_process:activation of protein kinase activity); GO:0031098(biological_process:stress-activated protein kinase signaling cascade); GO:0008349(molecular_function:MAP kinase kinase kinase kinase activity); GO:0004674…	K08833	MAP4K5, KHS1		3JFNI(T:Signal transduction mechanisms)	3JFNI(MAP kinase kinase kinase kinase activity)	PF00069(Pkinase:Protein kinase domain); PF00780(CNH:CNH domain); PF07714(PK_Tyr_Ser-Thr:Protein tyrosine and serine/threonine kinase); PF17667(Pkinase_fungal:Fungal protein kinase)		11183
ENSG00000013016	EHD3	EH domain containing 3 [Source:HGNC Symbol;Acc:HGNC:3244]	4825	0	0	0	0	0	0	0	0	0	0	0	0	NP_055415(EH domain-containing protein 3 [Homo sapiens])	GO:0055038(cellular_component:recycling endosome membrane); GO:1903779(biological_process:regulation of cardiac conduction); GO:0090160(biological_process:Golgi to lysosome transport); GO:0007596(biological_process:blood coagulation); GO:0030139(cellular_component:endocytic vesicle); GO:0003676(molecular_function:nucleic acid binding); GO:0005925(cellular_component:focal adhesion); GO:0001881(bio…	K12476	EHD3	map04144(Endocytosis)	3JN77(T:Signal transduction mechanisms); 3JN77(U:Intracellular trafficking, secretion, and vesicular transport)	3JN77(endocytic recycling); 3JN77(endocytic recycling)	PF12763(EF-hand_4:Cytoskeletal-regulatory complex EF hand); PF16880(EHD_N:N-terminal EH-domain containing protein); PF18150(DUF5600:Domain of unknown function (DUF5600)); PF00350(Dynamin_N:Dynamin family); PF01926(MMR_HSR1:50S ribosome-binding GTPase)		30845
ENSG00000013275	PSMC4	proteasome 26S subunit, ATPase 4 [Source:HGNC Symbol;Acc:HGNC:9551]	1754	66.09	64.89	67.34	82.09	78.26	86.44	65.96	61.5	65.54	66.1067	82.2633	64.3333	NP_006494(26S proteasome regulatory subunit 6B isoform 1 [Homo sapiens])	GO:0016020(cellular_component:membrane); GO:0036402(molecular_function:proteasome-activating ATPase activity); GO:0022624(cellular_component:proteasome accessory complex); GO:0090263(biological_process:positive regulation of canonical Wnt signaling pathway); GO:0002479(biological_process:antigen processing and presentation of exogenous peptide antigen via MHC class I, TAP-dependent); GO:0038061(b…	K03063	PSMC4, RPT3	map03050(Proteasome); map05169(Epstein-Barr virus infection)	3JCB5(O:Posttranslational modification, protein turnover, chaperones)	3JCB5(proteasome-activating ATPase activity)	PF17862(AAA_lid_3:AAA+ lid domain); PF00004(AAA:ATPase family associated with various cellular activities (AAA)); PF16450(Prot_ATP_ID_OB:Proteasomal ATPase OB C-terminal domain); PF07724(AAA_2:AAA domain (Cdc48 subfamily)); PF07728(AAA_5:AAA domain (dynein-related subfamily)); PF13191(AAA_16:AAA ATPase domain); PF05496(RuvB_N:Holliday junction DNA helicase RuvB P-loop domain); PF05673(DUF815:Prot…		5704
ENSG00000013288	MAN2B2	mannosidase alpha class 2B member 2 [Source:HGNC Symbol;Acc:HGNC:29623]	5129	2.39	1.76	2.22	3.16	3.42	2.94	1.65	1.89	2.01	2.1233	3.1733	1.85	NP_056089(epididymis-specific alpha-mannosidase isoform 1 precursor [Homo sapiens])	GO:0043202(cellular_component:lysosomal lumen); GO:0070062(cellular_component:extracellular exosome); GO:0030246(molecular_function:carbohydrate binding); GO:0009313(biological_process:oligosaccharide catabolic process); GO:0005774(cellular_component:vacuolar membrane); GO:0006013(biological_process:mannose metabolic process); GO:0006517(biological_process:protein deglycosylation); GO:0046872(mol…	K12312	MAN2B2	map00511(Other glycan degradation)	3J5B4(G:Carbohydrate transport and metabolism)	3J5B4(mannose metabolic process)	PF09261(Alpha-mann_mid:Alpha mannosidase middle domain); PF07748(Glyco_hydro_38C:Glycosyl hydrolases family 38 C-terminal domain); PF01074(Glyco_hydro_38N:Glycosyl hydrolases family 38 N-terminal domain); PF17677(Glyco_hydro38C2:Glycosyl hydrolases family 38 C-terminal beta sandwich domain)		23324
ENSG00000013293	SLC7A14	solute carrier family 7 member 14 [Source:HGNC Symbol;Acc:HGNC:29326]	10140	0.01	0.05	0.01	0.02	0.01	0.01	0.02	0.01	0.01	0.0233	0.0133	0.0133	NP_066000(probable cationic amino acid transporter [Homo sapiens])	GO:0010923(biological_process:negative regulation of phosphatase activity); GO:0005765(cellular_component:lysosomal membrane); GO:0022857(molecular_function:transmembrane transporter activity); GO:0006865(biological_process:amino acid transport); GO:0016021(cellular_component:integral component of membrane)	K13871	SLC7A14		3J31T(E:Amino acid transport and metabolism)	3J31T(Solute carrier family 7, member 14)	PF13520(AA_permease_2:Amino acid permease); PF13906(AA_permease_C:C-terminus of AA_permease); PF00324(AA_permease:Amino acid permease)		57709
ENSG00000013297	CLDN11	claudin 11 [Source:HGNC Symbol;Acc:HGNC:8514]	2758	8.75	8.72	9.07	1.48	0.98	1.16	8.35	8.72	8.73	8.8467	1.2067	8.6	NP_001171985(claudin-11 isoform 2 precursor [Homo sapiens])	GO:0016021(cellular_component:integral component of membrane); GO:0016338(biological_process:calcium-independent cell-cell adhesion via plasma membrane cell-adhesion molecules); GO:0005198(molecular_function:structural molecule activity); GO:0005886(cellular_component:plasma membrane); GO:0005923(cellular_component:bicellular tight junction); GO:0042802(molecular_function:identical protein bindin…	K06087	CLDN	map04514(Cell adhesion molecules (CAMs)); map05160(Hepatitis C); map05130(Pathogenic Escherichia coli infection); map04670(Leukocyte transendothelial migration); map04530(Tight junction)	3J1S2(S:Function unknown)	3J1S2(Plays a major role in tight junction-specific obliteration of the intercellular space, through calcium- independent cell-adhesion activity)	PF00822(PMP22_Claudin:PMP-22/EMP/MP20/Claudin family); PF13903(Claudin_2:PMP-22/EMP/MP20/Claudin tight junction)		5010
ENSG00000013306	SLC25A39	solute carrier family 25 member 39 [Source:HGNC Symbol;Acc:HGNC:24279]	1581	173.81	169.85	179.48	108.81	103.97	101.37	180.12	179.7	189.7	174.38	104.717	183.173	NP_001137252(solute carrier family 25 member 39 isoform a [Homo sapiens])	GO:0006783(biological_process:heme biosynthetic process); GO:0005743(cellular_component:mitochondrial inner membrane); GO:0016021(cellular_component:integral component of membrane)	K15119	SLC25A39_40		3JDAD(C:Energy production and conversion)	3JDAD(Solute carrier family 25 member 39)	PF00153(Mito_carr:Mitochondrial carrier protein)		51629
ENSG00000013364	MVP	major vault protein [Source:HGNC Symbol;Acc:HGNC:7531]	2925	35.95	31.54	35.08	64.7	75.42	67.18	34.74	32.11	31.22	34.19	69.1	32.69	NP_059447(major vault protein isoform 1 [Homo sapiens])	GO:0005737(cellular_component:cytoplasm); GO:0005856(cellular_component:cytoskeleton); GO:0070062(cellular_component:extracellular exosome); GO:0048471(cellular_component:perinuclear region of cytoplasm); GO:0005643(cellular_component:nuclear pore); GO:0005829(cellular_component:cytosol); GO:0016020(cellular_component:membrane); GO:0043312(biological_process:neutrophil degranulation); GO:1904813(…	K17266	MVP		3JFBP(Z:Cytoskeleton)	3JFBP(negative regulation of protein autophosphorylation)	PF01505(Vault:Major Vault Protein repeat domain); PF17794(Vault_2:Major Vault Protein repeat domain); PF17796(Vault_4:Major Vault Protein repeat domain); PF17795(Vault_3:Major Vault Protein Repeat domain); PF11978(MVP_shoulder:Shoulder domain)		9961
ENSG00000013374	NUB1	negative regulator of ubiquitin like proteins 1 [Source:HGNC Symbol;Acc:HGNC:17623]	3210	31.54	31.56	29.33	31.37	31.35	35.32	28.61	29.22	31.57	30.81	32.68	29.8	NP_001350458(NEDD8 ultimate buster 1 isoform 3 [Homo sapiens])	GO:0032436(biological_process:positive regulation of proteasomal ubiquitin-dependent protein catabolic process); GO:0005829(cellular_component:cytosol); GO:0043687(biological_process:post-translational protein modification); GO:0034341(biological_process:response to interferon-gamma); GO:0016567(biological_process:protein ubiquitination); GO:0006511(biological_process:ubiquitin-dependent protein …				3J49P(O:Posttranslational modification, protein turnover, chaperones); 3J49P(T:Signal transduction mechanisms)	3J49P(positive regulation of proteasomal ubiquitin-dependent protein catabolic process); 3J49P(positive regulation of proteasomal ubiquitin-dependent protein catabolic process)	PF00627(UBA:UBA/TS-N domain); PF18037(Ubiquitin_5:Ubiquitin-like domain)		51667
ENSG00000013375	PGM3	phosphoglucomutase 3 [Source:HGNC Symbol;Acc:HGNC:8907]	1971	49.41	58.28	59.61	53.98	55.27	57.79	60.82	44.7	38.53	55.7667	55.68	48.0167	NP_001186846(phosphoacetylglucosamine mutase isoform 1 [Homo sapiens])	GO:0006048(biological_process:UDP-N-acetylglucosamine biosynthetic process); GO:0005975(biological_process:carbohydrate metabolic process); GO:0006487(biological_process:protein N-linked glycosylation); GO:0006041(biological_process:glucosamine metabolic process); GO:0005829(cellular_component:cytosol); GO:0000287(molecular_function:magnesium ion binding); GO:0007283(biological_process:spermatoge…	K01836	PGM3	map00520(Amino sugar and nucleotide sugar metabolism)	3J78P(G:Carbohydrate transport and metabolism)	3J78P(phosphoacetylglucosamine mutase activity)	PF02878(PGM_PMM_I:Phosphoglucomutase/phosphomannomutase, alpha/beta/alpha domain I); PF00408(PGM_PMM_IV:Phosphoglucomutase/phosphomannomutase, C-terminal domain); PF02880(PGM_PMM_III:Phosphoglucomutase/phosphomannomutase, alpha/beta/alpha domain III)		5238
ENSG00000013392	RWDD2A	RWD domain containing 2A [Source:HGNC Symbol;Acc:HGNC:21385]	3769	0.82	0.58	0.8	2.2	2.43	2	0.65	0.51	0.44	0.7333	2.21	0.5333	XP_016865711(RWD domain-containing protein 2A isoform X1 [Homo sapiens])	GO:0005515(molecular_function:protein binding)				3JDCN(S:Function unknown)	3JDCN(Protein of unknown function (DUF1115))	PF05773(RWD:RWD domain); PF06544(DUF1115:Protein of unknown function (DUF1115))		112611
ENSG00000013441	CLK1	CDC like kinase 1 [Source:HGNC Symbol;Acc:HGNC:2068]	2026	150.32	175.9	155.47	368.79	365.38	375.34	181.38	176.24	165.78	160.563	369.837	174.467	NP_001155879(dual specificity protein kinase CLK1 isoform 2 [Homo sapiens])	GO:0005737(cellular_component:cytoplasm); GO:0018107(biological_process:peptidyl-threonine phosphorylation); GO:0018105(biological_process:peptidyl-serine phosphorylation); GO:0005634(cellular_component:nucleus); GO:0043484(biological_process:regulation of RNA splicing); GO:0004674(molecular_function:protein serine/threonine kinase activity); GO:0004715(molecular_function:non-membrane spanning pr…	K23561	CLK1_4	map05134(Legionellosis)	3J9F8(T:Signal transduction mechanisms)	3J9F8(Dual specificity protein kinase CLK1)	PF00069(Pkinase:Protein kinase domain); PF07714(PK_Tyr_Ser-Thr:Protein tyrosine and serine/threonine kinase)		1195
ENSG00000013503	POLR3B	RNA polymerase III subunit B [Source:HGNC Symbol;Acc:HGNC:30348]	4183	1.62	1.31	1.92	4.02	4.6	4.51	1.76	1.27	1.97	1.6167	4.3767	1.6667	NP_060552(DNA-directed RNA polymerase III subunit RPC2 isoform 1 [Homo sapiens])	GO:0005666(cellular_component:DNA-directed RNA polymerase III complex); GO:0045089(biological_process:positive regulation of innate immune response); GO:0051607(biological_process:defense response to virus); GO:0045087(biological_process:innate immune response); GO:0003677(molecular_function:DNA binding); GO:0005654(cellular_component:nucleoplasm); GO:0032481(biological_process:positive regulatio…	K03021	RPC2, POLR3B	map03020(RNA polymerase); map04623(Cytosolic DNA-sensing pathway)	3JC41(K:Transcription)	3JC41(positive regulation of interferon-beta production)	PF04563(RNA_pol_Rpb2_1:RNA polymerase beta subunit); PF04560(RNA_pol_Rpb2_7:RNA polymerase Rpb2, domain 7); PF04561(RNA_pol_Rpb2_2:RNA polymerase Rpb2, domain 2); PF04566(RNA_pol_Rpb2_4:RNA polymerase Rpb2, domain 4); PF04567(RNA_pol_Rpb2_5:RNA polymerase Rpb2, domain 5); PF04565(RNA_pol_Rpb2_3:RNA polymerase Rpb2, domain 3); PF00562(RNA_pol_Rpb2_6:RNA polymerase Rpb2, domain 6)		55703
ENSG00000013523	ANGEL1	angel homolog 1 [Source:HGNC Symbol;Acc:HGNC:19961]	5287	7.1	4.7	7.62	4.81	4.52	3.78	6.39	8.23	6.55	6.4733	4.37	7.0567	NP_001357676(protein angel homolog 1 isoform 2 precursor [Homo sapiens])	GO:0005783(cellular_component:endoplasmic reticulum); GO:0005801(cellular_component:cis-Golgi network); GO:0005829(cellular_component:cytosol); GO:0000175(molecular_function:3'-5'-exoribonuclease activity); GO:0019904(molecular_function:protein domain specific binding); GO:0008190(molecular_function:eukaryotic initiation factor 4E binding); GO:0048471(cellular_component:perinuclear region of cyto…	K18729	ANGEL		3J9S1(K:Transcription)	3J9S1(eukaryotic initiation factor 4E binding)	PF03372(Exo_endo_phos:Endonuclease/Exonuclease/phosphatase family)		23357
ENSG00000013561	RNF14	ring finger protein 14 [Source:HGNC Symbol;Acc:HGNC:10058]	4213	12.25	9.88	10.43	21.2	19.93	16.52	8.35	8.51	10.47	10.8533	19.2167	9.11	NP_899647(E3 ubiquitin-protein ligase RNF14 isoform 1 [Homo sapiens])	GO:0019787(molecular_function:ubiquitin-like protein transferase activity); GO:0005737(cellular_component:cytoplasm); GO:0031624(molecular_function:ubiquitin conjugating enzyme binding); GO:0032436(biological_process:positive regulation of proteasomal ubiquitin-dependent protein catabolic process); GO:0030521(biological_process:androgen receptor signaling pathway); GO:0050681(molecular_function:a…	K11971	RNF14, ARA54		3JDMQ(O:Posttranslational modification, protein turnover, chaperones)	3JDMQ(regulation of androgen receptor signaling pathway)	PF01485(IBR:IBR domain, a half RING-finger domain); PF05773(RWD:RWD domain)		9604
ENSG00000013563	DNASE1L1	deoxyribonuclease 1 like 1 [Source:HGNC Symbol;Acc:HGNC:2957]	2610	8.42	6.92	8.31	4.43	4.84	4.51	7.26	7.04	8.08	7.8833	4.5933	7.46	NP_001290549(deoxyribonuclease-1-like 1 precursor [Homo sapiens])	GO:0005783(cellular_component:endoplasmic reticulum); GO:0004536(molecular_function:deoxyribonuclease activity); GO:0035580(cellular_component:specific granule lumen); GO:0005634(cellular_component:nucleus); GO:0000737(biological_process:DNA catabolic process, endonucleolytic); GO:0043312(biological_process:neutrophil degranulation); GO:0004530(molecular_function:deoxyribonuclease I activity); GO…	K11995	DNASE1L		3J540(T:Signal transduction mechanisms)	3J540(DNA catabolic process)	PF03372(Exo_endo_phos:Endonuclease/Exonuclease/phosphatase family)		1774
ENSG00000013573	DDX11	DEAD/H-box helicase 11 [Source:HGNC Symbol;Acc:HGNC:2736]	3751	32.36	22.87	32.05	37.88	34.68	41.48	36.48	35.57	29.75	29.0933	38.0133	33.9333	NP_689651(ATP-dependent DNA helicase DDX11 isoform 3 [Homo sapiens])	GO:0034085(biological_process:establishment of sister chromatid cohesion); GO:0008026(molecular_function:ATP-dependent helicase activity); GO:0045876(biological_process:positive regulation of sister chromatid cohesion); GO:0003677(molecular_function:DNA binding); GO:0008186(molecular_function:RNA-dependent ATPase activity); GO:1904976(biological_process:cellular response to bleomycin); GO:0007275…	K11273	DDX11, CHL1, CTF1		3JJ0M(L:Replication, recombination and repair)	3JJ0M(helicase)	PF06733(DEAD_2:DEAD_2); PF13307(Helicase_C_2:Helicase C-terminal domain); PF06777(HBB:Helical and beta-bridge domain)		1663
ENSG00000013583	HEBP1	heme binding protein 1 [Source:HGNC Symbol;Acc:HGNC:17176]	865	47.21	56.75	54.43	32.91	33.45	34.96	42.11	55.65	48.47	52.7967	33.7733	48.7433	NP_057071.2(heme-binding protein 1 [Homo sapiens])	GO:0005737(cellular_component:cytoplasm); GO:0007623(biological_process:circadian rhythm); GO:0070062(cellular_component:extracellular exosome); GO:0020037(molecular_function:heme binding); GO:0005576(cellular_component:extracellular region); GO:0007186(biological_process:G-protein coupled receptor signaling pathway)				3JA3W(S:Function unknown)	3JA3W(heme binding)	PF04832(SOUL:SOUL heme-binding protein)		50865
ENSG00000013588	GPRC5A	G protein-coupled receptor class C group 5 member A [Source:HGNC Symbol;Acc:HGNC:9836]	6582	0.2	0.14	0.22	5.05	4.27	7.1	0.16	0.2	0.2	0.1867	5.4733	0.1867	NP_003970(retinoic acid-induced protein 3 [Homo sapiens])	GO:0043235(cellular_component:receptor complex); GO:0004930(molecular_function:G-protein coupled receptor activity); GO:0070062(cellular_component:extracellular exosome); GO:0005730(cellular_component:nucleolus); GO:0031982(cellular_component:vesicle); GO:0045296(molecular_function:cadherin binding); GO:0030659(cellular_component:cytoplasmic vesicle membrane); GO:0007175(biological_process:negati…	K08468	GPRC5A		3J3QI(S:Function unknown)	3J3QI(negative regulation of epidermal growth factor-activated receptor activity)	PF00003(7tm_3:7 transmembrane sweet-taste receptor of 3 GCPR)		9052
ENSG00000013619	MAMLD1	mastermind like domain containing 1 [Source:HGNC Symbol;Acc:HGNC:2568]	4299	0.03	0	0	0.01	0	0.01	0	0	0.03	0.01	0.0067	0.01	XP_011529394.1(mastermind-like domain-containing protein 1 isoform X1 [Homo sapiens])	GO:0005654(cellular_component:nucleoplasm); GO:0005813(cellular_component:centrosome); GO:0016604(cellular_component:nuclear body); GO:0005794(cellular_component:Golgi apparatus); GO:0008584(biological_process:male gonad development)				3JAWB(S:Function unknown)	3JAWB(development of primary male sexual characteristics)
ENSG00000013725	CD6	CD6 molecule [Source:HGNC Symbol;Acc:HGNC:1691]	3252	0	0	0	0	0	0	0	0.22	0	0	0	0.0733	NP_006716(T-cell differentiation antigen CD6 isoform 1 precursor [Homo sapiens])	GO:1900017(biological_process:positive regulation of cytokine production involved in inflammatory response); GO:0002438(biological_process:acute inflammatory response to antigenic stimulus); GO:0001772(cellular_component:immunological synapse); GO:0005887(cellular_component:integral component of plasma membrane); GO:0032496(biological_process:response to lipopolysaccharide); GO:0009897(cellular_c…	K06456	CD6	map04514(Cell adhesion molecules (CAMs))	3J7RY(T:Signal transduction mechanisms)	3J7RY(lipoteichoic acid binding)	PF00530(SRCR:Scavenger receptor cysteine-rich domain); PF15494(SRCR_2:Scavenger receptor cysteine-rich domain)		923
ENSG00000013810	TACC3	transforming acidic coiled-coil containing protein 3 [Source:HGNC Symbol;Acc:HGNC:11524]	2799	64.58	54.61	62.24	3.88	4.66	4.52	61.53	59.03	60.17	60.4767	4.3533	60.2433	NP_006333(transforming acidic coiled-coil-containing protein 3 [Homo sapiens])	GO:0005737(cellular_component:cytoplasm); GO:0072686(cellular_component:mitotic spindle); GO:0008283(biological_process:cell proliferation); GO:0000922(cellular_component:spindle pole); GO:0005829(cellular_component:cytosol); GO:0060236(biological_process:regulation of mitotic spindle organization); GO:0021987(biological_process:cerebral cortex development); GO:0007052(biological_process:mitotic …	K14283	TACC3, maskin	map03013(RNA transport)	3J4B8(S:Function unknown)	3J4B8(Transforming acidic coiled-coil-containing protein 3)	PF05010(TACC_C:Transforming acidic coiled-coil-containing protein (TACC), C-terminal)		10460
ENSG00000014123	UFL1	UFM1 specific ligase 1 [Source:HGNC Symbol;Acc:HGNC:23039]	4226	9.06	9.02	9.75	11.1	10.72	11.09	8.65	9.02	8.21	9.2767	10.97	8.6267	NP_056138(E3 UFM1-protein ligase 1 [Homo sapiens])	GO:0008284(biological_process:positive regulation of cell proliferation); GO:1902065(biological_process:response to L-glutamate); GO:0033146(biological_process:regulation of intracellular estrogen receptor signaling pathway); GO:0032991(cellular_component:macromolecular complex); GO:0005783(cellular_component:endoplasmic reticulum); GO:0032434(biological_process:regulation of proteasomal ubiquiti…	K22755	UFL1		3J9ED(S:Function unknown)	3J9ED(UFM1 transferase activity)	PF09743(E3_UFM1_ligase:E3 UFM1-protein ligase 1)		23376
ENSG00000014138	POLA2	DNA polymerase alpha 2, accessory subunit [Source:HGNC Symbol;Acc:HGNC:30073]	3544	5.14	5.43	3.95	0.72	1.13	0.91	3.02	4.86	2.08	4.84	0.92	3.32	NP_002680(DNA polymerase alpha subunit B [Homo sapiens])	GO:0005654(cellular_component:nucleoplasm); GO:0032201(biological_process:telomere maintenance via semi-conservative replication); GO:0005829(cellular_component:cytosol); GO:0006270(biological_process:DNA replication initiation); GO:0000082(biological_process:G1/S transition of mitotic cell cycle); GO:0003887(molecular_function:DNA-directed DNA polymerase activity); GO:0006260(biological_process:…	K02321	POLA2	map03030(DNA replication)	3JE8F(L:Replication, recombination and repair)	3JE8F(DNA replication initiation)	PF08418(Pol_alpha_B_N:DNA polymerase alpha subunit B N-terminal); PF04042(DNA_pol_E_B:DNA polymerase alpha/epsilon subunit B)		23649
ENSG00000014164	ZC3H3	zinc finger CCCH-type containing 3 [Source:HGNC Symbol;Acc:HGNC:28972]	3270	11.37	9.31	13.84	6.71	7	6.63	12.88	12.24	13.13	11.5067	6.78	12.75	NP_055932(zinc finger CCCH domain-containing protein 3 [Homo sapiens])	GO:0005847(cellular_component:mRNA cleavage and polyadenylation specificity factor complex); GO:0032927(biological_process:positive regulation of activin receptor signaling pathway); GO:0031124(biological_process:mRNA 3'-end processing); GO:0005634(cellular_component:nucleus); GO:1900363(biological_process:regulation of mRNA polyadenylation); GO:0070412(molecular_function:R-SMAD binding); GO:0003…				3JEQN(S:Function unknown)	3JEQN(regulation of mRNA export from nucleus)	PF00642(zf-CCCH:Zinc finger C-x8-C-x5-C-x3-H type (and similar)); PF18345(zf_CCCH_4:Zinc finger domain); PF16131(Torus:Torus domain)		23144
ENSG00000014216	CAPN1	calpain 1 [Source:HGNC Symbol;Acc:HGNC:1476]	2952	27.38	24	25.29	61.95	57.64	57.37	28.25	23.6	20.61	25.5567	58.9867	24.1533	NP_005177(calpain-1 catalytic subunit [Homo sapiens])	GO:0032801(biological_process:receptor catabolic process); GO:1904813(cellular_component:ficolin-1-rich granule lumen); GO:0005925(cellular_component:focal adhesion); GO:0005737(cellular_component:cytoplasm); GO:0070062(cellular_component:extracellular exosome); GO:0016020(cellular_component:membrane); GO:0005739(cellular_component:mitochondrion); GO:0005509(molecular_function:calcium ion binding…	K01367	CAPN1	map05010(Alzheimer disease); map04218(Cellular senescence); map05131(Shigellosis); map04210(Apoptosis); map04217(Necroptosis); map04141(Protein processing in endoplasmic reticulum)	3J3J6(O:Posttranslational modification, protein turnover, chaperones); 3J3J6(T:Signal transduction mechanisms)	3J3J6(self proteolysis); 3J3J6(self proteolysis)	PF13833(EF-hand_8:EF-hand domain pair); PF00648(Peptidase_C2:Calpain family cysteine protease); PF01067(Calpain_III:Calpain large subunit, domain III); PF13405(EF-hand_6:EF-hand domain); PF00036(EF-hand_1:EF hand); PF13499(EF-hand_7:EF-hand domain pair)		823
ENSG00000014257	ACP3	acid phosphatase 3 [Source:HGNC Symbol;Acc:HGNC:125]	1783	0	0	0	0.02	0	0	0	0	0	0	0.0067	0	NP_001127666(prostatic acid phosphatase isoform TM-PAP precursor [Homo sapiens])	GO:0042131(molecular_function:thiamine phosphate phosphatase activity); GO:0016791(molecular_function:phosphatase activity); GO:0051289(biological_process:protein homotetramerization); GO:0016311(biological_process:dephosphorylation); GO:0008253(molecular_function:5'-nucleotidase activity); GO:0030175(cellular_component:filopodium); GO:0006772(biological_process:thiamine metabolic process); GO:00…	K19283	ACPP		3J3S1(I:Lipid transport and metabolism)	3J3S1(thiamine phosphate phosphatase activity)	PF00328(His_Phos_2:Histidine phosphatase superfamily (branch 2))		55
ENSG00000014641	MDH1	malate dehydrogenase 1 [Source:HGNC Symbol;Acc:HGNC:6970]	1296	174.53	187.9	175.05	94.4	93.39	93.7	175.1	176.84	172.49	179.16	93.83	174.81	NP_001303303.1(malate dehydrogenase, peroxisomal isoform MDH1x [Homo sapiens])	GO:0047860(molecular_function:diiodophenylpyruvate reductase activity); GO:0070062(cellular_component:extracellular exosome); GO:0019674(biological_process:NAD metabolic process); GO:0051287(molecular_function:NAD binding); GO:0005829(cellular_component:cytosol); GO:0004470(molecular_function:malic enzyme activity); GO:0006099(biological_process:tricarboxylic acid cycle); GO:0006734(biological_pr…	K00025	MDH1	map00630(Glyoxylate and dicarboxylate metabolism); map00270(Cysteine and methionine metabolism); map00620(Pyruvate metabolism); map04964(Proximal tubule bicarbonate reclamation); map00020(Citrate cycle (TCA cycle))	3J84Y(C:Energy production and conversion)	3J84Y(L-malate dehydrogenase activity)	PF02866(Ldh_1_C:lactate/malate dehydrogenase, alpha/beta C-terminal domain); PF00056(Ldh_1_N:lactate/malate dehydrogenase, NAD binding domain)		4190
ENSG00000014824	SLC30A9	solute carrier family 30 member 9 [Source:HGNC Symbol;Acc:HGNC:1329]	6164	7.25	3.6	3.95	7.42	6.25	5.06	2.71	4.21	2.59	4.9333	6.2433	3.17	NP_006336(zinc transporter 9 [Homo sapiens])	GO:0005856(cellular_component:cytoskeleton); GO:0006829(biological_process:zinc II ion transport); GO:0005783(cellular_component:endoplasmic reticulum); GO:0003700(molecular_function:transcription factor activity, sequence-specific DNA binding); GO:0031410(cellular_component:cytoplasmic vesicle); GO:0006289(biological_process:nucleotide-excision repair); GO:0008324(molecular_function:cation trans…	K14696	SLC30A9, ZNT9		3J5VW(P:Inorganic ion transport and metabolism)	3J5VW(cellular zinc ion homeostasis)	PF01545(Cation_efflux:Cation efflux family); PF05181(XPA_C:XPA protein C-terminus)		10463
ENSG00000014914	MTMR11	myotubularin related protein 11 [Source:HGNC Symbol;Acc:HGNC:24307]	2840	3.08	2.19	3.43	6.19	6.02	7.15	3.89	2.99	4.24	2.9	6.4533	3.7067	NP_001139334(myotubularin-related protein 11 isoform a [Homo sapiens])	GO:0005737(cellular_component:cytoplasm); GO:0070062(cellular_component:extracellular exosome)	K18085	MTMR10_11_12		3J8Y1(S:Function unknown)	3J8Y1(Myotubularin-associated protein)	PF06602(Myotub-related:Myotubularin-like phosphatase domain); PF12578(3-PAP:Myotubularin-associated protein)		10903
ENSG00000014919	COX15	cytochrome c oxidase assembly homolog COX15 [Source:HGNC Symbol;Acc:HGNC:2263]	5030	17.7	14.43	13.45	9.01	10.21	9.17	16.43	18.15	16.29	15.1933	9.4633	16.9567	NP_001358954(cytochrome c oxidase assembly protein COX15 homolog isoform 6 [Homo sapiens])	GO:0004129(molecular_function:cytochrome-c oxidase activity); GO:0020037(molecular_function:heme binding); GO:0005743(cellular_component:mitochondrial inner membrane); GO:0006783(biological_process:heme biosynthetic process); GO:0016627(molecular_function:oxidoreductase activity, acting on the CH-CH group of donors); GO:0007585(biological_process:respiratory gaseous exchange); GO:0006123(biologic…	K02259	COX15, ctaA	map00860(Porphyrin and chlorophyll metabolism); map04714(Thermogenesis); map00190(Oxidative phosphorylation)	3J4V3(O:Posttranslational modification, protein turnover, chaperones)	3J4V3(cytochrome c oxidase assembly)	PF02628(COX15-CtaA:Cytochrome oxidase assembly protein)		1355
ENSG00000015133	CCDC88C	coiled-coil domain containing 88C [Source:HGNC Symbol;Acc:HGNC:19967]	7519	4.83	4.25	4.95	11.7	9.5	11.62	5.05	4.23	5.04	4.6767	10.94	4.7733	NP_001073883(protein Daple [Homo sapiens])	GO:0005737(cellular_component:cytoplasm); GO:0001932(biological_process:regulation of protein phosphorylation); GO:0031648(biological_process:protein destabilization); GO:0005813(cellular_component:centrosome); GO:0008017(molecular_function:microtubule binding); GO:0016055(biological_process:Wnt signaling pathway); GO:0051260(biological_process:protein homooligomerization); GO:0031098(biological_…				3J4YT(J:Translation, ribosomal structure and biogenesis)	3J4YT(Coiled-coil domain containing 88C)	PF05622(HOOK:HOOK protein coiled-coil region); PF19047(HOOK_N:HOOK domain)		440193
ENSG00000015153	YAF2	YY1 associated factor 2 [Source:HGNC Symbol;Acc:HGNC:17363]	4156	4.43	7.12	5.47	6.7	6.72	6.41	4.97	4.85	4.45	5.6733	6.61	4.7567	NP_001177908(YY1-associated factor 2 isoform 1 [Homo sapiens])	GO:0005829(cellular_component:cytosol); GO:0003714(molecular_function:transcription corepressor activity); GO:0003713(molecular_function:transcription coactivator activity); GO:0070317(biological_process:negative regulation of G0 to G1 transition); GO:0005654(cellular_component:nucleoplasm); GO:0045892(biological_process:negative regulation of transcription, DNA-templated); GO:0045893(biological_…	K11468	YAF2		3JCN2(K:Transcription)	3JCN2(transcription corepressor activity)	PF17219(YAF2_RYBP:Yaf2/RYBP C-terminal binding motif); PF00641(zf-RanBP:Zn-finger in Ran binding protein and others)		10138
ENSG00000015171	ZMYND11	zinc finger MYND-type containing 11 [Source:HGNC Symbol;Acc:HGNC:16966]	3961	3.69	3.24	3.23	19.48	18.83	20.12	3.53	2.94	3.61	3.3867	19.4767	3.36	XP_016871076.1()	GO:2001237(biological_process:negative regulation of extrinsic apoptotic signaling pathway); GO:0035064(molecular_function:methylated histone binding); GO:0051607(biological_process:defense response to virus); GO:0006325(biological_process:chromatin organization); GO:0005634(cellular_component:nucleus); GO:0003714(molecular_function:transcription corepressor activity); GO:0005654(cellular_compone…	K23218	ZMYND11, BS69		3J3VR(S:Function unknown)	3J3VR(regulation of transcription elongation from RNA polymerase II promoter)	PF00439(Bromodomain:Bromodomain); PF00855(PWWP:PWWP domain)		10771
ENSG00000015285	WAS	WASP actin nucleation promoting factor [Source:HGNC Symbol;Acc:HGNC:12731]	1829	0	0.9	0.07	0.15	0.09	0.5	0.15	0	0.03	0.3233	0.2467	0.06	NP_000368(wiskott-Aldrich syndrome protein [Homo sapiens])	GO:0015629(cellular_component:actin cytoskeleton); GO:0019901(molecular_function:protein kinase binding); GO:0012506(cellular_component:vesicle membrane); GO:0007596(biological_process:blood coagulation); GO:0017124(molecular_function:SH3 domain binding); GO:0042110(biological_process:T cell activation); GO:0008064(biological_process:regulation of actin polymerization or depolymerization); GO:003…	K05747	WAS	map04666(Fc gamma R-mediated phagocytosis); map04530(Tight junction); map05135(Yersinia infection); map04062(Chemokine signaling pathway); map05231(Choline metabolism in cancer); map04520(Adherens junction)	3JCIP(T:Signal transduction mechanisms); 3JCIP(Z:Cytoskeleton)	3JCIP(regulation of T cell antigen processing and presentation); 3JCIP(regulation of T cell antigen processing and presentation)	PF00568(WH1:WH1 domain); PF00786(PBD:P21-Rho-binding domain); PF02205(WH2:WH2 motif)		7454
ENSG00000015413	DPEP1	dipeptidase 1 [Source:HGNC Symbol;Acc:HGNC:3002]	1647	53	47.63	54.79	6.71	4.83	5.01	51.31	54.21	57.26	51.8067	5.5167	54.26	NP_001121613(dipeptidase 1 precursor [Homo sapiens])	GO:0008239(molecular_function:dipeptidyl-peptidase activity); GO:0006805(biological_process:xenobiotic metabolic process); GO:0035690(biological_process:cellular response to drug); GO:0008270(molecular_function:zinc ion binding); GO:0034235(molecular_function:GPI anchor binding); GO:0008235(molecular_function:metalloexopeptidase activity); GO:0030054(cellular_component:cell junction); GO:0031225(…	K01273	DPEP		3J9X5(O:Posttranslational modification, protein turnover, chaperones)	3J9X5(metallodipeptidase activity)	PF01244(Peptidase_M19:Membrane dipeptidase (Peptidase family M19))		1800
ENSG00000015475	BID	BH3 interacting domain death agonist [Source:HGNC Symbol;Acc:HGNC:1050]	2495	8.3	10.98	11.39	19.06	22	24.08	8.42	11.22	8.46	10.2233	21.7133	9.3667	NP_932070(BH3-interacting domain death agonist isoform 1 [Homo sapiens])	GO:0005123(molecular_function:death receptor binding); GO:1902230(biological_process:negative regulation of intrinsic apoptotic signaling pathway in response to DNA damage); GO:2001238(biological_process:positive regulation of extrinsic apoptotic signaling pathway); GO:0090200(biological_process:positive regulation of release of cytochrome c from mitochondria); GO:0032592(cellular_component:integ…	K04726	BID	map05167(Kaposi sarcoma-associated herpesvirus infection); map05164(Influenza A); map04650(Natural killer cell mediated cytotoxicity); map05162(Measles); map04115(p53 signaling pathway); map05160(Hepatitis C); map05161(Hepatitis B); map04932(Non-alcoholic fatty liver disease (NAFLD)); map05168(Herpes simplex virus 1 infection); map05169(Epstein-Barr virus infection); map04071(Sphingolipid signali…	3JGXU(S:Function unknown)	3JGXU(domain death agonist)	PF06393(BID:BH3 interacting domain (BID))		637
ENSG00000015479	MATR3	matrin 3 [Source:HGNC Symbol;Acc:HGNC:6912]	4018	81.25	78.54	75.33	76.21	82.59	80.88	88.96	96.64	84.28	78.3733	79.8933	89.96	NP_001181884(matrin-3 isoform a [Homo sapiens])	GO:0016363(cellular_component:nuclear matrix); GO:0035198(molecular_function:miRNA binding); GO:0010608(biological_process:posttranscriptional regulation of gene expression); GO:0045087(biological_process:innate immune response); GO:0016020(cellular_component:membrane); GO:0003281(biological_process:ventricular septum development); GO:0005198(molecular_function:structural molecule activity); GO:0…	K13213	MATR3		3J2QE(A:RNA processing and modification)	3J2QE(miRNA binding)	PF13893(RRM_5:RNA recognition motif. (a.k.a. RRM, RBD, or RNP domain)); PF00076(RRM_1:RNA recognition motif. (a.k.a. RRM, RBD, or RNP domain))		9782
ENSG00000015520	NPC1L1	NPC1 like intracellular cholesterol transporter 1 [Source:HGNC Symbol;Acc:HGNC:7898]	5048	6.54	5.32	6.81	2.9	2.61	2.85	6.37	6.68	5.97	6.2233	2.7867	6.34	NP_037521(NPC1-like intracellular cholesterol transporter 1 isoform 1 precursor [Homo sapiens])	GO:0071501(biological_process:cellular response to sterol depletion); GO:0030659(cellular_component:cytoplasmic vesicle membrane); GO:0016324(cellular_component:apical plasma membrane); GO:0005886(cellular_component:plasma membrane); GO:0042493(biological_process:response to drug); GO:0017137(molecular_function:Rab GTPase binding); GO:0030301(biological_process:cholesterol transport); GO:0008144(…	K14461	NPC1L1	map04975(Fat digestion and absorption)	3J2M4(I:Lipid transport and metabolism)	3J2M4(intestinal cholesterol absorption)	PF12349(Sterol-sensing:Sterol-sensing domain of SREBP cleavage-activation); PF02460(Patched:Patched family); PF16414(NPC1_N:Niemann-Pick C1 N terminus)		29881
ENSG00000015532	XYLT2	xylosyltransferase 2 [Source:HGNC Symbol;Acc:HGNC:15517]	3507	10.35	8.03	10.16	2.98	3.38	3.36	8.21	8.61	8.95	9.5133	3.24	8.59	XP_005257629(xylosyltransferase 2 isoform X1 [Homo sapiens])	GO:0030210(biological_process:heparin biosynthetic process); GO:0030206(biological_process:chondroitin sulfate biosynthetic process); GO:0030203(biological_process:glycosaminoglycan metabolic process); GO:0005615(cellular_component:extracellular space); GO:0030158(molecular_function:protein xylosyltransferase activity); GO:0050650(biological_process:chondroitin sulfate proteoglycan biosynthetic p…	K00771	XYLT	map00534(Glycosaminoglycan biosynthesis - heparan sulfate / heparin); map00532(Glycosaminoglycan biosynthesis - chondroitin sulfate / dermatan sulfate)	3JAV9(G:Carbohydrate transport and metabolism)	3JAV9(protein xylosyltransferase activity)	PF12529(Xylo_C:Xylosyltransferase C terminal ); PF02485(Branch:Core-2/I-Branching enzyme); PF12529(Xylo_C:Xylosyltransferase C terminal)		64132
ENSG00000015568	RGPD5	RANBP2 like and GRIP domain containing 5 [Source:HGNC Symbol;Acc:HGNC:32418]	7268	5.49	8.01	6.61	24.45	20.99	22.55	13.66	7.19	8.24	6.7033	22.6633	9.6967	NP_005045(RANBP2-like and GRIP domain-containing protein 5/6 isoform 1 [Homo sapiens])	GO:0005737(cellular_component:cytoplasm); GO:0043547(biological_process:positive regulation of GTPase activity); GO:0005643(cellular_component:nuclear pore); GO:0005634(cellular_component:nucleus); GO:0008536(molecular_function:Ran GTPase binding); GO:0006607(biological_process:NLS-bearing protein import into nucleus)				3JJ61(U:Intracellular trafficking, secretion, and vesicular transport)	3JJ61(intracellular transport)	PF00638(Ran_BP1:RanBP1 domain); PF01465(GRIP:GRIP domain); PF16704(Rab_bind:Rab binding domain); PF00515(TPR_1:Tetratricopeptide repeat); PF07719(TPR_2:Tetratricopeptide repeat); PF13181(TPR_8:Tetratricopeptide repeat); PF13428(TPR_14:Tetratricopeptide repeat); PF13432(TPR_16:Tetratricopeptide repeat)		84220
ENSG00000015592	STMN4	stathmin 4 [Source:HGNC Symbol;Acc:HGNC:16078]	1004	0.06	0	0	0	0	0	0.03	0	0.05	0.02	0	0.0267	XP_005273709(stathmin-4 isoform X1 [Homo sapiens])	GO:0031110(biological_process:regulation of microtubule polymerization or depolymerization); GO:0005737(cellular_component:cytoplasm); GO:0015631(molecular_function:tubulin binding); GO:0005794(cellular_component:Golgi apparatus); GO:0051493(biological_process:regulation of cytoskeleton organization); GO:0007019(biological_process:microtubule depolymerization); GO:0030426(cellular_component:growt…				3J76F(S:Function unknown)	3J76F(microtubule depolymerization)	PF00836(Stathmin:Stathmin family)		81551
ENSG00000015676	NUDCD3	NudC domain containing 3 [Source:HGNC Symbol;Acc:HGNC:22208]	8036	24.93	19.78	21.98	19.95	19.33	25.57	20.19	23.17	30.46	22.23	21.6167	24.6067	NP_056147(nudC domain-containing protein 3 [Homo sapiens])	GO:0032502(biological_process:developmental process); GO:0005737(cellular_component:cytoplasm); GO:0006457(biological_process:protein folding); GO:0060271(biological_process:cilium assembly); GO:1905793(biological_process:protein localization to pericentriolar material); GO:0051082(molecular_function:unfolded protein binding); GO:0005868(cellular_component:cytoplasmic dynein complex)				3J8YF(T:Signal transduction mechanisms)	3J8YF(NudC domain containing 3)	PF04969(CS:CS domain); PF14050(Nudc_N:N-terminal conserved domain of Nudc.)		23386
ENSG00000016082	ISL1	ISL LIM homeobox 1 [Source:HGNC Symbol;Acc:HGNC:6132]	2394	0	0	0	0	0	0	0	0	0	0	0	0	NP_002193(insulin gene enhancer protein ISL-1 [Homo sapiens])	GO:0005737(cellular_component:cytoplasm); GO:0060913(biological_process:cardiac cell fate determination); GO:0031103(biological_process:axon regeneration); GO:0005634(cellular_component:nucleus); GO:0001228(molecular_function:transcriptional activator activity, RNA polymerase II transcription regulatory region sequence-specific binding); GO:0001158(molecular_function:enhancer sequence-specific DN…	K09370	ISL1	map04550(Signaling pathways regulating pluripotency of stem cells)	3JA5B(K:Transcription)	3JA5B(positive regulation of granulocyte colony-stimulating factor production)	PF00412(LIM:LIM domain); PF00046(Homeodomain:Homeodomain); PF05920(Homeobox_KN:Homeobox KN domain)		3670
ENSG00000016391	CHDH	choline dehydrogenase [Source:HGNC Symbol;Acc:HGNC:24288]	7694	8.82	7.19	8.28	16.31	16.43	15.15	6.68	6.57	6.66	8.0967	15.9633	6.6367	NP_060867(choline dehydrogenase, mitochondrial [Homo sapiens])	GO:0042426(biological_process:choline catabolic process); GO:0005743(cellular_component:mitochondrial inner membrane); GO:0050660(molecular_function:flavin adenine dinucleotide binding); GO:0019285(biological_process:glycine betaine biosynthetic process from choline); GO:0008812(molecular_function:choline dehydrogenase activity)	K00108	betA, CHDH	map00260(Glycine, serine and threonine metabolism)	3J28C(C:Energy production and conversion)	3J28C(choline dehydrogenase activity)	PF05199(GMC_oxred_C:GMC oxidoreductase); PF00732(GMC_oxred_N:GMC oxidoreductase); PF05834(Lycopene_cycl:Lycopene cyclase protein); PF00890(FAD_binding_2:FAD binding domain)		55349
ENSG00000016402	IL20RA	interleukin 20 receptor subunit alpha [Source:HGNC Symbol;Acc:HGNC:6003]	3486	0	0	0	0	0	0	0	0	0	0	0	0	NP_055247(interleukin-20 receptor subunit alpha isoform 1 precursor [Homo sapiens])	GO:0019221(biological_process:cytokine-mediated signaling pathway); GO:0016021(cellular_component:integral component of membrane); GO:0045124(biological_process:regulation of bone resorption); GO:0042015(molecular_function:interleukin-20 binding); GO:0005886(cellular_component:plasma membrane); GO:2001244(biological_process:positive regulation of intrinsic apoptotic signaling pathway); GO:0004896…	K05136	IL20RA	map04630(Jak-STAT signaling pathway); map04060(Cytokine-cytokine receptor interaction); map04061(Viral protein interaction with cytokine and cytokine receptor)	3JANZ(T:Signal transduction mechanisms)	3JANZ(interleukin-20 binding)	PF09294(Interfer-bind:Interferon-alpha/beta receptor, fibronectin type III); PF01108(Tissue_fac:Tissue factor); PF00041(fn3:Fibronectin type III domain)		53832
ENSG00000016490	CLCA1	chloride channel accessory 1 [Source:HGNC Symbol;Acc:HGNC:2015]	3310	0	0	0	0	0	0	0	0	0	0	0	0	NP_001276.2()	GO:0005229(molecular_function:intracellular calcium activated chloride channel activity); GO:0005615(cellular_component:extracellular space); GO:0005886(cellular_component:plasma membrane); GO:0006816(biological_process:calcium ion transport); GO:0034220(biological_process:ion transmembrane transport); GO:0005902(cellular_component:microvillus); GO:0005887(cellular_component:integral component of…	K05027	CLCA1	map04972(Pancreatic secretion); map04924(Renin secretion)	3JG12(S:Function unknown)	3JG12(chloride channel)	PF13519(VWA_2:von Willebrand factor type A domain); PF08434(CLCA:Calcium-activated chloride channel N terminal); PF00092(VWA:von Willebrand factor type A domain)		1179
ENSG00000016602	CLCA4	chloride channel accessory 4 [Source:HGNC Symbol;Acc:HGNC:2018]	3211	0	0	0	0	0.25	0	0	0	0	0	0.0833	0	XP_011539317(calcium-activated chloride channel regulator 4 isoform X1 [Homo sapiens])	GO:0005229(molecular_function:intracellular calcium activated chloride channel activity); GO:0016324(cellular_component:apical plasma membrane); GO:0034220(biological_process:ion transmembrane transport); GO:0005576(cellular_component:extracellular region); GO:0005887(cellular_component:integral component of plasma membrane); GO:0005886(cellular_component:plasma membrane); GO:0046872(molecular_fu…	K05030	CLCA3_4	map04972(Pancreatic secretion); map04924(Renin secretion)	3J3DC(S:Function unknown)	3J3DC(Calcium-activated chloride channel regulator)	PF08434(CLCA:Calcium-activated chloride channel N terminal); PF00092(VWA:von Willebrand factor type A domain); PF13519(VWA_2:von Willebrand factor type A domain)		22802
ENSG00000016864	GLT8D1	glycosyltransferase 8 domain containing 1 [Source:HGNC Symbol;Acc:HGNC:24870]	1621	36	36.36	38.22	24.18	27.36	23.43	33.94	30.88	30.61	36.86	24.99	31.81	NP_690909(glycosyltransferase 8 domain-containing protein 1 [Homo sapiens])	GO:0005794(cellular_component:Golgi apparatus); GO:0016021(cellular_component:integral component of membrane); GO:0016020(cellular_component:membrane); GO:0016757(molecular_function:transferase activity, transferring glycosyl groups)				3J5YM(G:Carbohydrate transport and metabolism)	3J5YM(Glycosyltransferase 8 domain-containing protein 1)	PF01501(Glyco_transf_8:Glycosyl transferase family 8)		55830
ENSG00000017260	ATP2C1	ATPase secretory pathway Ca2+ transporting 1 [Source:HGNC Symbol;Acc:HGNC:13211]	3579	16.01	16.2	20.4	26.7	33.18	29.26	14.57	14.99	17.31	17.5367	29.7133	15.6233	NP_001186109(calcium-transporting ATPase type 2C member 1 isoform 2a [Homo sapiens])	GO:0016339(biological_process:calcium-dependent cell-cell adhesion via plasma membrane cell adhesion molecules); GO:0006828(biological_process:manganese ion transport); GO:0008544(biological_process:epidermis development); GO:0031532(biological_process:actin cytoskeleton reorganization); GO:0016021(cellular_component:integral component of membrane); GO:0016020(cellular_component:membrane); GO:000…	K01537	ATP2C		3J5GV(P:Inorganic ion transport and metabolism)	3J5GV(cellular manganese ion homeostasis)	PF00122(E1-E2_ATPase:E1-E2 ATPase); PF00689(Cation_ATPase_C:Cation transporting ATPase, C-terminus); PF00690(Cation_ATPase_N:Cation transporter/ATPase, N-terminus); PF00702(Hydrolase:haloacid dehalogenase-like hydrolase); PF13246(Cation_ATPase:Cation transport ATPase (P-type)); PF08282(Hydrolase_3:haloacid dehalogenase-like hydrolase)		27032
ENSG00000017427	IGF1	insulin like growth factor 1 [Source:HGNC Symbol;Acc:HGNC:5464]	1097	0.31	0.32	0.55	0.07	0.19	0.18	0.08	0.2	0.11	0.3933	0.1467	0.13	NP_001104755(insulin-like growth factor I isoform 3 preproprotein [Homo sapiens])	GO:0005179(molecular_function:hormone activity); GO:0000187(biological_process:activation of MAPK activity); GO:0032148(biological_process:activation of protein kinase B activity); GO:0008083(molecular_function:growth factor activity); GO:0035630(biological_process:bone mineralization involved in bone maturation); GO:0005159(molecular_function:insulin-like growth factor receptor binding); GO:0005…	K05459	IGF1	map05214(Glioma); map05215(Prostate cancer); map04114(Oocyte meiosis); map04115(p53 signaling pathway); map04750(Inflammatory mediator regulation of TRP channels); map04015(Rap1 signaling pathway); map04014(Ras signaling pathway); map05218(Melanoma); map04010(MAPK signaling pathway); map04213(Longevity regulating pathway - multiple species); map04211(Longevity regulating pathway); map05202(Transc…	3J85B(T:Signal transduction mechanisms)	3J85B(insulin-like growth factor receptor signaling pathway)	PF00049(Insulin:Insulin/IGF/Relaxin family)		3479
ENSG00000017483	SLC38A5	solute carrier family 38 member 5 [Source:HGNC Symbol;Acc:HGNC:18070]	2659	16.29	13.15	18.45	60.57	62.11	56.85	16.79	10.9	15.53	15.9633	59.8433	14.4067	XP_016885450.1(sodium-coupled neutral amino acid transporter 5 isoform X6 [Homo sapiens])	GO:0003333(biological_process:amino acid transmembrane transport); GO:0006865(biological_process:amino acid transport); GO:0015816(biological_process:glycine transport); GO:0005887(cellular_component:integral component of plasma membrane); GO:0005886(cellular_component:plasma membrane); GO:0015187(molecular_function:glycine transmembrane transporter activity); GO:0015171(molecular_function:amino …	K14992	SLC38A5, SNAT5	map04727(GABAergic synapse)	3J9AQ(E:Amino acid transport and metabolism)	3J9AQ(Solute carrier family 38 member 5)	PF01490(Aa_trans:Transmembrane amino acid transporter protein)		92745
ENSG00000017797	RALBP1	ralA binding protein 1 [Source:HGNC Symbol;Acc:HGNC:9841]	4379	25.16	22.73	24.19	19.91	19.39	19.82	25.62	25.23	24.36	24.0267	19.7067	25.07	NP_006779(ralA-binding protein 1 [Homo sapiens])	GO:0043547(biological_process:positive regulation of GTPase activity); GO:0042626(molecular_function:ATPase activity, coupled to transmembrane movement of substances); GO:0007264(biological_process:small GTPase mediated signal transduction); GO:0006897(biological_process:endocytosis); GO:0017160(molecular_function:Ral GTPase binding); GO:0051056(biological_process:regulation of small GTPase media…	K08773	RALBP1	map05212(Pancreatic cancer); map05200(Pathways in cancer); map04014(Ras signaling pathway)	3J8NW(T:Signal transduction mechanisms)	3J8NW(doxorubicin transport)	PF00620(RhoGAP:RhoGAP domain)		10928
ENSG00000018189	RUFY3	RUN and FYVE domain containing 3 [Source:HGNC Symbol;Acc:HGNC:30285]	4433	10.69	7	7.81	14.83	13.7	14.58	9.45	6.98	7.9	8.5	14.37	8.11	NP_001032519(protein RUFY3 isoform 1 [Homo sapiens])	GO:0005737(cellular_component:cytoplasm); GO:0007015(biological_process:actin filament organization); GO:0030335(biological_process:positive regulation of cell migration); GO:0050771(biological_process:negative regulation of axonogenesis); GO:0050770(biological_process:regulation of axonogenesis); GO:0071437(cellular_component:invadopodium); GO:0030027(cellular_component:lamellipodium); GO:004302…				3J8UH(T:Signal transduction mechanisms)	3J8UH(RUN and FYVE domain containing 3)	PF02759(RUN:RUN domain); PF01363(FYVE:FYVE zinc finger); PF08954(Trimer_CC:Trimerisation motif)		22902
ENSG00000018236	CNTN1	contactin 1 [Source:HGNC Symbol;Acc:HGNC:2171]	5667	0.02	0	0.17	0	0	0	0.18	0.17	0	0.0633	0	0.1167	NP_001834(contactin-1 isoform 1 precursor [Homo sapiens])	GO:0007219(biological_process:Notch signaling pathway); GO:0070062(cellular_component:extracellular exosome); GO:0050731(biological_process:positive regulation of peptidyl-tyrosine phosphorylation); GO:0016020(cellular_component:membrane); GO:0030246(molecular_function:carbohydrate binding); GO:0099026(cellular_component:anchored component of presynaptic membrane); GO:0010628(biological_process:p…	K06759	CNTN1	map04514(Cell adhesion molecules (CAMs))	3J6N3(T:Signal transduction mechanisms)	3J6N3(Contactin 1)	PF00041(fn3:Fibronectin type III domain); PF13927(Ig_3:Immunoglobulin domain); PF07679(I-set:Immunoglobulin I-set domain); PF13895(Ig_2:Immunoglobulin domain); PF00047(ig:Immunoglobulin domain); PF07686(V-set:Immunoglobulin V-set domain); PF16681(Ig_5:Ig-like domain on T-cell surface glycoprotein CD3 epsilon chain); PF18452(Ig_6:Immunoglobulin domain); PF16680(Ig_4:T-cell surface glycoprotein CD3…		1272
ENSG00000018280	SLC11A1	solute carrier family 11 member 1 [Source:HGNC Symbol;Acc:HGNC:10907]	3608	1.77	0.78	0.75	2.69	2.85	2.78	0.54	1.23	0.98	1.1	2.7733	0.9167	NP_000569(natural resistance-associated macrophage protein 1 [Homo sapiens])	GO:0032623(biological_process:interleukin-2 production); GO:0005770(cellular_component:late endosome); GO:0015707(biological_process:nitrite transport); GO:0048255(biological_process:mRNA stabilization); GO:0019730(biological_process:antimicrobial humoral response); GO:0042116(biological_process:macrophage activation); GO:0032147(biological_process:activation of protein kinase activity); GO:00480…	K12347	SLC11A1, NRAMP1	map04142(Lysosome)	3JE0J(P:Inorganic ion transport and metabolism)	3JE0J(Solute carrier family 11 (proton-coupled divalent metal ion transporter), member 1)	PF01566(Nramp:Natural resistance-associated macrophage protein)		6556
ENSG00000018408	WWTR1	WW domain containing transcription regulator 1 [Source:HGNC Symbol;Acc:HGNC:24042]	1603	92.6	86.35	93.71	34.74	38.01	34.25	78.42	82.64	86.89	90.8867	35.6667	82.65	NP_001161752(WW domain-containing transcription regulator protein 1 [Homo sapiens])	GO:0008284(biological_process:positive regulation of cell proliferation); GO:0003015(biological_process:heart process); GO:0035264(biological_process:multicellular organism growth); GO:0001894(biological_process:tissue homeostasis); GO:0001649(biological_process:osteoblast differentiation); GO:0005737(cellular_component:cytoplasm); GO:0016604(cellular_component:nuclear body); GO:0000122(biologica…	K16820	WWTR1, TAZ	map04392(Hippo signaling pathway - multiple species); map04390(Hippo signaling pathway)	3JFZ6(O:Posttranslational modification, protein turnover, chaperones)	3JFZ6(regulation of metanephric nephron tubule epithelial cell differentiation)	PF00397(WW:WW domain)		25937
ENSG00000018510	AGPS	alkylglycerone phosphate synthase [Source:HGNC Symbol;Acc:HGNC:327]	2640	69.72	62.76	69.53	97.22	97.86	92.78	62.85	67.61	60.17	67.3367	95.9533	63.5433	XP_003253813.3(alkyldihydroxyacetonephosphate synthase, peroxisomal isoform X1 [Nomascus leucogenys])	GO:0005778(cellular_component:peroxisomal membrane); GO:0005782(cellular_component:peroxisomal matrix); GO:0005730(cellular_component:nucleolus); GO:0006625(biological_process:protein targeting to peroxisome); GO:0005829(cellular_component:cytosol); GO:0016020(cellular_component:membrane); GO:0005777(cellular_component:peroxisome); GO:0005739(cellular_component:mitochondrion); GO:0008609(molecula…	K00803	AGPS, agpS	map00565(Ether lipid metabolism); map04146(Peroxisome)	3J309(C:Energy production and conversion)	3J309(Catalyzes the exchange of an acyl for a long-chain alkyl group and the formation of the ether bond in the biosynthesis of ether phospholipids)	PF01565(FAD_binding_4:FAD binding domain ); PF02913(FAD-oxidase_C:FAD linked oxidases, C-terminal domain); PF01565(FAD_binding_4:FAD binding domain)		8540
ENSG00000018607	ZNF806	zinc finger protein 806 [Source:HGNC Symbol;Acc:HGNC:33228]	2793	0	0	0.07	0.02	0	0	0	0	0.07	0.0233	0.0067	0.0233	NP_001342390.1(zinc finger protein 806 isoform 2 [Homo sapiens])					3JKK2(S:Function unknown); 3JKBE(S:Function unknown); 3JDSW(K:Transcription)	3JKK2(Zinc finger, C2H2 type); 3JKBE(Pfam:GVQW); 3JDSW(zinc finger protein 285)
ENSG00000018610	STEEP1	STING1 ER exit protein 1 [Source:HGNC Symbol;Acc:HGNC:26239]	2301	7.38	8.45	7.78	8.41	8.97	9.77	8.65	9.7	6.72	7.87	9.05	8.3567	NP_071384(UPF0428 protein CXorf56 isoform 1 [Homo sapiens])	GO:0005737(cellular_component:cytoplasm); GO:0005634(cellular_component:nucleus); GO:0044297(cellular_component:cell body)				3JCM9(S:Function unknown)	3JCM9(RNA splicing)			63932
ENSG00000018625	ATP1A2	ATPase Na+/K+ transporting subunit alpha 2 [Source:HGNC Symbol;Acc:HGNC:800]	5435	0.02	0	0.09	0	0.01	0.14	0.07	0.01	0.26	0.0367	0.05	0.1133	NP_000693(sodium/potassium-transporting ATPase subunit alpha-2 precursor [Homo sapiens])	GO:0016020(cellular_component:membrane); GO:1903416(biological_process:response to glycoside); GO:1903779(biological_process:regulation of cardiac conduction); GO:0071383(biological_process:cellular response to steroid hormone stimulus); GO:0019229(biological_process:regulation of vasoconstriction); GO:0014704(cellular_component:intercalated disc); GO:0006940(biological_process:regulation of smoo…	K01539	ATP1A	map04964(Proximal tubule bicarbonate reclamation); map04961(Endocrine and other factor-regulated calcium reabsorption); map04960(Aldosterone-regulated sodium reabsorption); map04925(Aldosterone synthesis and secretion); map04260(Cardiac muscle contraction); map04261(Adrenergic signaling in cardiomyocytes); map04024(cAMP signaling pathway); map04022(cGMP-PKG signaling pathway); map04978(Mineral ab…	3J56Q(P:Inorganic ion transport and metabolism)	3J56Q(Sodium potassium-transporting ATPase subunit alpha-2)	PF00690(Cation_ATPase_N:Cation transporter/ATPase, N-terminus); PF13246(Cation_ATPase:Cation transport ATPase (P-type)); PF00689(Cation_ATPase_C:Cation transporting ATPase, C-terminus); PF00122(E1-E2_ATPase:E1-E2 ATPase); PF00702(Hydrolase:haloacid dehalogenase-like hydrolase); PF08282(Hydrolase_3:haloacid dehalogenase-like hydrolase)		477
ENSG00000018699	TTC27	tetratricopeptide repeat domain 27 [Source:HGNC Symbol;Acc:HGNC:25986]	2888	8.29	6.21	6.09	10.01	10.71	11.41	5.35	6.38	5.34	6.8633	10.71	5.69	NP_001180438(tetratricopeptide repeat protein 27 isoform 2 [Homo sapiens])	GO:0005575(cellular_component:cellular_component); GO:0008150(biological_process:biological_process); GO:0003674(molecular_function:molecular_function); GO:0005515(molecular_function:protein binding)				3JEG9(S:Function unknown)	3JEG9(tetratricopeptide repeat)	PF07719(TPR_2:Tetratricopeptide repeat); PF00515(TPR_1:Tetratricopeptide repeat); PF13371(TPR_9:Tetratricopeptide repeat); PF13428(TPR_14:Tetratricopeptide repeat); PF13181(TPR_8:Tetratricopeptide repeat); PF13432(TPR_16:Tetratricopeptide repeat); PF13414(TPR_11:TPR repeat); PF14559(TPR_19:Tetratricopeptide repeat); PF12895(ANAPC3:Anaphase-promoting complex, cyclosome, subunit 3); PF13431(TPR_17:…		55622
ENSG00000018869	ZNF582	zinc finger protein 582 [Source:HGNC Symbol;Acc:HGNC:26421]	2053	0	0.1	0.14	0	0.14	0.14	0.07	0.43	0.41	0.08	0.0933	0.3033	NP_001307300(zinc finger protein 582 isoform 1 [Homo sapiens])	GO:0005634(cellular_component:nucleus); GO:0046872(molecular_function:metal ion binding); GO:0000981(molecular_function:RNA polymerase II transcription factor activity, sequence-specific DNA binding); GO:0003677(molecular_function:DNA binding)	K09228	KRAB	map05168(Herpes simplex virus 1 infection)	3JE7Z(S:Function unknown); 3J8W7(K:Transcription)	3JE7Z(krueppel associated box); 3J8W7(Zinc finger protein 582)	PF00096(zf-C2H2:Zinc finger, C2H2 type); PF01352(KRAB:KRAB box); PF13465(zf-H2C2_2:Zinc-finger double domain); PF13894(zf-C2H2_4:C2H2-type zinc finger); PF13912(zf-C2H2_6:C2H2-type zinc finger); PF12171(zf-C2H2_jaz:Zinc-finger double-stranded RNA-binding); PF09723(Zn-ribbon_8:Zinc ribbon domain); PF12874(zf-met:Zinc-finger of C2H2 type); PF17032(zinc_ribbon_15:zinc-ribbon family); PF12760(Zn_Tnp_…		147948
ENSG00000019102	VSIG2	V-set and immunoglobulin domain containing 2 [Source:HGNC Symbol;Acc:HGNC:17149]	1163	5.06	5.5	5.15	6.13	6.79	7.69	4.85	4.55	5.13	5.2367	6.87	4.8433	NP_055127(V-set and immunoglobulin domain-containing protein 2 isoform 1 precursor [Homo sapiens])	GO:0016020(cellular_component:membrane); GO:0005887(cellular_component:integral component of plasma membrane)				3JDER(T:Signal transduction mechanisms)	3JDER(V-set and immunoglobulin)	PF07686(V-set:Immunoglobulin V-set domain); PF13927(Ig_3:Immunoglobulin domain); PF00047(ig:Immunoglobulin domain); PF07679(I-set:Immunoglobulin I-set domain); PF13895(Ig_2:Immunoglobulin domain)		23584
ENSG00000019144	PHLDB1	pleckstrin homology like domain family B member 1 [Source:HGNC Symbol;Acc:HGNC:23697]	5445	9.15	6.76	10.68	5.92	9.11	7.11	9.39	7.54	9.74	8.8633	7.38	8.89	NP_001138230(pleckstrin homology-like domain family B member 1 isoform a [Homo sapiens])	GO:0010717(biological_process:regulation of epithelial to mesenchymal transition); GO:0070507(biological_process:regulation of microtubule cytoskeleton organization); GO:0045180(cellular_component:basal cortex); GO:1904261(biological_process:positive regulation of basement membrane assembly involved in embryonic body morphogenesis); GO:0010470(biological_process:regulation of gastrulation)	K23794			3J8YV(T:Signal transduction mechanisms)	3J8YV(positive regulation of basement membrane assembly involved in embryonic body morphogenesis)	PF00169(PH:PH domain); PF15409(PH_8:Pleckstrin homology domain); PF15413(PH_11:Pleckstrin homology domain)		23187
ENSG00000019169	MARCO	macrophage receptor with collagenous structure [Source:HGNC Symbol;Acc:HGNC:6895]	1810	0	0	0.03	0.18	0.18	0	0	0	0	0.01	0.12	0	XP_011510385(macrophage receptor MARCO isoform X2 [Homo sapiens])	GO:0005737(cellular_component:cytoplasm); GO:0005886(cellular_component:plasma membrane); GO:0038024(molecular_function:cargo receptor activity); GO:0001540(molecular_function:beta-amyloid binding); GO:0007166(biological_process:cell surface receptor signaling pathway); GO:0008329(molecular_function:signaling pattern recognition receptor activity); GO:0005044(molecular_function:scavenger receptor…	K13884	MARCO	map04145(Phagosome)	3J6WN(T:Signal transduction mechanisms)	3J6WN(scavenger receptor activity)	PF01391(Collagen:Collagen triple helix repeat (20 copies)); PF00530(SRCR:Scavenger receptor cysteine-rich domain); PF15494(SRCR_2:Scavenger receptor cysteine-rich domain)		8685
ENSG00000019186	CYP24A1	cytochrome P450 family 24 subfamily A member 1 [Source:HGNC Symbol;Acc:HGNC:2602]	3278	0.26	0.21	1.04	0.52	0.43	0.49	0.85	0.45	0.57	0.5033	0.48	0.6233	NP_000773(1,25-dihydroxyvitamin D(3) 24-hydroxylase, mitochondrial isoform 1 precursor [Homo sapiens])	GO:0042369(biological_process:vitamin D catabolic process); GO:0005654(cellular_component:nucleoplasm); GO:0006766(biological_process:vitamin metabolic process); GO:0042359(biological_process:vitamin D metabolic process); GO:0020037(molecular_function:heme binding); GO:0008403(molecular_function:25-hydroxycholecalciferol-24-hydroxylase activity); GO:0005634(cellular_component:nucleus); GO:0005886…	K07436	CYP24A1	map05206(MicroRNAs in cancer); map00100(Steroid biosynthesis); map04928(Parathyroid hormone synthesis, secretion and action)	3J48N(Q:Secondary metabolites biosynthesis, transport and catabolism)	3J48N(25-hydroxycholecalciferol-24-hydroxylase activity)	PF00067(p450:Cytochrome P450)		1591
ENSG00000019485	PRDM11	PR/SET domain 11 [Source:HGNC Symbol;Acc:HGNC:13996]	10730	0.33	0.47	0.46	1.62	1.6	1.98	0.22	0.66	0.2	0.42	1.7333	0.36	NP_001243624(PR domain-containing protein 11 isoform 1 [Homo sapiens])	GO:0043408(biological_process:regulation of MAPK cascade); GO:0043565(molecular_function:sequence-specific DNA binding); GO:2000271(biological_process:positive regulation of fibroblast apoptotic process); GO:0030308(biological_process:negative regulation of cell growth); GO:0051726(biological_process:regulation of cell cycle); GO:0003700(molecular_function:transcription factor activity, sequence-…				3J9B8(K:Transcription)	3J9B8(methyltransferase activity)	PF14291(DUF4371:Domain of unknown function (DUF4371)); PF00856(SET:SET domain)		56981
ENSG00000019505	SYT13	synaptotagmin 13 [Source:HGNC Symbol;Acc:HGNC:14962]	5165	0.18	0.02	0.03	0	0	0	0.01	0	0	0.0767	0	0.0033	NP_001234916(synaptotagmin-13 isoform 2 [Homo sapiens])	GO:0070382(cellular_component:exocytic vesicle); GO:0016192(biological_process:vesicle-mediated transport); GO:0000149(molecular_function:SNARE binding); GO:0005886(cellular_component:plasma membrane); GO:0005544(molecular_function:calcium-dependent phospholipid binding); GO:0071277(biological_process:cellular response to calcium ion); GO:0017158(biological_process:regulation of calcium ion-depen…	K19913	SYT13		3JFJG(T:Signal transduction mechanisms); 3JFJG(U:Intracellular trafficking, secretion, and vesicular transport)	3JFJG(calcium ion-regulated exocytosis of neurotransmitter); 3JFJG(calcium ion-regulated exocytosis of neurotransmitter)	PF00168(C2:C2 domain); PF00792(PI3K_C2:Phosphoinositide 3-kinase C2)		57586
ENSG00000019549	SNAI2	snail family transcriptional repressor 2 [Source:HGNC Symbol;Acc:HGNC:11094]	2180	0.06	0	0	0	0.03	0	0.06	0	0.03	0.02	0.01	0.03	NP_003059(zinc finger protein SNAI2 [Homo sapiens])	GO:0035066(biological_process:positive regulation of histone acetylation); GO:0032642(biological_process:regulation of chemokine production); GO:1902230(biological_process:negative regulation of intrinsic apoptotic signaling pathway in response to DNA damage); GO:0060021(biological_process:palate development); GO:2000811(biological_process:negative regulation of anoikis); GO:2000810(biological_pr…	K05706	SNAI2, SLUG	map04390(Hippo signaling pathway); map04520(Adherens junction)	3JCIM(K:Transcription)	3JCIM(zinc finger)	PF00096(zf-C2H2:Zinc finger, C2H2 type); PF13894(zf-C2H2_4:C2H2-type zinc finger); PF13465(zf-H2C2_2:Zinc-finger double domain); PF12171(zf-C2H2_jaz:Zinc-finger double-stranded RNA-binding); PF13912(zf-C2H2_6:C2H2-type zinc finger); PF12874(zf-met:Zinc-finger of C2H2 type); PF05605(zf-Di19:Drought induced 19 protein (Di19), zinc-binding); PF13913(zf-C2HC_2:zinc-finger of a C2HC-type); PF16278(zf-…		6591
ENSG00000019582	CD74	CD74 molecule [Source:HGNC Symbol;Acc:HGNC:1697]	3092	104.71	95.11	98.32	47.43	49.64	50.32	99.23	89.64	93.12	99.38	49.13	93.9967	NP_001020330(HLA class II histocompatibility antigen gamma chain isoform a [Homo sapiens])	GO:0000187(biological_process:activation of MAPK activity); GO:0005737(cellular_component:cytoplasm); GO:0042609(molecular_function:CD4 receptor binding); GO:0001540(molecular_function:beta-amyloid binding); GO:0019886(biological_process:antigen processing and presentation of exogenous peptide antigen via MHC class II); GO:0008283(biological_process:cell proliferation); GO:0009986(cellular_compon…	K06505	CD74, DHLAG	map05152(Tuberculosis); map05168(Herpes simplex virus 1 infection); map04612(Antigen processing and presentation)	3J8IA(M:Cell wall/membrane/envelope biogenesis); 3J8IA(W:Extracellular structures)	3J8IA(MHC class II protein binding, via antigen binding groove); 3J8IA(MHC class II protein binding, via antigen binding groove)	PF00086(Thyroglobulin_1:Thyroglobulin type-1 repeat); PF08831(MHCassoc_trimer:Class II MHC-associated invariant chain trimerisation domain); PF09307(MHC2-interact:CLIP, MHC2 interacting)		972
ENSG00000019991	HGF	hepatocyte growth factor [Source:HGNC Symbol;Acc:HGNC:4893]	5834	0	0	0	0	0	0	0	0	0	0	0	0	NP_000592(hepatocyte growth factor isoform 1 preproprotein [Homo sapiens])	GO:0000187(biological_process:activation of MAPK activity); GO:0042056(molecular_function:chemoattractant activity); GO:0019221(biological_process:cytokine-mediated signaling pathway); GO:0004252(molecular_function:serine-type endopeptidase activity); GO:0033137(biological_process:negative regulation of peptidyl-serine phosphorylation); GO:0090201(biological_process:negative regulation of release…	K05460	HGF	map05144(Malaria); map05211(Renal cell carcinoma); map04015(Rap1 signaling pathway); map04014(Ras signaling pathway); map05218(Melanoma); map04010(MAPK signaling pathway); map05225(Hepatocellular carcinoma); map05226(Gastric cancer); map05205(Proteoglycans in cancer); map04510(Focal adhesion); map05200(Pathways in cancer); map01521(EGFR tyrosine kinase inhibitor resistance); map04151(PI3K-Akt sig…	3JCWK(T:Signal transduction mechanisms)	3JCWK(hepatocyte growth factor receptor signaling pathway)	PF00051(Kringle:Kringle domain); PF00024(PAN_1:PAN domain); PF00089(Trypsin:Trypsin)		3082
ENSG00000019995	ZRANB1	zinc finger RANBP2-type containing 1 [Source:HGNC Symbol;Acc:HGNC:18224]	5695	15.2	14.57	13.39	16.69	18.55	18.87	15.18	14.17	14.28	14.3867	18.0367	14.5433	NP_060050(ubiquitin thioesterase ZRANB1 [Homo sapiens])	GO:0022604(biological_process:regulation of cell morphogenesis); GO:0005737(cellular_component:cytoplasm); GO:0016477(biological_process:cell migration); GO:0007010(biological_process:cytoskeleton organization); GO:0043231(cellular_component:intracellular membrane-bounded organelle); GO:0005829(cellular_component:cytosol); GO:0016055(biological_process:Wnt signaling pathway); GO:0005634(cellular_…	K11862	ZRANB1, TRABID		3J74V(T:Signal transduction mechanisms)	3J74V(protein K33-linked deubiquitination)	PF00641(zf-RanBP:Zn-finger in Ran binding protein and others); PF02338(OTU:OTU-like cysteine protease); PF18418(AnkUBD:Ankyrin ubiquitin-binding domain)		54764
ENSG00000020129	NCDN	neurochondrin [Source:HGNC Symbol;Acc:HGNC:17597]	3433	4.17	3.21	4.87	4.54	4.33	5	3.86	3.84	3.52	4.0833	4.6233	3.74	NP_001014839(neurochondrin isoform 1 [Homo sapiens])	GO:0005829(cellular_component:cytosol); GO:0016020(cellular_component:membrane); GO:0030425(cellular_component:dendrite); GO:0045453(biological_process:bone resorption); GO:0031175(biological_process:neuron projection development); GO:0043025(cellular_component:neuronal cell body); GO:0048168(biological_process:regulation of neuronal synaptic plasticity)				3J54Z(S:Function unknown)	3J54Z(bone resorption)	PF05536(Neurochondrin:Neurochondrin)		23154
ENSG00000020181	ADGRA2	adhesion G protein-coupled receptor A2 [Source:HGNC Symbol;Acc:HGNC:17849]	6944	0.29	0.2	0.24	0.09	0.05	0.26	0.31	0.22	0.19	0.2433	0.1333	0.24	NP_116166(adhesion G protein-coupled receptor A2 precursor [Homo sapiens])	GO:0043542(biological_process:endothelial cell migration); GO:1990909(cellular_component:Wnt signalosome); GO:0004930(molecular_function:G-protein coupled receptor activity); GO:0010595(biological_process:positive regulation of endothelial cell migration); GO:0090263(biological_process:positive regulation of canonical Wnt signaling pathway); GO:0002040(biological_process:sprouting angiogenesis); …	K08461	ADGRA2, GPR124		3J7NU(T:Signal transduction mechanisms)	3J7NU(regulation of establishment of blood-brain barrier)	PF00002(7tm_2:7 transmembrane receptor (Secretin family)); PF01825(GPS:GPCR proteolysis site, GPS, motif ); PF13855(LRR_8:Leucine rich repeat); PF12799(LRR_4:Leucine Rich repeats (2 copies)); PF01825(GPS:GPCR proteolysis site, GPS, motif); PF00560(LRR_1:Leucine Rich Repeat); PF02793(HRM:Hormone receptor domain); PF13927(Ig_3:Immunoglobulin domain)		25960
ENSG00000020219	CCT8L1P	chaperonin containing TCP1 subunit 8 like 1, pseudogene [Source:HGNC Symbol;Acc:HGNC:32153]	1674	0	0	0	0	0	0	0	0	0	0	0	0	A6NM43.1(PUTATIVE PSEUDOGENE: RecName: Full=Putative T-complex protein 1 subunit theta-like 1 [Homo sapiens])	GO:0005737(cellular_component:cytoplasm); GO:0005524(molecular_function:ATP binding)				3J5E6(O:Posttranslational modification, protein turnover, chaperones)	3J5E6(T-complex protein 1 subunit theta-like)
ENSG00000020256	ZFP64	ZFP64 zinc finger protein [Source:HGNC Symbol;Acc:HGNC:15940]	3057	5.11	4.42	5.36	17.86	17.69	18.42	4.2	4.94	5.78	4.9633	17.99	4.9733	NP_060667(zinc finger protein 64 isoform a [Homo sapiens])	GO:0005634(cellular_component:nucleus); GO:0046872(molecular_function:metal ion binding); GO:0000981(molecular_function:RNA polymerase II transcription factor activity, sequence-specific DNA binding); GO:0003677(molecular_function:DNA binding)				3J8HF(K:Transcription)	3J8HF(Zinc finger protein)	PF13912(zf-C2H2_6:C2H2-type zinc finger); PF00096(zf-C2H2:Zinc finger, C2H2 type); PF13909(zf-H2C2_5:C2H2-type zinc-finger domain); PF12874(zf-met:Zinc-finger of C2H2 type); PF13465(zf-H2C2_2:Zinc-finger double domain); PF13894(zf-C2H2_4:C2H2-type zinc finger)		55734
ENSG00000020426	MNAT1	MNAT1 component of CDK activating kinase [Source:HGNC Symbol;Acc:HGNC:7181]	2648	34.45	37.26	33.83	28.04	36.57	37.25	37.03	38.68	36.57	35.18	33.9533	37.4267	NP_002422(CDK-activating kinase assembly factor MAT1 isoform 1 [Homo sapiens])	GO:0006294(biological_process:nucleotide-excision repair, preincision complex assembly); GO:0061575(molecular_function:cyclin-dependent protein serine/threonine kinase activator activity); GO:0000086(biological_process:G2/M transition of mitotic cell cycle); GO:0000082(biological_process:G1/S transition of mitotic cell cycle); GO:0008270(molecular_function:zinc ion binding); GO:0006361(biological…	K10842	MNAT1	map03022(Basal transcription factors); map03420(Nucleotide excision repair)	3JCM7(O:Posttranslational modification, protein turnover, chaperones)	3JCM7(cyclin-dependent protein serine/threonine kinase activator activity)	PF06391(MAT1:CDK-activating kinase assembly factor MAT1); PF17121(zf-C3HC4_5:Zinc finger, C3HC4 type (RING finger)); PF14634(zf-RING_5:zinc-RING finger domain); PF13445(zf-RING_UBOX:RING-type zinc-finger)		4331
ENSG00000020577	SAMD4A	sterile alpha motif domain containing 4A [Source:HGNC Symbol;Acc:HGNC:23023]	7157	51.03	45.3	55.02	17	16.36	16.6	51.84	56.09	52.98	50.45	16.6533	53.6367	NP_056404(protein Smaug homolog 1 isoform 1 [Homo sapiens])	GO:0000289(biological_process:nuclear-transcribed mRNA poly(A) tail shortening); GO:0043488(biological_process:regulation of mRNA stability); GO:0030371(molecular_function:translation repressor activity); GO:0000932(cellular_component:cytoplasmic mRNA processing body); GO:0030425(cellular_component:dendrite); GO:0001650(cellular_component:fibrillar center); GO:0003723(molecular_function:RNA bindi…				3J3UU(J:Translation, ribosomal structure and biogenesis); 3J3UU(T:Signal transduction mechanisms)	3J3UU(translation repressor activity); 3J3UU(translation repressor activity)	PF00536(SAM_1:SAM domain (Sterile alpha motif)); PF09246(PHAT:PHAT)		23034
ENSG00000020633	RUNX3	RUNX family transcription factor 3 [Source:HGNC Symbol;Acc:HGNC:10473]	4340	4.43	2.82	5.07	4.85	4.49	4.16	1.97	2.02	2.33	4.1067	4.5	2.1067	XP_011540653(runt-related transcription factor 3 isoform X2 [Homo sapiens])	GO:0050680(biological_process:negative regulation of epithelial cell proliferation); GO:0005737(cellular_component:cytoplasm); GO:0005654(cellular_component:nucleoplasm); GO:0045786(biological_process:negative regulation of cell cycle); GO:0000122(biological_process:negative regulation of transcription from RNA polymerase II promoter); GO:0005634(cellular_component:nucleus); GO:0016513(cellular_c…	K09279	RUNX3, AML2	map04658(Th1 and Th2 cell differentiation); map05169(Epstein-Barr virus infection)	3JAFD(K:Transcription)	3JAFD(runt-related transcription factor 3)	PF08504(RunxI:Runx inhibition domain); PF00853(Runt:Runt domain)		864
ENSG00000020922	MRE11	MRE11 homolog, double strand break repair nuclease [Source:HGNC Symbol;Acc:HGNC:7230]	2684	13.65	8.7	9.27	8.29	7.42	8.47	10.53	9.88	9.63	10.54	8.06	10.0133	BAG53039.1(unnamed protein product [Homo sapiens])	GO:0008022(molecular_function:protein C-terminus binding); GO:0005657(cellular_component:replication fork); GO:0033674(biological_process:positive regulation of kinase activity); GO:0042138(biological_process:meiotic DNA double-strand break formation); GO:0007129(biological_process:synapsis); GO:0000784(cellular_component:nuclear chromosome, telomeric region); GO:0005634(cellular_component:nucleu…	K10865	MRE11	map04218(Cellular senescence); map03450(Non-homologous end-joining); map03440(Homologous recombination)	3J1KA(L:Replication, recombination and repair)	3J1KA(telomeric 3' overhang formation)	PF04152(Mre11_DNA_bind:Mre11 DNA-binding presumed domain ); PF00149(Metallophos:Calcineurin-like phosphoesterase); PF04152(Mre11_DNA_bind:Mre11 DNA-binding presumed domain); PF12850(Metallophos_2:Calcineurin-like phosphoesterase superfamily domain)		4361
ENSG00000021300	PLEKHB1	pleckstrin homology domain containing B1 [Source:HGNC Symbol;Acc:HGNC:19079]	1977	31.46	33.3	30.14	7.08	6.84	6.48	31.54	28.97	27.82	31.6333	6.8	29.4433	NP_067023(pleckstrin homology domain-containing family B member 1 isoform a [Homo sapiens])	GO:0005737(cellular_component:cytoplasm); GO:0045595(biological_process:regulation of cell differentiation); GO:0016021(cellular_component:integral component of membrane); GO:0007275(biological_process:multicellular organism development); GO:0007602(biological_process:phototransduction)	K23857			3J2GX(T:Signal transduction mechanisms)	3J2GX(regulation of cell differentiation)	PF00169(PH:PH domain); PF15413(PH_11:Pleckstrin homology domain)		58473
ENSG00000021355	SERPINB1	serpin family B member 1 [Source:HGNC Symbol;Acc:HGNC:3311]	2476	20.27	24	23.1	35.79	35.35	42.1	24.12	22.96	24.15	22.4567	37.7467	23.7433	NP_109591(leukocyte elastase inhibitor [Homo sapiens])	GO:0050713(biological_process:negative regulation of interleukin-1 beta secretion); GO:0016020(cellular_component:membrane); GO:0070062(cellular_component:extracellular exosome); GO:0005615(cellular_component:extracellular space); GO:0044342(biological_process:type B pancreatic cell proliferation); GO:0043312(biological_process:neutrophil degranulation); GO:0062023(cellular_component:collagen-con…	K23425	SERPINB1		3J7VJ(V:Defense mechanisms)	3J7VJ(serine-type endopeptidase inhibitor activity)	PF00079(Serpin:Serpin (serine protease inhibitor))		1992
ENSG00000021461	CYP3A43	cytochrome P450 family 3 subfamily A member 43 [Source:HGNC Symbol;Acc:HGNC:17450]	1515	0.03	0.03	0.03	0	0	0.1	0.92	0.09	0	0.03	0.0333	0.3367	NP_073731(cytochrome P450 3A43 isoform 1 [Homo sapiens])	GO:0005506(molecular_function:iron ion binding); GO:0070330(molecular_function:aromatase activity); GO:0004497(molecular_function:monooxygenase activity); GO:0020037(molecular_function:heme binding); GO:0005789(cellular_component:endoplasmic reticulum membrane)	K17692	CYP3A43	map05204(Chemical carcinogenesis)	3J4KT(Q:Secondary metabolites biosynthesis, transport and catabolism)	3J4KT(testosterone 6-beta-hydroxylase activity)	PF00067(p450:Cytochrome P450)		64816
ENSG00000021488	SLC7A9	solute carrier family 7 member 9 [Source:HGNC Symbol;Acc:HGNC:11067]	1568	2.46	1.95	2.04	3.26	2.29	1.77	1.87	1.35	1.43	2.15	2.44	1.55	XP_011524704.1(B(0,+)-type amino acid transporter 1 isoform X1 [Homo sapiens])	GO:0065003(biological_process:macromolecular complex assembly); GO:0042605(molecular_function:peptide antigen binding); GO:0016324(cellular_component:apical plasma membrane); GO:0015811(biological_process:L-cystine transport); GO:0006865(biological_process:amino acid transport); GO:0031526(cellular_component:brush border membrane); GO:0015804(biological_process:neutral amino acid transport); GO:0…	K13868	SLC7A9, BAT1	map04974(Protein digestion and absorption)	3J599(E:Amino acid transport and metabolism)	3J599(amino acid transporter)	PF13520(AA_permease_2:Amino acid permease); PF00324(AA_permease:Amino acid permease)		11136
ENSG00000021574	SPAST	spastin [Source:HGNC Symbol;Acc:HGNC:11233]	5268	4.57	4.16	4.47	12.53	12.54	11.56	3.75	3.82	4.52	4.4	12.21	4.03	NP_055761.2(spastin isoform 1 [Homo sapiens])	GO:0019896(biological_process:axonal transport of mitochondrion); GO:0005811(cellular_component:lipid particle); GO:0008152(biological_process:metabolic process); GO:0031117(biological_process:positive regulation of microtubule depolymerization); GO:0000281(biological_process:mitotic cytokinesis); GO:0051228(biological_process:mitotic spindle disassembly); GO:0048487(molecular_function:beta-tubul…	K13254	SPAST		3J88D(O:Posttranslational modification, protein turnover, chaperones)	3J88D(spindle disassembly)	PF00004(AAA:ATPase family associated with various cellular activities (AAA)); PF17862(AAA_lid_3:AAA+ lid domain); PF09336(Vps4_C:Vps4 C terminal oligomerisation domain); PF05496(RuvB_N:Holliday junction DNA helicase RuvB P-loop domain); PF07728(AAA_5:AAA domain (dynein-related subfamily)); PF13401(AAA_22:AAA domain); PF04212(MIT:MIT (microtubule interacting and transport) domain); PF06068(TIP49:T…		6683
ENSG00000021645	NRXN3	neurexin 3 [Source:HGNC Symbol;Acc:HGNC:8010]	12048	0.01	0.05	0.06	0.03	0.01	0.02	0.03	0.03	0.03	0.04	0.02	0.03	NP_001317124.1(neurexin 3 isoform 5 [Homo sapiens])	GO:0030534(biological_process:adult behavior); GO:0097109(molecular_function:neuroligin family protein binding); GO:0001525(biological_process:angiogenesis); GO:0071625(biological_process:vocalization behavior); GO:0035176(biological_process:social behavior); GO:0016021(cellular_component:integral component of membrane); GO:0007612(biological_process:learning); GO:0004888(molecular_function:trans…	K07377	NRXN	map04514(Cell adhesion molecules (CAMs))	3JC9F(T:Signal transduction mechanisms)	3JC9F(biological adhesion)	PF02210(Laminin_G_2:Laminin G domain); PF00008(EGF:EGF-like domain); PF00054(Laminin_G_1:Laminin G domain); PF13385(Laminin_G_3:Concanavalin A-like lectin/glucanases superfamily); PF01034(Syndecan:Syndecan domain); PF06439(DUF1080:Domain of Unknown Function (DUF1080))		9369
ENSG00000021762	OSBPL5	oxysterol binding protein like 5 [Source:HGNC Symbol;Acc:HGNC:16392]	3854	0.03	0.11	0.19	0.03	0	0.08	0	0	0.04	0.11	0.0367	0.0133	NP_065947(oxysterol-binding protein-related protein 5 isoform a [Homo sapiens])	GO:0005548(molecular_function:phospholipid transporter activity); GO:0006893(biological_process:Golgi to plasma membrane transport); GO:0032934(molecular_function:sterol binding); GO:0016021(cellular_component:integral component of membrane); GO:0070273(molecular_function:phosphatidylinositol-4-phosphate binding); GO:0036150(biological_process:phosphatidylserine acyl-chain remodeling); GO:0008142…	K20464	OSBPL5, ORP5	map04979(Cholesterol metabolism)	3JFCJ(T:Signal transduction mechanisms)	3JFCJ(Oxysterol-binding protein-related protein 5)	PF00169(PH:PH domain); PF01237(Oxysterol_BP:Oxysterol-binding protein ); PF01237(Oxysterol_BP:Oxysterol-binding protein)		114879
ENSG00000021776	AQR	aquarius intron-binding spliceosomal factor [Source:HGNC Symbol;Acc:HGNC:29513]	9597	5.66	5.69	5.57	8.61	9.24	8.92	4.96	5.38	6.72	5.64	8.9233	5.6867	NP_055506(RNA helicase aquarius [Homo sapiens])	GO:0006283(biological_process:transcription-coupled nucleotide-excision repair); GO:0071013(cellular_component:catalytic step 2 spliceosome); GO:0016020(cellular_component:membrane); GO:0071007(cellular_component:U2-type catalytic step 2 spliceosome); GO:0000398(biological_process:mRNA splicing, via spliceosome); GO:0004386(molecular_function:helicase activity); GO:0005654(cellular_component:nucl…	K12874	AQR	map03040(Spliceosome)	3JAJF(L:Replication, recombination and repair)	3JAJF(Intron-binding protein aquarius)	PF16399(Aquarius_N:Intron-binding protein aquarius N-terminus); PF13087(AAA_12:AAA domain); PF13086(AAA_11:AAA domain); PF13245(AAA_19:AAA domain); PF04851(ResIII:Type III restriction enzyme, res subunit); PF13604(AAA_30:AAA domain); PF01057(Parvo_NS1:Parvovirus non-structural protein NS1)		9716
ENSG00000021826	CPS1	carbamoyl-phosphate synthase 1 [Source:HGNC Symbol;Acc:HGNC:2323]	5723	2.27	1.91	2.54	1.76	1.1	1.78	2.71	2.29	2.4	2.24	1.5467	2.4667	NP_001116106.1()	GO:0004175(molecular_function:endopeptidase activity); GO:0007494(biological_process:midgut development); GO:0006526(biological_process:arginine biosynthetic process); GO:1903718(biological_process:cellular response to ammonia); GO:0006807(biological_process:nitrogen compound metabolic process); GO:0044877(molecular_function:macromolecular complex binding); GO:0042594(biological_process:response …	K01948	CPS1	map00220(Arginine biosynthesis); map00910(Nitrogen metabolism); map00250(Alanine, aspartate and glutamate metabolism)	3JBZ5(F:Nucleotide transport and metabolism)	3JBZ5(response to ammonia)	PF02786(CPSase_L_D2:Carbamoyl-phosphate synthase L chain, ATP binding domain); PF00117(GATase:Glutamine amidotransferase class-I); PF02787(CPSase_L_D3:Carbamoyl-phosphate synthetase large chain, oligomerisation domain); PF18302(:); PF02142(MGS:MGS-like domain); PF00988(CPSase_sm_chain:Carbamoyl-phosphate synthase small chain, CPSase domain); PF02222(ATP-grasp:ATP-grasp domain); PF07478(Dala_Dala_…		1373
ENSG00000021852	C8B	complement C8 beta chain [Source:HGNC Symbol;Acc:HGNC:1353]	2040	3.56	3.93	5.07	0.03	0.15	0	3.63	4.4	3.27	4.1867	0.06	3.7667	NP_000057(complement component C8 beta chain isoform 1 preproprotein [Homo sapiens])	GO:0019835(biological_process:cytolysis); GO:0030449(biological_process:regulation of complement activation); GO:0070062(cellular_component:extracellular exosome); GO:0016020(cellular_component:membrane); GO:0005576(cellular_component:extracellular region); GO:0006956(biological_process:complement activation); GO:0006957(biological_process:complement activation, alternative pathway); GO:0006955(b…	K03998	C8B	map05146(Amoebiasis); map05322(Systemic lupus erythematosus); map05020(Prion diseases); map04610(Complement and coagulation cascades)	3J28U(T:Signal transduction mechanisms)	3J28U(complement activation, alternative pathway)	PF01823(MACPF:MAC/Perforin domain); PF00090(TSP_1:Thrombospondin type 1 domain); PF00057(Ldl_recept_a:Low-density lipoprotein receptor domain class A); PF19028(TSP1_spondin:Spondin-like TSP1 domain)		732
ENSG00000022267	FHL1	four and a half LIM domains 1 [Source:HGNC Symbol;Acc:HGNC:3702]	2568	0.66	0.51	1.71	2.17	1.95	2.51	0.35	0.52	0.71	0.96	2.21	0.5267	NP_001153174(four and a half LIM domains protein 1 isoform 1 [Homo sapiens])	GO:0005737(cellular_component:cytoplasm); GO:0007517(biological_process:muscle organ development); GO:0005925(cellular_component:focal adhesion); GO:2000134(biological_process:negative regulation of G1/S transition of mitotic cell cycle); GO:0030308(biological_process:negative regulation of cell growth); GO:0005829(cellular_component:cytosol); GO:0030154(biological_process:cell differentiation); …	K14365	FHL1, SLIM1	map04630(Jak-STAT signaling pathway)	3J8XS(T:Signal transduction mechanisms); 3J8XS(Z:Cytoskeleton)	3J8XS(negative regulation of G2/M transition of mitotic cell cycle); 3J8XS(negative regulation of G2/M transition of mitotic cell cycle)	PF00412(LIM:LIM domain)		2273
ENSG00000022277	RTF2	replication termination factor 2 [Source:HGNC Symbol;Acc:HGNC:15890]	1745	52.63	49.1	50.54	73.61	72.2	72.1	50.1	50.19	50.16	50.7567	72.6367	50.15	XP_016883361(replication termination factor 2 isoform X1 [Homo sapiens])	GO:0097752(biological_process:regulation of DNA stability); GO:0005657(cellular_component:replication fork); GO:0071171(biological_process:site-specific DNA replication termination at RTS1 barrier); GO:0072711(biological_process:cellular response to hydroxyurea); GO:1902979(biological_process:mitotic DNA replication termination); GO:0003677(molecular_function:DNA binding); GO:0005634(cellular_com…				3JDDP(S:Function unknown)	3JDDP(Replication termination factor 2 domain containing 1)	PF04641(Rtf2:Rtf2 RING-finger)		51507
ENSG00000022355	GABRA1	gamma-aminobutyric acid type A receptor subunit alpha1 [Source:HGNC Symbol;Acc:HGNC:4075]	4088	0	0	0.03	0	0	0	0	0	0	0.01	0	0	PNI72288.1(GABRA1 isoform 13 [Pan troglodytes])	GO:0042391(biological_process:regulation of membrane potential); GO:0005886(cellular_component:plasma membrane); GO:0008144(molecular_function:drug binding); GO:0034707(cellular_component:chloride channel complex); GO:0007165(biological_process:signal transduction); GO:0032590(cellular_component:dendrite membrane); GO:0099060(cellular_component:integral component of postsynaptic specialization me…	K05175	GABRA	map04080(Neuroactive ligand-receptor interaction); map04727(GABAergic synapse); map04742(Taste transduction); map04723(Retrograde endocannabinoid signaling); map05032(Morphine addiction); map05033(Nicotine addiction)	3JBQD(T:Signal transduction mechanisms)	3JBQD(Belongs to the ligand-gated ion channel (TC 1.A.9) family)	PF02932(Neur_chan_memb:Neurotransmitter-gated ion-channel transmembrane region); PF02931(Neur_chan_LBD:Neurotransmitter-gated ion-channel ligand binding domain)		2554
ENSG00000022556	NLRP2	NLR family pyrin domain containing 2 [Source:HGNC Symbol;Acc:HGNC:22948]	3576	0.04	0	0.04	0.79	0	0.07	0	0.04	0	0.0267	0.2867	0.0133	NP_001167552(NACHT, LRR and PYD domains-containing protein 2 isoform 1 [Homo sapiens])	GO:0032090(molecular_function:Pyrin domain binding); GO:0005737(cellular_component:cytoplasm); GO:0050718(biological_process:positive regulation of interleukin-1 beta secretion); GO:0043231(cellular_component:intracellular membrane-bounded organelle); GO:0005794(cellular_component:Golgi apparatus); GO:0045087(biological_process:innate immune response); GO:0006915(biological_process:apoptotic proc…	K19409	NLRP2		3JA39(S:Function unknown)	3JA39(regulation of interleukin-1 beta secretion)	PF13516(LRR_6:Leucine Rich repeat); PF02758(PYRIN:PAAD/DAPIN/Pyrin domain); PF17779(NOD2_WH:NOD2 winged helix domain); PF05729(NACHT:NACHT domain); PF17776(NLRC4_HD2:NLRC4 helical domain HD2); PF13191(AAA_16:AAA ATPase domain)		55655
ENSG00000022567	SLC45A4	solute carrier family 45 member 4 [Source:HGNC Symbol;Acc:HGNC:29196]	7418	0.03	0.01	0	0.03	0.02	0.05	0.04	0	0.02	0.0133	0.0333	0.02	NP_001273575(solute carrier family 45 member 4 isoform 1 [Homo sapiens])	GO:0016021(cellular_component:integral component of membrane); GO:0008506(molecular_function:sucrose:proton symporter activity)	K15378	SLC45A1_2_4		3J894(G:Carbohydrate transport and metabolism)	3J894(oligosaccharide transmembrane transporter activity)	PF13347(MFS_2:MFS/sugar transport protein)		57210
ENSG00000022840	RNF10	ring finger protein 10 [Source:HGNC Symbol;Acc:HGNC:10055]	2671	94.66	87.21	91.88	83.17	89.49	90.71	109.41	120.16	105.56	91.25	87.79	111.71	NP_001317403(RING finger protein 10 isoform 2 [Homo sapiens])	GO:0005737(cellular_component:cytoplasm); GO:0044212(molecular_function:transcription regulatory region DNA binding); GO:0005634(cellular_component:nucleus); GO:0031643(biological_process:positive regulation of myelination); GO:0051865(biological_process:protein autoubiquitination); GO:0045944(biological_process:positive regulation of transcription from RNA polymerase II promoter); GO:0045893(bio…				3JF2I(O:Posttranslational modification, protein turnover, chaperones)	3JF2I(Ring finger protein 10)	PF13639(zf-RING_2:Ring finger domain); PF00097(zf-C3HC4:Zinc finger, C3HC4 type (RING finger)); PF13445(zf-RING_UBOX:RING-type zinc-finger); PF13920(zf-C3HC4_3:Zinc finger, C3HC4 type (RING finger)); PF14634(zf-RING_5:zinc-RING finger domain); PF13923(zf-C3HC4_2:Zinc finger, C3HC4 type (RING finger))		9921
ENSG00000022976	ZNF839	zinc finger protein 839 [Source:HGNC Symbol;Acc:HGNC:20345]	2992	1.87	1.5	1.51	2.29	2.36	1.76	0.76	1.47	1.95	1.6267	2.1367	1.3933	NP_060805(zinc finger protein 839 isoform 1 [Homo sapiens])	GO:0046872(molecular_function:metal ion binding); GO:0003676(molecular_function:nucleic acid binding)				3JCCV(S:Function unknown)	3JCCV(Domain of unknown function (DUF4764))	PF15961(DUF4764:Domain of unknown function (DUF4764))		55778
ENSG00000023041	ZDHHC6	zinc finger DHHC-type palmitoyltransferase 6 [Source:HGNC Symbol;Acc:HGNC:19160]	2297	26.47	28.33	26.42	23.42	25.87	23.46	30.75	27.76	27.88	27.0733	24.25	28.7967	NP_001338011.1(palmitoyltransferase ZDHHC6 isoform 1 [Homo sapiens])	GO:0016409(molecular_function:palmitoyltransferase activity); GO:0005515(molecular_function:protein binding)				3J5JK(S:Function unknown)	3J5JK(protein-cysteine S-acyltransferase activity)	PF01529(DHHC:DHHC palmitoyltransferase); PF07653(SH3_2:Variant SH3 domain)
ENSG00000023171	GRAMD1B	GRAM domain containing 1B [Source:HGNC Symbol;Acc:HGNC:29214]	8330	0.02	0.01	0	0	0	0	0.02	0	0.11	0.01	0	0.0433	NP_001354347(protein Aster-B isoform 5 [Homo sapiens])	GO:0016021(cellular_component:integral component of membrane); GO:0015485(molecular_function:cholesterol binding); GO:0140268(cellular_component:endoplasmic reticulum-plasma membrane contact site); GO:0070300(molecular_function:phosphatidic acid binding); GO:0016020(cellular_component:membrane); GO:0071397(biological_process:cellular response to cholesterol); GO:0005789(cellular_component:endopla…				3J62H(S:Function unknown)	3J62H(GRAM domain containing 1B)	PF02893(GRAM:GRAM domain); PF16016(VASt:VAD1 Analog of StAR-related lipid transfer domain)		57476
ENSG00000023191	RNH1	ribonuclease/angiogenin inhibitor 1 [Source:HGNC Symbol;Acc:HGNC:10074]	1829	51.54	44.36	51.54	70.3	73.39	69.57	44.25	41.77	47.04	49.1467	71.0867	44.3533	NP_976320(ribonuclease inhibitor [Homo sapiens])	GO:0008428(molecular_function:ribonuclease inhibitor activity); GO:0070062(cellular_component:extracellular exosome); GO:0005829(cellular_component:cytosol); GO:0045765(biological_process:regulation of angiogenesis); GO:0005654(cellular_component:nucleoplasm); GO:0006402(biological_process:mRNA catabolic process); GO:0032311(cellular_component:angiogenin-PRI complex)	K16634	RNH1		3J3E6(S:Function unknown)	3J3E6(ribonuclease inhibitor activity)	PF13516(LRR_6:Leucine Rich repeat); PF18779(LRR_RI_capping:Capping Ribonuclease inhibitor Leucine Rich Repeat); PF12799(LRR_4:Leucine Rich repeats (2 copies)); PF13855(LRR_8:Leucine rich repeat); PF00560(LRR_1:Leucine Rich Repeat)		6050
ENSG00000023228	NDUFS1	NADH:ubiquinone oxidoreductase core subunit S1 [Source:HGNC Symbol;Acc:HGNC:7707]	3361	48.59	41.39	45.21	50.63	62.14	56.19	39.93	42	37.5	45.0633	56.32	39.81	NP_001186913(NADH-ubiquinone oxidoreductase 75 kDa subunit, mitochondrial isoform 5 [Homo sapiens])	GO:0045272(cellular_component:plasma membrane respiratory chain complex I); GO:0008637(biological_process:apoptotic mitochondrial changes); GO:0051539(molecular_function:4 iron, 4 sulfur cluster binding); GO:0032981(biological_process:mitochondrial respiratory chain complex I assembly); GO:0008137(molecular_function:NADH dehydrogenase (ubiquinone) activity); GO:0051537(molecular_function:2 iron, …	K03934	NDUFS1	map04932(Non-alcoholic fatty liver disease (NAFLD)); map05012(Parkinson disease); map05010(Alzheimer disease); map04723(Retrograde endocannabinoid signaling); map05016(Huntington disease); map04714(Thermogenesis); map00190(Oxidative phosphorylation)	3JDRA(C:Energy production and conversion)	3JDRA(2 iron, 2 sulfur cluster binding)	PF10588(NADH-G_4Fe-4S_3:NADH-ubiquinone oxidoreductase-G iron-sulfur binding region); PF09326(NADH_dhqG_C:NADH-ubiquinone oxidoreductase subunit G, C-terminal); PF13510(Fer2_4:2Fe-2S iron-sulfur cluster binding domain); PF00384(Molybdopterin:Molybdopterin oxidoreductase); PF00111(Fer2:2Fe-2S iron-sulfur cluster binding domain)		4719
ENSG00000023287	RB1CC1	RB1 inducible coiled-coil 1 [Source:HGNC Symbol;Acc:HGNC:15574]	6636	26.69	19.8	22.4	20.48	21.28	22.53	24.53	23.87	24.23	22.9633	21.43	24.21	NP_055596(RB1-inducible coiled-coil protein 1 isoform 1 [Homo sapiens])	GO:0034727(biological_process:piecemeal microautophagy of nucleus); GO:2001237(biological_process:negative regulation of extrinsic apoptotic signaling pathway); GO:0030242(biological_process:pexophagy); GO:0016236(biological_process:macroautophagy); GO:0019898(cellular_component:extrinsic component of membrane); GO:0034045(cellular_component:pre-autophagosomal structure membrane); GO:0001889(biol…	K17589	RB1CC1	map05010(Alzheimer disease); map05016(Huntington disease); map05017(Spinocerebellar ataxia); map04211(Longevity regulating pathway); map04140(Autophagy - animal)	3J8VZ(K:Transcription); 3J8VZ(T:Signal transduction mechanisms)	3J8VZ(glycophagy); 3J8VZ(glycophagy)	PF10377(ATG11:Autophagy-related protein 11); PF18396(TBK1_ULD:TANK binding kinase 1 ubiquitin-like domain)		9821
ENSG00000023318	ERP44	endoplasmic reticulum protein 44 [Source:HGNC Symbol;Acc:HGNC:18311]	4808	13.98	14.31	14.52	25.48	27.56	27.19	13.08	12.87	12.24	14.27	26.7433	12.73	NP_055866(endoplasmic reticulum resident protein 44 precursor [Homo sapiens])	GO:0006986(biological_process:response to unfolded protein); GO:0006457(biological_process:protein folding); GO:0070062(cellular_component:extracellular exosome); GO:0005793(cellular_component:endoplasmic reticulum-Golgi intermediate compartment); GO:0009986(cellular_component:cell surface); GO:0043312(biological_process:neutrophil degranulation); GO:0005788(cellular_component:endoplasmic reticul…	K17264	ERP44, TXNDC4		3J5IA(C:Energy production and conversion); 3J5IA(O:Posttranslational modification, protein turnover, chaperones)	3J5IA(protein disulfide isomerase activity); 3J5IA(protein disulfide isomerase activity)	PF00085(Thioredoxin:Thioredoxin); PF13848(Thioredoxin_6:Thioredoxin-like domain); PF01216(Calsequestrin:Calsequestrin); PF07449(HyaE:Hydrogenase-1 expression protein HyaE); PF04756(OST3_OST6:OST3 / OST6 family, transporter family); PF13098(Thioredoxin_2:Thioredoxin-like domain)		23071
ENSG00000023330	ALAS1	5'-aminolevulinate synthase 1 [Source:HGNC Symbol;Acc:HGNC:396]	2212	81.81	74.3	82.65	30.12	32.12	29.79	80.25	80.11	79.86	79.5867	30.6767	80.0733	NP_954635(5-aminolevulinate synthase, nonspecific, mitochondrial isoform 1 precursor [Homo sapiens])	GO:0019216(biological_process:regulation of lipid metabolic process); GO:0006783(biological_process:heme biosynthetic process); GO:0006782(biological_process:protoporphyrinogen IX biosynthetic process); GO:0005829(cellular_component:cytosol); GO:0005739(cellular_component:mitochondrion); GO:0005654(cellular_component:nucleoplasm); GO:0030170(molecular_function:pyridoxal phosphate binding); GO:000…	K00643	E2.3.1.37, ALAS	map00860(Porphyrin and chlorophyll metabolism); map00260(Glycine, serine and threonine metabolism)	3J5KA(H:Coenzyme transport and metabolism)	3J5KA(5-aminolevulinate synthase activity)	PF00155(Aminotran_1_2:Aminotransferase class I and II); PF09029(Preseq_ALAS:5-aminolevulinate synthase presequence); PF01053(Cys_Met_Meta_PP:Cys/Met metabolism PLP-dependent enzyme); PF00266(Aminotran_5:Aminotransferase class-V)		211
ENSG00000023445	BIRC3	baculoviral IAP repeat containing 3 [Source:HGNC Symbol;Acc:HGNC:591]	4846	1.17	1.81	1.85	0.17	0.42	1.19	1.89	1.69	1.93	1.61	0.5933	1.8367	NP_892007.1(baculoviral IAP repeat-containing protein 3 [Homo sapiens])	GO:0045121(cellular_component:membrane raft); GO:0038061(biological_process:NIK/NF-kappaB signaling); GO:0033209(biological_process:tumor necrosis factor-mediated signaling pathway); GO:0010803(biological_process:regulation of tumor necrosis factor-mediated signaling pathway); GO:0007166(biological_process:cell surface receptor signaling pathway); GO:0042981(biological_process:regulation of apopt…	K16060	BIRC2_3	map05145(Toxoplasmosis); map04390(Hippo signaling pathway); map05168(Herpes simplex virus 1 infection); map04210(Apoptosis); map04217(Necroptosis); map04215(Apoptosis - multiple species); map04621(NOD-like receptor signaling pathway); map04624(Toll and Imd signaling pathway); map05132(Salmonella infection); map04120(Ubiquitin mediated proteolysis); map05222(Small cell lung cancer); map04510(Focal…	3J2MG(O:Posttranslational modification, protein turnover, chaperones)	3J2MG(Baculoviral IAP)	PF13920(zf-C3HC4_3:Zinc finger, C3HC4 type (RING finger)); PF00653(BIR:Inhibitor of Apoptosis domain); PF00619(CARD:Caspase recruitment domain); PF14447(Prok-RING_4:Prokaryotic RING finger family 4)		330
ENSG00000023516	AKAP11	A-kinase anchoring protein 11 [Source:HGNC Symbol;Acc:HGNC:369]	9915	3.68	3.23	3.51	2.62	2.89	3.05	2.85	3.46	3.18	3.4733	2.8533	3.1633	NP_057332(A-kinase anchor protein 11 [Homo sapiens])	GO:0005737(cellular_component:cytoplasm); GO:0008104(biological_process:protein localization); GO:0005730(cellular_component:nucleolus); GO:0005829(cellular_component:cytosol); GO:0005777(cellular_component:peroxisome); GO:0005815(cellular_component:microtubule organizing center); GO:0051018(molecular_function:protein kinase A binding); GO:0008157(molecular_function:protein phosphatase 1 binding)…	K16527	AKAP11		3JF7P(S:Function unknown)	3JF7P(regulation of protein kinase A signaling)			11215
ENSG00000023572	GLRX2	glutaredoxin 2 [Source:HGNC Symbol;Acc:HGNC:16065]	1131	10.95	12.98	14.68	26.05	19.92	21.51	9.96	9.67	12.3	12.87	22.4933	10.6433	NP_001230328(glutaredoxin 2 isoform 3 [Homo sapiens])	GO:0030154(biological_process:cell differentiation); GO:0030425(cellular_component:dendrite); GO:0008794(molecular_function:arsenate reductase (glutaredoxin) activity); GO:0051775(biological_process:response to redox state); GO:0005654(cellular_component:nucleoplasm); GO:0015038(molecular_function:glutathione disulfide oxidoreductase activity); GO:0009966(biological_process:regulation of signal t…	K03676	grxC, GLRX, GLRX2		3JNG1(O:Posttranslational modification, protein turnover, chaperones)	3JNG1(Glutaredoxin)	PF00462(Glutaredoxin:Glutaredoxin)		51022
ENSG00000023608	SNAPC1	small nuclear RNA activating complex polypeptide 1 [Source:HGNC Symbol;Acc:HGNC:11134]	2593	14.25	15.43	14.73	2.09	2.18	2.28	17.35	15.9	17.03	14.8033	2.1833	16.76	NP_003073(snRNA-activating protein complex subunit 1 [Homo sapiens])	GO:0043565(molecular_function:sequence-specific DNA binding); GO:0005730(cellular_component:nucleolus); GO:0005634(cellular_component:nucleus); GO:0005654(cellular_component:nucleoplasm); GO:0019185(cellular_component:snRNA-activating protein complex); GO:0042795(biological_process:snRNA transcription from RNA polymerase II promoter); GO:0042796(biological_process:snRNA transcription from RNA pol…	K15208	SNAPC1		3JF53(K:Transcription)	3JF53(snRNA transcription by RNA polymerase III)	PF09808(SNAPc_SNAP43:Small nuclear RNA activating complex (SNAPc), subunit SNAP43)		6617
ENSG00000023697	DERA	deoxyribose-phosphate aldolase [Source:HGNC Symbol;Acc:HGNC:24269]	1644	13.53	16.08	14.69	10.96	12.6	12.81	12.7	14.23	13.18	14.7667	12.1233	13.37	NP_057038(deoxyribose-phosphate aldolase isoform 1 [Homo sapiens])	GO:0004139(molecular_function:deoxyribose-phosphate aldolase activity); GO:0046386(biological_process:deoxyribose phosphate catabolic process); GO:0005829(cellular_component:cytosol); GO:0016052(biological_process:carbohydrate catabolic process); GO:0043312(biological_process:neutrophil degranulation); GO:1904813(cellular_component:ficolin-1-rich granule lumen); GO:0046121(biological_process:deox…	K01619	deoC, DERA	map00030(Pentose phosphate pathway)	3JDWQ(F:Nucleotide transport and metabolism)	3JDWQ(deoxyribose-phosphate aldolase activity)	PF01791(DeoC:DeoC/LacD family aldolase)		51071
ENSG00000023734	STRAP	serine/threonine kinase receptor associated protein [Source:HGNC Symbol;Acc:HGNC:30796]	1442	78.12	82.57	77.73	63.71	71.89	67.21	82.31	77.47	72.99	79.4733	67.6033	77.59	BAG60258.1(unnamed protein product [Homo sapiens])	GO:0005737(cellular_component:cytoplasm); GO:0000387(biological_process:spliceosomal snRNP assembly); GO:0010719(biological_process:negative regulation of epithelial to mesenchymal transition); GO:0010633(biological_process:negative regulation of epithelial cell migration); GO:0060394(biological_process:negative regulation of pathway-restricted SMAD protein phosphorylation); GO:0005829(cellular_c…	K13137	STRAP, UNRIP	map03013(RNA transport)	3J5ZY(I:Lipid transport and metabolism)	3J5ZY(negative regulation of pathway-restricted SMAD protein phosphorylation)	PF00400(WD40:WD domain, G-beta repeat); PF12894(ANAPC4_WD40:Anaphase-promoting complex subunit 4 WD40 domain)		11171
ENSG00000023839	ABCC2	ATP binding cassette subfamily C member 2 [Source:HGNC Symbol;Acc:HGNC:53]	5806	195.28	153.36	187	324.29	356.68	359.64	145.26	142.28	150.14	178.547	346.87	145.893	XP_006717693(canalicular multispecific organic anion transporter 1 isoform X1 [Homo sapiens])	GO:0071222(biological_process:cellular response to lipopolysaccharide); GO:0015722(biological_process:canalicular bile acid transport); GO:1901086(biological_process:benzylpenicillin metabolic process); GO:0016887(molecular_function:ATPase activity); GO:0030644(biological_process:cellular chloride ion homeostasis); GO:0042626(molecular_function:ATPase activity, coupled to transmembrane movement o…	K05666	ABCC2	map02010(ABC transporters); map04976(Bile secretion); map01523(Antifolate resistance); map01524(Platinum drug resistance)	3J9PD(Q:Secondary metabolites biosynthesis, transport and catabolism)	3J9PD(beta-lactam antibiotic metabolic process)	PF00664(ABC_membrane:ABC transporter transmembrane region); PF00005(ABC_tran:ABC transporter); PF02463(SMC_N:RecF/RecN/SMC N terminal domain); PF01926(MMR_HSR1:50S ribosome-binding GTPase); PF13191(AAA_16:AAA ATPase domain); PF03193(RsgA_GTPase:RsgA GTPase); PF13555(AAA_29:P-loop containing region of AAA domain); PF03308(MeaB:Methylmalonyl Co-A mutase-associated GTPase MeaB); PF00350(Dynamin_N:Dy…		1244
ENSG00000023892	DEF6	DEF6 guanine nucleotide exchange factor [Source:HGNC Symbol;Acc:HGNC:2760]	2296	13.86	13.06	12.96	9.18	9.54	9.98	14.42	12.88	15.11	13.2933	9.5667	14.1367	NP_071330(differentially expressed in FDCP 6 homolog [Homo sapiens])	GO:0005737(cellular_component:cytoplasm); GO:0005856(cellular_component:cytoskeleton); GO:0030175(cellular_component:filopodium); GO:0005829(cellular_component:cytosol); GO:0016020(cellular_component:membrane); GO:0005654(cellular_component:nucleoplasm); GO:0005886(cellular_component:plasma membrane); GO:0048471(cellular_component:perinuclear region of cytoplasm); GO:0005634(cellular_component:nu…	K20072	SWAP70		3J4F9(T:Signal transduction mechanisms)	3J4F9(PH domain)	PF00169(PH:PH domain); PF15409(PH_8:Pleckstrin homology domain); PF08458(PH_2:Plant pleckstrin homology-like region)		50619
ENSG00000023902	PLEKHO1	pleckstrin homology domain containing O1 [Source:HGNC Symbol;Acc:HGNC:24310]	2114	3.67	4.8	2.69	6.49	5.38	5.59	3.76	2.42	1.33	3.72	5.82	2.5033	NP_001291652(pleckstrin homology domain-containing family O member 1 isoform b [Homo sapiens])	GO:0005737(cellular_component:cytoplasm); GO:0005634(cellular_component:nucleus); GO:0008360(biological_process:regulation of cell shape); GO:0036195(cellular_component:muscle cell projection membrane); GO:0072673(biological_process:lamellipodium morphogenesis); GO:0007520(biological_process:myoblast fusion); GO:0051451(biological_process:myoblast migration); GO:0032587(cellular_component:ruffle …				3J1ZD(T:Signal transduction mechanisms)	3J1ZD(lamellipodium morphogenesis)	PF00169(PH:PH domain)		51177
[truncated: 60,654 more rows]
