# Supplementary material for: The Effects and Regulatory Mechanism of Casein-Derived Peptide VLPVPQK in Alleviating Insulin Resistance of HepG2 Cells
Source: Foods. 2023 Jul 7;12(13):2627. doi: 10.3390/foods12132627 (PMC10340617; doi:10.3390/foods12132627)
Supplement: Supplementary file 1 [file foods-12-02627-s001.zip › Table.S1 Details of the differences in gene expression between the model, blank, and VLVPVPQK groups.xlsx]

## Sheet: model-vs-blank gene expression
Gene_id	Gene name	Gene description	FC(model/blank)	Log2FC(model/blank)	Pvalue	Padjust	Significant	Regulate	blank1	blank2	blank3	model1	model2	model3	blank	model
ENSG00000147255	IGSF1	immunoglobulin superfamily member 1 [Source:HGNC Symbol;Acc:HGNC:5948]	3.67297	1.87695	0	0	yes	up	45.88	42.48	46.5	153.73	148.42	143.85	44.9533	148.667
ENSG00000184009	ACTG1	actin gamma 1 [Source:HGNC Symbol;Acc:HGNC:144]	0.509103	-0.973971	0	0	yes	down	3981.11	3909.82	3989	1846.27	1876.94	1934.63	3959.98	1885.95
ENSG00000183963	SMTN	smoothelin [Source:HGNC Symbol;Acc:HGNC:11126]	3.70922	1.89112	0	0	yes	up	35.77	36.83	38.06	139.73	137.82	147.08	36.8867	141.543
ENSG00000178445	GLDC	glycine decarboxylase [Source:HGNC Symbol;Acc:HGNC:4313]	8.70391	3.12166	0	0	yes	up	12.89	13.1	9.15	107.99	90.43	101.36	11.7133	99.9267
ENSG00000100226	GTPBP1	GTP binding protein 1 [Source:HGNC Symbol;Acc:HGNC:4669]	2.89347	1.5328	0	0	yes	up	40.15	35.31	35.41	113.93	125.84	121.86	36.9567	120.543
ENSG00000077942	FBLN1	fibulin 1 [Source:HGNC Symbol;Acc:HGNC:3600]	4.21411	2.07523	0	0	yes	up	38.46	37.88	39.09	149.98	153.86	152.33	38.4767	152.057
ENSG00000247627	MTND4P12	MT-ND4 pseudogene 12 [Source:HGNC Symbol;Acc:HGNC:42199]	2.20548	1.14109	0	0	yes	up	669.27	696.9	703.77	1458.21	1378.26	1441.93	689.98	1426.13
ENSG00000122378	PRXL2A	peroxiredoxin like 2A [Source:HGNC Symbol;Acc:HGNC:28651]	4.80806	2.26545	0	0	yes	up	23.84	25.33	23.87	62.49	62.94	59.55	24.3467	61.66
ENSG00000188488	SERPINA5	serpin family A member 5 [Source:HGNC Symbol;Acc:HGNC:8723]	3.48569	1.80144	0	0	yes	up	56.14	57.37	53.53	179.6	183.48	183.38	55.68	182.153
ENSG00000111885	MAN1A1	mannosidase alpha class 1A member 1 [Source:HGNC Symbol;Acc:HGNC:6821]	2.04095	1.02924	0	0	yes	up	98.73	99.19	101.38	195.05	195.16	187.06	99.7667	192.423
ENSG00000169679	BUB1	BUB1 mitotic checkpoint serine/threonine kinase [Source:HGNC Symbol;Acc:HGNC:1148]	20.3749	4.34872	0	0	yes	up	1.7	1.67	1.52	30.13	28.76	25.99	1.63	28.2933
ENSG00000178381	ZFAND2A	zinc finger AN1-type containing 2A [Source:HGNC Symbol;Acc:HGNC:28073]	0.272492	-1.87572	0	0	yes	down	355.83	344.8	348.29	83.76	80.15	85.14	349.64	83.0167
ENSG00000138207	RBP4	retinol binding protein 4 [Source:HGNC Symbol;Acc:HGNC:9922]	4.96779	2.3126	0	0	yes	up	350.18	334.36	333.37	1507.78	1551.63	1611.55	339.303	1556.99
ENSG00000138166	DUSP5	dual specificity phosphatase 5 [Source:HGNC Symbol;Acc:HGNC:3071]	0.221318	-2.17581	0	0	yes	down	224.76	225.56	222.05	46.61	47.9	46.71	224.123	47.0733
ENSG00000138162	TACC2	transforming acidic coiled-coil containing protein 2 [Source:HGNC Symbol;Acc:HGNC:11523]	0.116882	-3.09688	0	0	yes	down	63.59	66.98	65.99	8.28	7	7.2	65.52	7.49333
ENSG00000154305	MIA3	MIA SH3 domain ER export factor 3 [Source:HGNC Symbol;Acc:HGNC:24008]	0.246309	-2.02146	0	0	yes	down	94.58	91.65	101.77	25.71	29.22	21.88	96	25.6033
ENSG00000175216	CKAP5	cytoskeleton associated protein 5 [Source:HGNC Symbol;Acc:HGNC:28959]	2.77455	1.47225	0	0	yes	up	28.81	26.92	25.2	63.41	61.52	64.32	26.9767	63.0833
ENSG00000013810	TACC3	transforming acidic coiled-coil containing protein 3 [Source:HGNC Symbol;Acc:HGNC:11524]	14.9492	3.90199	0	0	yes	up	3.88	4.66	4.52	61.53	59.03	60.17	4.35333	60.2433
ENSG00000169710	FASN	fatty acid synthase [Source:HGNC Symbol;Acc:HGNC:3594]	4.07763	2.02773	0	0	yes	up	30.59	26.72	26.58	94.35	105.12	102.37	27.9633	100.613
ENSG00000100139	MICALL1	MICAL like 1 [Source:HGNC Symbol;Acc:HGNC:29804]	0.174167	-2.52145	0	0	yes	down	42.58	40.95	41.7	5.61	6.16	5.89	41.7433	5.88667
ENSG00000138030	KHK	ketohexokinase [Source:HGNC Symbol;Acc:HGNC:6315]	8.97213	3.16545	0	0	yes	up	17.1	18.16	18.08	172.94	172.31	175.31	17.78	173.52
ENSG00000122884	P4HA1	prolyl 4-hydroxylase subunit alpha 1 [Source:HGNC Symbol;Acc:HGNC:8546]	6.65874	2.73525	0	0	yes	up	30.01	32.98	31.19	196.86	200.13	190.35	31.3933	195.78
ENSG00000105707	HPN	hepsin [Source:HGNC Symbol;Acc:HGNC:5155]	5.26051	2.3952	0	0	yes	up	25.57	25.97	26.53	125.05	132.18	130.67	26.0233	129.3
ENSG00000058262	SEC61A1	SEC61 translocon subunit alpha 1 [Source:HGNC Symbol;Acc:HGNC:18276]	0.435339	-1.19979	0	0	yes	down	229.5	231.22	230.17	103.66	101.95	103.37	230.297	102.993
ENSG00000137804	NUSAP1	nucleolar and spindle associated protein 1 [Source:HGNC Symbol;Acc:HGNC:18538]	29.1934	4.86757	0	0	yes	up	2.58	1.81	3.07	82.74	82.03	75.84	2.48667	80.2033
ENSG00000178209	PLEC	plectin [Source:HGNC Symbol;Acc:HGNC:9069]	0.407415	-1.29543	0	0	yes	down	46.7	45.08	45.85	17.41	18.18	18.32	45.8767	17.97
ENSG00000146678	IGFBP1	insulin like growth factor binding protein 1 [Source:HGNC Symbol;Acc:HGNC:5469]	0.0493455	-4.34094	0	0	yes	down	1564.72	1361.02	1283.68	66.43	62.25	64.16	1403.14	64.28
ENSG00000210082	MT-RNR2	mitochondrially encoded 16S rRNA [Source:HGNC Symbol;Acc:HGNC:7471]	2.33018	1.22044	0	0	yes	up	8414.99	8522.45	8450.64	18670.1	18599.9	18223.3	8462.69	18497.8
ENSG00000211445	GPX3	glutathione peroxidase 3 [Source:HGNC Symbol;Acc:HGNC:4555]	13.668	3.77273	0	0	yes	up	14.36	16.22	15.79	188.47	190.56	196.1	15.4567	191.71
ENSG00000100664	EIF5	eukaryotic translation initiation factor 5 [Source:HGNC Symbol;Acc:HGNC:3299]	0.20233	-2.30522	0	0	yes	down	117.57	129.44	115.09	30.22	43.57	31.62	120.7	35.1367
ENSG00000212907	MT-ND4L	mitochondrially encoded NADH:ubiquinone oxidoreductase core subunit 4L [Source:HGNC Symbol;Acc:HGNC:7460]	2.44613	1.2905	0	0	yes	up	5617.33	5952.36	5962.27	12925.7	12288.9	12230	5843.99	12481.5
ENSG00000076770	MBNL3	muscleblind like splicing regulator 3 [Source:HGNC Symbol;Acc:HGNC:20564]	6.0148	2.58852	0	0	yes	up	35.64	36.1	36.06	70.58	70.92	76.63	35.9333	72.71
ENSG00000120885	CLU	clusterin [Source:HGNC Symbol;Acc:HGNC:2095]	5.75368	2.52448	0	0	yes	up	252.73	257.94	294.48	1539.54	1516	1533.14	268.383	1529.56
ENSG00000198408	OGA	O-GlcNAcase [Source:HGNC Symbol;Acc:HGNC:7056]	2.95544	1.56337	0	0	yes	up	63.81	61.6	71.74	161.1	147.03	146.9	65.7167	151.677
ENSG00000155093	PTPRN2	protein tyrosine phosphatase receptor type N2 [Source:HGNC Symbol;Acc:HGNC:9677]	0.263907	-1.9219	0	0	yes	down	79.91	75.58	81.42	24.43	28.32	27.97	78.97	26.9067
ENSG00000020577	SAMD4A	sterile alpha motif domain containing 4A [Source:HGNC Symbol;Acc:HGNC:23023]	3.95584	1.98398	0	0	yes	up	17	16.36	16.6	51.84	56.09	52.98	16.6533	53.6367
ENSG00000175063	UBE2C	ubiquitin conjugating enzyme E2 C [Source:HGNC Symbol;Acc:HGNC:15937]	22.4074	4.4859	0	0	yes	up	14.81	12.69	13.59	292.54	288.15	307.23	13.6967	295.973
ENSG00000112096	SOD2	superoxide dismutase 2 [Source:HGNC Symbol;Acc:HGNC:11180]	3.09067	1.62792	0	0	yes	up	187.98	190.74	189.69	516.76	545.95	509.74	189.47	524.15
ENSG00000213390	ARHGAP19	Rho GTPase activating protein 19 [Source:HGNC Symbol;Acc:HGNC:23724]	9.5338	3.25305	0	0	yes	up	3.76	4.19	3.99	38.4	33.84	36.34	3.98	36.1933
ENSG00000168003	SLC3A2	solute carrier family 3 member 2 [Source:HGNC Symbol;Acc:HGNC:11026]	0.203554	-2.29652	0	0	yes	down	830.99	829.07	834.02	144.11	152.47	147.5	831.36	148.027
ENSG00000112245	PTP4A1	protein tyrosine phosphatase 4A1 [Source:HGNC Symbol;Acc:HGNC:9634]	2.0807	1.05707	0	0	yes	up	238.3	243.52	243.75	486.96	472.6	461.86	241.857	473.807
ENSG00000146433	TMEM181	transmembrane protein 181 [Source:HGNC Symbol;Acc:HGNC:20958]	2.21103	1.14472	0	0	yes	up	46.13	46.8	48.07	62.63	64.37	63.29	47	63.43
ENSG00000167978	SRRM2	serine/arginine repetitive matrix 2 [Source:HGNC Symbol;Acc:HGNC:16639]	0.58242	-0.779869	0	0	yes	down	551.89	543.78	562.87	326.02	308.68	310.76	552.847	315.153
ENSG00000121281	ADCY7	adenylate cyclase 7 [Source:HGNC Symbol;Acc:HGNC:238]	0.156554	-2.67527	0	0	yes	down	69.99	72.5	72.29	9.32	10.7	12.03	71.5933	10.6833
ENSG00000100401	RANGAP1	Ran GTPase activating protein 1 [Source:HGNC Symbol;Acc:HGNC:9854]	2.92523	1.54855	0	0	yes	up	39.64	36.4	36.56	98.38	96.48	97.63	37.5333	97.4967
ENSG00000138867	GUCD1	guanylyl cyclase domain containing 1 [Source:HGNC Symbol;Acc:HGNC:14237]	3.50022	1.80744	0	0	yes	up	45.96	37.47	43.65	139.49	153.31	132.95	42.36	141.917
ENSG00000188257	PLA2G2A	phospholipase A2 group IIA [Source:HGNC Symbol;Acc:HGNC:9031]	14.3784	3.84584	0	0	yes	up	41.98	39.11	41.01	562.43	558.94	593.16	40.7	571.51
ENSG00000154639	CXADR	CXADR Ig-like cell adhesion molecule [Source:HGNC Symbol;Acc:HGNC:2559]	4.48185	2.1641	0	0	yes	up	40.09	41.53	40.6	140.87	140.29	141.41	40.74	140.857
ENSG00000077232	DNAJC10	DnaJ heat shock protein family (Hsp40) member C10 [Source:HGNC Symbol;Acc:HGNC:24637]	0.0690923	-3.85533	0	0	yes	down	91.39	92	90.86	4.95	4.15	3.62	91.4167	4.24
ENSG00000155090	KLF10	Kruppel like factor 10 [Source:HGNC Symbol;Acc:HGNC:11810]	12.5191	3.64605	0	0	yes	up	2.96	3.41	3.59	40.7	39.35	37.23	3.32	39.0933
ENSG00000206557	TRIM71	tripartite motif containing 71 [Source:HGNC Symbol;Acc:HGNC:32669]	3.05234	1.60992	0	0	yes	up	14.55	14.45	14.38	41.75	43.27	40.88	14.46	41.9667
ENSG00000123358	NR4A1	nuclear receptor subfamily 4 group A member 1 [Source:HGNC Symbol;Acc:HGNC:7980]	33.4349	5.06328	0	0	yes	up	2.98	2.73	2.63	100.22	86.88	98.3	2.78	95.1333
ENSG00000143924	EML4	EMAP like 4 [Source:HGNC Symbol;Acc:HGNC:1316]	2.40479	1.26591	0	0	yes	up	142.7	141.29	147.09	349.42	370.4	354.03	143.693	357.95
ENSG00000096696	DSP	desmoplakin [Source:HGNC Symbol;Acc:HGNC:3052]	0.308947	-1.69457	0	0	yes	down	142.57	144.72	146.78	44.57	45.52	41.62	144.69	43.9033
ENSG00000010292	NCAPD2	non-SMC condensin I complex subunit D2 [Source:HGNC Symbol;Acc:HGNC:24305]	6.5147	2.7037	0	0	yes	up	15.97	12.57	14.52	80.91	81.67	75.87	14.3533	79.4833
ENSG00000096433	ITPR3	inositol 1,4,5-trisphosphate receptor type 3 [Source:HGNC Symbol;Acc:HGNC:6182]	0.306059	-1.70812	0	0	yes	down	125.09	121.62	126.33	35.55	36.63	36.74	124.347	36.3067
ENSG00000110917	MLEC	malectin [Source:HGNC Symbol;Acc:HGNC:28973]	3.15833	1.65916	0	0	yes	up	46.85	44.87	46.95	137.08	142.69	134.57	46.2233	138.113
ENSG00000166900	STX3	syntaxin 3 [Source:HGNC Symbol;Acc:HGNC:11438]	0.258713	-1.95058	0	0	yes	down	148.8	148.24	135.68	40.18	33.74	44.9	144.24	39.6067
ENSG00000136731	UGGT1	UDP-glucose glycoprotein glucosyltransferase 1 [Source:HGNC Symbol;Acc:HGNC:15663]	0.253354	-1.98077	0	0	yes	down	37.61	39.13	42.26	11.49	12.04	11.57	39.6667	11.7
ENSG00000179094	PER1	period circadian regulator 1 [Source:HGNC Symbol;Acc:HGNC:8845]	4.80518	2.26459	0	0	yes	up	13.57	14.38	12.57	75.44	85.93	85.3	13.5067	82.2233
ENSG00000079459	FDFT1	farnesyl-diphosphate farnesyltransferase 1 [Source:HGNC Symbol;Acc:HGNC:3629]	5.43178	2.44142	0	0	yes	up	43.74	45.34	45.93	230.99	240.15	237.64	45.0033	236.26
ENSG00000167711	SERPINF2	serpin family F member 2 [Source:HGNC Symbol;Acc:HGNC:9075]	4.84282	2.27585	0	0	yes	up	84.71	89.07	93.82	379.43	355.98	389.97	89.2	375.127
ENSG00000079616	KIF22	kinesin family member 22 [Source:HGNC Symbol;Acc:HGNC:6391]	7.95726	2.99227	0	0	yes	up	10.77	9.7	10.13	73.07	77.4	80.89	10.2	77.12
ENSG00000136868	SLC31A1	solute carrier family 31 member 1 [Source:HGNC Symbol;Acc:HGNC:11016]	3.05693	1.61208	0	0	yes	up	25.22	26.36	25.99	73.28	74.64	75.11	25.8567	74.3433
ENSG00000136485	DCAF7	DDB1 and CUL4 associated factor 7 [Source:HGNC Symbol;Acc:HGNC:30915]	3.05839	1.61277	0	0	yes	up	33.54	34.27	37.73	90.77	93.13	98.34	35.18	94.08
ENSG00000179218	CALR	calreticulin [Source:HGNC Symbol;Acc:HGNC:1455]	0.444153	-1.17087	0	0	yes	down	877.41	876.18	880.17	366.62	370.66	388.06	877.92	375.113
ENSG00000167680	SEMA6B	semaphorin 6B [Source:HGNC Symbol;Acc:HGNC:10739]	7.67	2.93923	0	0	yes	up	6.8	7.49	7.61	50.73	50.75	51.24	7.3	50.9067
ENSG00000095637	SORBS1	sorbin and SH3 domain containing 1 [Source:HGNC Symbol;Acc:HGNC:14565]	4.83546	2.27365	0	0	yes	up	10.95	9.75	9.62	47.7	49.12	46.45	10.1067	47.7567
ENSG00000172270	BSG	basigin (Ok blood group) [Source:HGNC Symbol;Acc:HGNC:1116]	2.78708	1.47875	0	0	yes	up	428.33	403.2	411.41	1048.8	1076.14	1120.47	414.313	1081.8
ENSG00000241635	UGT1A1	UDP glucuronosyltransferase family 1 member A1 [Source:HGNC Symbol;Acc:HGNC:12530]	59.6407	5.89823	0	0	yes	up	3.19	2.47	2.06	146.55	139.66	142.38	2.57333	142.863
ENSG00000124839	RAB17	RAB17, member RAS oncogene family [Source:HGNC Symbol;Acc:HGNC:16523]	8.61687	3.10716	0	0	yes	up	17.9	16.29	17.56	114.54	112.73	119.44	17.25	115.57
ENSG00000182871	COL18A1	collagen type XVIII alpha 1 chain [Source:HGNC Symbol;Acc:HGNC:2195]	4.87156	2.28438	0	0	yes	up	25.78	26.11	25.26	121.67	119.74	133.75	25.7167	125.053
ENSG00000110321	EIF4G2	eukaryotic translation initiation factor 4 gamma 2 [Source:HGNC Symbol;Acc:HGNC:3297]	0.362059	-1.4657	0	0	yes	down	347.24	373.45	376.88	109.05	101.11	104.48	365.857	104.88
ENSG00000170312	CDK1	cyclin dependent kinase 1 [Source:HGNC Symbol;Acc:HGNC:1722]	16.8599	4.07553	0	0	yes	up	12.04	11.35	11.7	170.11	165.52	152.62	11.6967	162.75
ENSG00000125304	TM9SF2	transmembrane 9 superfamily member 2 [Source:HGNC Symbol;Acc:HGNC:11865]	0.33454	-1.57975	0	0	yes	down	104.67	105.92	109.5	33.99	33.72	34.08	106.697	33.93
ENSG00000148339	SLC25A25	solute carrier family 25 member 25 [Source:HGNC Symbol;Acc:HGNC:20663]	4.12587	2.0447	0	0	yes	up	18.18	19.55	18.18	81.28	72.97	74.87	18.6367	76.3733
ENSG00000169826	CSGALNACT2	chondroitin sulfate N-acetylgalactosaminyltransferase 2 [Source:HGNC Symbol;Acc:HGNC:24292]	0.112237	-3.15538	0	0	yes	down	241.81	243.95	246.71	27.18	26.98	26.68	244.157	26.9467
ENSG00000079308	TNS1	tensin 1 [Source:HGNC Symbol;Acc:HGNC:11973]	0.0941383	-3.40907	0	0	yes	down	180.58	209.76	191.46	8.59	8.19	8.02	193.933	8.26667
ENSG00000099194	SCD	stearoyl-CoA desaturase [Source:HGNC Symbol;Acc:HGNC:10571]	4.63048	2.21116	0	0	yes	up	40.96	41.7	40.72	180.17	181.11	177.12	41.1267	179.467
ENSG00000059573	ALDH18A1	aldehyde dehydrogenase 18 family member A1 [Source:HGNC Symbol;Acc:HGNC:9722]	4.91017	2.29577	0	0	yes	up	22.27	20.83	21.15	95.22	96.74	93.57	21.4167	95.1767
ENSG00000123485	HJURP	Holliday junction recognition protein [Source:HGNC Symbol;Acc:HGNC:25444]	38.8248	5.27891	0	0	yes	up	1.81	2.36	2.54	98.21	96.24	90.62	2.23667	95.0233
ENSG00000111371	SLC38A1	solute carrier family 38 member 1 [Source:HGNC Symbol;Acc:HGNC:13447]	0.140991	-2.82632	0	0	yes	down	72.96	80.64	80.29	8.83	8.38	8.62	77.9633	8.61
ENSG00000059804	SLC2A3	solute carrier family 2 member 3 [Source:HGNC Symbol;Acc:HGNC:11007]	10.4298	3.38264	0	0	yes	up	13.98	14.66	13.84	137.24	136.64	134.83	14.16	136.237
ENSG00000137474	MYO7A	myosin VIIA [Source:HGNC Symbol;Acc:HGNC:7606]	5.22924	2.3866	0	0	yes	up	7	7.1	7.43	32.25	31.28	35.58	7.17667	33.0367
ENSG00000123975	CKS2	CDC28 protein kinase regulatory subunit 2 [Source:HGNC Symbol;Acc:HGNC:2000]	13.6345	3.76919	0	0	yes	up	50.84	51.92	57.08	677.7	669.12	666.1	53.28	670.973
ENSG00000011426	ANLN	anillin actin binding protein [Source:HGNC Symbol;Acc:HGNC:14082]	11.2516	3.49206	0	0	yes	up	6.07	5.91	6.65	72.91	73.8	70.48	6.21	72.3967
ENSG00000124067	SLC12A4	solute carrier family 12 member 4 [Source:HGNC Symbol;Acc:HGNC:10913]	3.58422	1.84166	0	0	yes	up	41.17	35.17	35.66	160.32	154.39	154.64	37.3333	156.45
ENSG00000164251	F2RL1	F2R like trypsin receptor 1 [Source:HGNC Symbol;Acc:HGNC:3538]	0.0830768	-3.58941	0	0	yes	down	129.93	139.11	135.92	10.94	10.38	10.2	134.987	10.5067
ENSG00000169908	TM4SF1	transmembrane 4 L six family member 1 [Source:HGNC Symbol;Acc:HGNC:11853]	0.282749	-1.82241	0	0	yes	down	326.01	332.28	332.9	84.68	92.92	94.64	330.397	90.7467
ENSG00000124253	PCK1	phosphoenolpyruvate carboxykinase 1 [Source:HGNC Symbol;Acc:HGNC:8724]	33.0909	5.04836	0	0	yes	up	1.02	1.16	0.93	34.36	33.02	28.91	1.03667	32.0967
ENSG00000153714	LURAP1L	leucine rich adaptor protein 1 like [Source:HGNC Symbol;Acc:HGNC:31452]	0.0822947	-3.60306	0	0	yes	down	76.01	82.79	80.18	6.36	5.59	5.53	79.66	5.82667
ENSG00000243649	CFB	complement factor B [Source:HGNC Symbol;Acc:HGNC:1037]	8.98273	3.16715	0	0	yes	up	24.31	24.83	30.24	182.34	180.79	173.19	26.46	178.773
ENSG00000197822	OCLN	occludin [Source:HGNC Symbol;Acc:HGNC:8104]	0.186599	-2.42199	0	0	yes	down	86.02	91.06	95.27	12.96	11.65	12.45	90.7833	12.3533
ENSG00000147649	MTDH	metadherin [Source:HGNC Symbol;Acc:HGNC:29608]	0.161883	-2.62698	0	0	yes	down	80.22	78.78	75.88	11.35	10.81	11.83	78.2933	11.33
ENSG00000178999	AURKB	aurora kinase B [Source:HGNC Symbol;Acc:HGNC:11390]	32.0354	5.00159	0	0	yes	up	5.49	6.41	8.07	177.52	182.18	181.66	6.65667	180.453
ENSG00000183077	AFMID	arylformamidase [Source:HGNC Symbol;Acc:HGNC:20910]	4.6357	2.21279	0	0	yes	up	59.37	63.47	68.34	290.35	286.79	290.65	63.7267	289.263
ENSG00000260573		novel transcript	0.202819	-2.30173	0	0	yes	down	33.55	34.49	33.37	11.83	13.16	9.26	33.8033	11.4167
ENSG00000165092	ALDH1A1	aldehyde dehydrogenase 1 family member A1 [Source:HGNC Symbol;Acc:HGNC:402]	3.17964	1.66886	0	0	yes	up	107.34	120.77	118.44	341.11	356.14	343.39	115.517	346.88
ENSG00000111057	KRT18	keratin 18 [Source:HGNC Symbol;Acc:HGNC:6430]	0.269995	-1.88899	0	0	yes	down	902.09	923.4	928.05	228.66	235.65	232.47	917.847	232.26
ENSG00000170017	ALCAM	activated leukocyte cell adhesion molecule [Source:HGNC Symbol;Acc:HGNC:400]	0.319535	-1.64595	0	0	yes	down	86.1	80.22	85.36	22.67	23.44	21.03	83.8933	22.38
ENSG00000136997	MYC	MYC proto-oncogene, bHLH transcription factor [Source:HGNC Symbol;Acc:HGNC:7553]	0.209816	-2.2528	0	0	yes	down	140.16	151.24	144.85	25.86	25.74	26.55	145.417	26.05
ENSG00000124145	SDC4	syndecan 4 [Source:HGNC Symbol;Acc:HGNC:10661]	2.1952	1.13435	0	0	yes	up	172.03	171.91	176.44	364.16	355.21	355.45	173.46	358.273
ENSG00000076382	SPAG5	sperm associated antigen 5 [Source:HGNC Symbol;Acc:HGNC:13452]	16.6985	4.06165	0	0	yes	up	3.38	4.45	3.56	67.09	70.49	62.74	3.79667	66.7733
ENSG00000140105	WARS1	tryptophanyl-tRNA synthetase 1 [Source:HGNC Symbol;Acc:HGNC:12729]	0.113765	-3.13587	0	0	yes	down	195.74	198.22	207.83	24.45	22.44	23.36	200.597	23.4167
ENSG00000173207	CKS1B	CDC28 protein kinase regulatory subunit 1B [Source:HGNC Symbol;Acc:HGNC:19083]	5.41483	2.43692	0	0	yes	up	65.59	61.22	66.11	330.03	315.07	337.27	64.3067	327.457
ENSG00000142871	CCN1	cellular communication network factor 1 [Source:HGNC Symbol;Acc:HGNC:2654]	5.0005	2.32207	0	0	yes	up	82.52	84.03	82.06	412.57	408.57	404.88	82.87	408.673
ENSG00000271303	SRXN1	sulfiredoxin 1 [Source:HGNC Symbol;Acc:HGNC:16132]	0.325591	-1.61887	0	0	yes	down	207.51	204.62	197.83	62.67	63.19	60.96	203.32	62.2733
ENSG00000159423	ALDH4A1	aldehyde dehydrogenase 4 family member A1 [Source:HGNC Symbol;Acc:HGNC:406]	3.09252	1.62878	0	0	yes	up	38.68	35.84	36.33	99.33	99.23	103.18	36.95	100.58
ENSG00000255152	MSH5-SAPCD1	MSH5-SAPCD1 readthrough (NMD candidate) [Source:HGNC Symbol;Acc:HGNC:41994]	7.18029	2.84404	0	0	yes	up	5.42	4.85	5.54	29.42	29.76	31.67	5.27	30.2833
ENSG00000186591	UBE2H	ubiquitin conjugating enzyme E2 H [Source:HGNC Symbol;Acc:HGNC:12484]	3.25809	1.70403	0	0	yes	up	23.69	24.33	25.63	88.06	85.86	80.12	24.55	84.68
ENSG00000160014	CALM3	calmodulin 3 [Source:HGNC Symbol;Acc:HGNC:1449]	3.55773	1.83096	0	0	yes	up	161.87	144.81	129.64	429.24	418.77	428.84	145.44	425.617
ENSG00000038427	VCAN	versican [Source:HGNC Symbol;Acc:HGNC:2464]	0.210962	-2.24495	0	0	yes	down	126.97	134.04	146.54	30.55	40.7	34.64	135.85	35.2967
ENSG00000204592	HLA-E	major histocompatibility complex, class I, E [Source:HGNC Symbol;Acc:HGNC:4962]	2.3528	1.23438	0	0	yes	up	93.49	94.18	94.43	225.22	219.51	219.76	94.0333	221.497
ENSG00000204610	TRIM15	tripartite motif containing 15 [Source:HGNC Symbol;Acc:HGNC:16284]	6.88148	2.78272	0	0	yes	up	16.9	16.71	16.52	83.49	80.57	86.59	16.71	83.55
ENSG00000160058	BSDC1	BSD domain containing 1 [Source:HGNC Symbol;Acc:HGNC:25501]	2.21359	1.14639	0	0	yes	up	59.69	59.29	60.56	126.54	128.94	131.23	59.8467	128.903
ENSG00000116584	ARHGEF2	Rho/Rac guanine nucleotide exchange factor 2 [Source:HGNC Symbol;Acc:HGNC:682]	0.253797	-1.97826	0	0	yes	down	119.52	124.72	122.24	31.53	30.42	31.02	122.16	30.99
ENSG00000198899	MT-ATP6	mitochondrially encoded ATP synthase membrane subunit 6 [Source:HGNC Symbol;Acc:HGNC:7414]	1.8958	0.922804	0	0	yes	up	2139.44	2270.92	2254.39	3929.05	3882.29	3889.67	2221.58	3900.34
ENSG00000185269	NOTUM	notum, palmitoleoyl-protein carboxylesterase [Source:HGNC Symbol;Acc:HGNC:27106]	7.81186	2.96567	0	0	yes	up	15.84	15.41	17.21	106.78	113.68	115.87	16.1533	112.11
ENSG00000160211	G6PD	glucose-6-phosphate dehydrogenase [Source:HGNC Symbol;Acc:HGNC:4057]	9.09979	3.18583	0	0	yes	up	21.35	19.13	17.88	155.75	163.77	172.45	19.4533	163.99
ENSG00000160233	LRRC3	leucine rich repeat containing 3 [Source:HGNC Symbol;Acc:HGNC:14965]	9.0308	3.17485	0	0	yes	up	2.67	2.35	2.45	21.69	21.37	21.63	2.49	21.5633
ENSG00000166046	TCP11L2	t-complex 11 like 2 [Source:HGNC Symbol;Acc:HGNC:28627]	0.211873	-2.23873	0	0	yes	down	97.41	100.6	96.75	17.98	22.88	17.21	98.2533	19.3567
ENSG00000204634	TBC1D8	TBC1 domain family member 8 [Source:HGNC Symbol;Acc:HGNC:17791]	0.388368	-1.36451	0	0	yes	down	255.92	248.94	252.83	106.72	105.72	101.46	252.563	104.633
ENSG00000117394	SLC2A1	solute carrier family 2 member 1 [Source:HGNC Symbol;Acc:HGNC:11005]	0.278447	-1.84452	0	0	yes	down	470.73	420.94	420.51	108.52	101.31	104.77	437.393	104.867
ENSG00000117399	CDC20	cell division cycle 20 [Source:HGNC Symbol;Acc:HGNC:1723]	15.6782	3.97069	0	0	yes	up	6.82	5.56	6.22	93.36	89.21	97.86	6.2	93.4767
ENSG00000141959	PFKL	phosphofructokinase, liver type [Source:HGNC Symbol;Acc:HGNC:8876]	3.07954	1.62271	0	0	yes	up	38.72	105.15	37.95	105.98	111.75	111.51	60.6067	109.747
ENSG00000117450	PRDX1	peroxiredoxin 1 [Source:HGNC Symbol;Acc:HGNC:9352]	3.32118	1.7317	0	0	yes	up	474.92	488.74	487.83	1549.45	1593.49	1524.92	483.83	1555.95
ENSG00000198886	MT-ND4	mitochondrially encoded NADH:ubiquinone oxidoreductase core subunit 4 [Source:HGNC Symbol;Acc:HGNC:7459]	2.43446	1.2836	0	0	yes	up	2577.43	2629.36	2570.69	5924.1	5873.02	5944.97	2592.49	5914.03
ENSG00000174574	AKIRIN1	akirin 1 [Source:HGNC Symbol;Acc:HGNC:25744]	2.88399	1.52806	0	0	yes	up	87.53	76.01	75.07	204.03	212.25	204.93	79.5367	207.07
ENSG00000141756	FKBP10	FKBP prolyl isomerase 10 [Source:HGNC Symbol;Acc:HGNC:18169]	2.24675	1.16784	0	0	yes	up	126.69	123.85	131.61	249.99	262.02	255.65	127.383	255.887
ENSG00000198938	MT-CO3	mitochondrially encoded cytochrome c oxidase III [Source:HGNC Symbol;Acc:HGNC:7422]	2.24775	1.16848	0	0	yes	up	3103.56	3271.01	3132.15	6693.24	6563.2	6605.31	3168.91	6620.58
ENSG00000142949	PTPRF	protein tyrosine phosphatase receptor type F [Source:HGNC Symbol;Acc:HGNC:9670]	2.82113	1.49627	0	0	yes	up	52.91	50.42	54.8	140.26	139.16	146.73	52.71	142.05
ENSG00000047457	CP	ceruloplasmin [Source:HGNC Symbol;Acc:HGNC:2295]	13.5407	3.75923	0	0	yes	up	4.33	4.04	5.55	57.33	63.32	58.51	4.64	59.72
ENSG00000186301	MST1P2	macrophage stimulating 1 pseudogene 2 [Source:HGNC Symbol;Acc:HGNC:7383]	0.358548	-1.47976	0	0	yes	down	729.06	725.27	737.65	231.86	228.98	230.8	730.66	230.547
ENSG00000168710	AHCYL1	adenosylhomocysteinase like 1 [Source:HGNC Symbol;Acc:HGNC:344]	3.66812	1.87504	0	0	yes	up	38.82	37.23	39.7	128.15	139.69	125.85	38.5833	131.23
ENSG00000115414	FN1	fibronectin 1 [Source:HGNC Symbol;Acc:HGNC:3778]	1.79712	0.845685	0	0	yes	up	2344.43	2365.02	2384.56	3810.73	3869.82	3866.45	2364.67	3849
ENSG00000103222	ABCC1	ATP binding cassette subfamily C member 1 [Source:HGNC Symbol;Acc:HGNC:51]	0.325161	-1.62077	0	0	yes	down	90.58	96.79	102.92	29.1	30.2	30.7	96.7633	30
ENSG00000044574	HSPA5	heat shock protein family A (Hsp70) member 5 [Source:HGNC Symbol;Acc:HGNC:5238]	0.404781	-1.30479	0	0	yes	down	1319.79	1344.29	1351.43	518.89	500.54	513.04	1338.5	510.823
ENSG00000115504	EHBP1	EH domain binding protein 1 [Source:HGNC Symbol;Acc:HGNC:29144]	0.303279	-1.72128	0	0	yes	down	131.28	134.04	135.84	41.39	42.45	42.45	133.72	42.0967
ENSG00000115524	SF3B1	splicing factor 3b subunit 1 [Source:HGNC Symbol;Acc:HGNC:10768]	0.494465	-1.01606	0	0	yes	down	353.85	356.07	360.1	190.53	190.22	179.47	356.673	186.74
ENSG00000102996	MMP15	matrix metallopeptidase 15 [Source:HGNC Symbol;Acc:HGNC:7161]	4.95768	2.30967	0	0	yes	up	16.93	15.85	15.32	74.96	75.45	74.58	16.0333	74.9967
ENSG00000143977	SNRPG	small nuclear ribonucleoprotein polypeptide G [Source:HGNC Symbol;Acc:HGNC:11163]	4.28024	2.09769	0	0	yes	up	125.77	131.77	125.74	375.74	386.3	363.69	127.76	375.243
ENSG00000142945	KIF2C	kinesin family member 2C [Source:HGNC Symbol;Acc:HGNC:6393]	19.8704	4.31255	0	0	yes	up	5.04	6.47	6.53	109.94	108.12	106.34	6.01333	108.133
ENSG00000166347	CYB5A	cytochrome b5 type A [Source:HGNC Symbol;Acc:HGNC:2570]	4.96187	2.31088	0	0	yes	up	62.5	64.62	64.54	280.92	281.65	281.01	63.8867	281.193
ENSG00000115738	ID2	inhibitor of DNA binding 2 [Source:HGNC Symbol;Acc:HGNC:5361]	6.52708	2.70644	0	0	yes	up	31.83	34.33	33.77	199.06	198.81	190.45	33.31	196.107
ENSG00000158555	GDPD5	glycerophosphodiester phosphodiesterase domain containing 5 [Source:HGNC Symbol;Acc:HGNC:28804]	5.73283	2.51925	0	0	yes	up	13.79	15.33	13.59	62.41	59.31	62.69	14.2367	61.47
ENSG00000115919	KYNU	kynureninase [Source:HGNC Symbol;Acc:HGNC:6469]	0.137804	-2.85931	0	0	yes	down	160.76	190.5	175.78	15.67	18.13	19.77	175.68	17.8567
ENSG00000115009	CCL20	C-C motif chemokine ligand 20 [Source:HGNC Symbol;Acc:HGNC:10619]	4.08657	2.03089	0	0	yes	up	237.67	237.9	260.66	961.4	931.29	902.39	245.41	931.693
ENSG00000073060	SCARB1	scavenger receptor class B member 1 [Source:HGNC Symbol;Acc:HGNC:1664]	3.50115	1.80783	0	0	yes	up	31.58	32.62	29.06	98.37	99.25	101.59	31.0867	99.7367
ENSG00000158710	TAGLN2	transgelin 2 [Source:HGNC Symbol;Acc:HGNC:11554]	0.339999	-1.5564	0	0	yes	down	271.26	273.36	273.76	86.58	86.43	88.25	272.793	87.0867
ENSG00000198959	TGM2	transglutaminase 2 [Source:HGNC Symbol;Acc:HGNC:11778]	4.12904	2.04581	0	0	yes	up	15.21	16.09	16.71	52.97	56.37	57.21	16.0033	55.5167
ENSG00000116133	DHCR24	24-dehydrocholesterol reductase [Source:HGNC Symbol;Acc:HGNC:2859]	6.00792	2.58686	0	0	yes	up	45.1	46.34	47.42	258.58	258.34	263.11	46.2867	260.01
ENSG00000114867	EIF4G1	eukaryotic translation initiation factor 4 gamma 1 [Source:HGNC Symbol;Acc:HGNC:3296]	0.439499	-1.18607	0	0	yes	down	170.82	168.64	172.03	74.24	71.03	77.75	170.497	74.34
ENSG00000073605	GSDMB	gasdermin B [Source:HGNC Symbol;Acc:HGNC:23690]	4.33248	2.11519	0	0	yes	up	26.59	30.23	31.28	114.13	114.99	111.02	29.3667	113.38
ENSG00000157654	PALM2AKAP2	PALM2 and AKAP2 fusion [Source:HGNC Symbol;Acc:HGNC:33529]	7.8926	2.9805	0	0	yes	up	10.99	7.26	6.61	62.09	62.66	64.73	8.28667	63.16
ENSG00000141753	IGFBP4	insulin like growth factor binding protein 4 [Source:HGNC Symbol;Acc:HGNC:5473]	4.68961	2.22947	0	0	yes	up	28.01	27.07	26.65	117.05	122.1	121.05	27.2433	120.067
ENSG00000114270	COL7A1	collagen type VII alpha 1 chain [Source:HGNC Symbol;Acc:HGNC:2214]	0.150231	-2.73474	0	0	yes	down	131.52	141.61	137.91	22.84	25.74	19.46	137.013	22.68
ENSG00000113924	HGD	homogentisate 1,2-dioxygenase [Source:HGNC Symbol;Acc:HGNC:4892]	4.10876	2.0387	0	0	yes	up	77.23	81.79	83.12	351.62	366	336.97	80.7133	351.53
ENSG00000161513	FDXR	ferredoxin reductase [Source:HGNC Symbol;Acc:HGNC:3642]	3.21274	1.6838	0	0	yes	up	56	56.06	54.2	153.05	147.82	152.93	55.42	151.267
ENSG00000119547	ONECUT2	one cut homeobox 2 [Source:HGNC Symbol;Acc:HGNC:8139]	4.54078	2.18294	0	0	yes	up	3.56	3.41	3.95	15.52	16.21	15.08	3.64	15.6033
ENSG00000140534	TICRR	TOPBP1 interacting checkpoint and replication regulator [Source:HGNC Symbol;Acc:HGNC:28704]	15.5311	3.95709	0	0	yes	up	1.08	1.01	1.03	12.82	12.55	13.35	1.04	12.9067
ENSG00000205903	ZNF316	zinc finger protein 316 [Source:HGNC Symbol;Acc:HGNC:13843]	0.110216	-3.1816	0	0	yes	down	25.43	22.92	28.69	2.61	3.68	4.03	25.68	3.44
ENSG00000187244	BCAM	basal cell adhesion molecule (Lutheran blood group) [Source:HGNC Symbol;Acc:HGNC:6722]	5.57007	2.4777	0	0	yes	up	27.12	26.92	25.36	152.05	157.23	155.3	26.4667	154.86
ENSG00000187514	PTMA	prothymosin alpha [Source:HGNC Symbol;Acc:HGNC:9623]	2.99635	1.58321	0	0	yes	up	322.09	315.79	328.53	938.99	883.87	856.21	322.137	893.023
ENSG00000198563	DDX39B	DExD-box helicase 39B [Source:HGNC Symbol;Acc:HGNC:13917]	0.431894	-1.21125	0	0	yes	down	393.98	400.88	405.37	170.04	176.81	159.8	400.077	168.883
ENSG00000198561	CTNND1	catenin delta 1 [Source:HGNC Symbol;Acc:HGNC:2515]	2.41525	1.27217	0	0	yes	up	51.25	51.75	52.18	121.55	125.48	121.69	51.7267	122.907
ENSG00000279501		novel transcript	0.0734525	-3.76704	0	0	yes	down	36.2	35.97	37.5	2.46	2.64	2.51	36.5567	2.53667
ENSG00000100994	PYGB	glycogen phosphorylase B [Source:HGNC Symbol;Acc:HGNC:9723]	0.216401	-2.20822	0	0	yes	down	148.39	147.96	150.35	28.6	30.78	28.72	148.9	29.3667
ENSG00000156510	HKDC1	hexokinase domain containing 1 [Source:HGNC Symbol;Acc:HGNC:23302]	0.102132	-3.2915	0	0	yes	down	154.56	156.21	162.59	11.97	11.34	11.63	157.787	11.6467
ENSG00000184677	ZBTB40	zinc finger and BTB domain containing 40 [Source:HGNC Symbol;Acc:HGNC:29045]	0.158024	-2.66178	0	0	yes	down	18.04	19.77	18.53	3.58	2.88	2.92	18.78	3.12667
ENSG00000120063	GNA13	G protein subunit alpha 13 [Source:HGNC Symbol;Acc:HGNC:4381]	0.35545	-1.49228	0	0	yes	down	68.68	73.9	72.18	24.38	23.9	23.62	71.5867	23.9667
ENSG00000120129	DUSP1	dual specificity phosphatase 1 [Source:HGNC Symbol;Acc:HGNC:3064]	3.07443	1.62032	0	0	yes	up	109.04	98.41	108.12	308.24	295.67	310.3	105.19	304.737
ENSG00000100867	DHRS2	dehydrogenase/reductase 2 [Source:HGNC Symbol;Acc:HGNC:18349]	6.07796	2.60359	0	0	yes	up	160.74	165.89	169.29	1151.9	1103.15	1130.9	165.307	1128.65
ENSG00000250722	SELENOP	selenoprotein P [Source:HGNC Symbol;Acc:HGNC:10751]	3.23773	1.69498	0	0	yes	up	244.27	250.84	251.8	808.46	800.9	761.72	248.97	790.36
ENSG00000023839	ABCC2	ATP binding cassette subfamily C member 2 [Source:HGNC Symbol;Acc:HGNC:53]	0.342703	-1.54497	0	0	yes	down	324.29	356.68	359.64	145.26	142.28	150.14	346.87	145.893
ENSG00000100813	ACIN1	apoptotic chromatin condensation inducer 1 [Source:HGNC Symbol;Acc:HGNC:17066]	0.317529	-1.65504	0	0	yes	down	394.16	402.41	400.6	130.45	118.76	120.53	399.057	123.247
ENSG00000166598	HSP90B1	heat shock protein 90 beta family member 1 [Source:HGNC Symbol;Acc:HGNC:12028]	0.566433	-0.820022	0	0	yes	down	1607.03	1684.31	1648.94	868.86	849.82	826.79	1646.76	848.49
ENSG00000155304	HSPA13	heat shock protein family A (Hsp70) member 13 [Source:HGNC Symbol;Acc:HGNC:11375]	0.238362	-2.06877	0	0	yes	down	73.89	76.72	78.09	17.62	17.03	16.67	76.2333	17.1067
ENSG00000173230	GOLGB1	golgin B1 [Source:HGNC Symbol;Acc:HGNC:4429]	0.165395	-2.59601	0	0	yes	down	27.3	25.95	24.44	6.41	5.05	3.81	25.8967	5.09
ENSG00000140199	SLC12A6	solute carrier family 12 member 6 [Source:HGNC Symbol;Acc:HGNC:10914]	0.269792	-1.89008	0	0	yes	down	85.35	82.49	78.54	14.45	16.52	16.48	82.1267	15.8167
ENSG00000187735	TCEA1	transcription elongation factor A1 [Source:HGNC Symbol;Acc:HGNC:11612]	0.328558	-1.60578	0	0	yes	down	311.13	464.53	246.03	77.88	79.03	107.96	340.563	88.29
ENSG00000198712	MT-CO2	mitochondrially encoded cytochrome c oxidase II [Source:HGNC Symbol;Acc:HGNC:7421]	2.22283	1.1524	0	0	yes	up	4075.65	4321.47	4158.33	8636.55	8578.27	8633.57	4185.15	8616.13
ENSG00000205403	CFI	complement factor I [Source:HGNC Symbol;Acc:HGNC:5394]	32.3756	5.01684	0	0	yes	up	3.82	3.18	4.16	108.07	108.69	105.54	3.72	107.433
ENSG00000075618	FSCN1	fascin actin-bundling protein 1 [Source:HGNC Symbol;Acc:HGNC:11148]	5.40514	2.43433	0	0	yes	up	58.97	55.84	58.51	315.02	291.41	315.22	57.7733	307.217
ENSG00000117616	RSRP1	arginine and serine rich protein 1 [Source:HGNC Symbol;Acc:HGNC:25234]	0.291358	-1.77914	0	0	yes	down	215.47	224.56	221.77	60.66	63.12	59.37	220.6	61.05
ENSG00000117632	STMN1	stathmin 1 [Source:HGNC Symbol;Acc:HGNC:6510]	4.6983	2.23214	0	0	yes	up	48.91	50.82	53.61	252.39	263.62	242.83	51.1133	252.947
ENSG00000113916	BCL6	BCL6 transcription repressor [Source:HGNC Symbol;Acc:HGNC:1001]	5.52049	2.4648	0	0	yes	up	40.21	43.13	45.2	165.94	162.23	165.59	42.8467	164.587
ENSG00000254166	CASC19	cancer susceptibility 19 [Source:HGNC Symbol;Acc:HGNC:49476]	0.206984	-2.27241	0	0	yes	down	167.73	172.63	172.32	32.94	34.81	33.32	170.893	33.69
ENSG00000117650	NEK2	NIMA related kinase 2 [Source:HGNC Symbol;Acc:HGNC:7745]	27.5985	4.78652	0	0	yes	up	1.58	1.72	2.19	45.82	47.14	45.83	1.83	46.2633
ENSG00000198848	CES1	carboxylesterase 1 [Source:HGNC Symbol;Acc:HGNC:1863]	3.06302	1.61496	0	0	yes	up	241.26	236.81	228.44	618.3	648.53	643.64	235.503	636.823
ENSG00000034677	RNF19A	ring finger protein 19A, RBR E3 ubiquitin protein ligase [Source:HGNC Symbol;Acc:HGNC:13432]	3.92022	1.97093	0	0	yes	up	49.55	53.01	50.05	172.42	175.61	174.77	50.87	174.267
ENSG00000198786	MT-ND5	mitochondrially encoded NADH:ubiquinone oxidoreductase core subunit 5 [Source:HGNC Symbol;Acc:HGNC:7461]	1.57357	0.654043	0	0	yes	up	1303.02	1358.22	1343.52	2086.31	2130.73	2090.42	1334.92	2102.49
ENSG00000101294	HM13	histocompatibility minor 13 [Source:HGNC Symbol;Acc:HGNC:16435]	0.360189	-1.47317	0	0	yes	down	497.11	490.18	484.85	142.07	145.19	144.34	490.713	143.867
ENSG00000101266	CSNK2A1	casein kinase 2 alpha 1 [Source:HGNC Symbol;Acc:HGNC:2457]	2.23938	1.1631	0	0	yes	up	106.74	107.52	107.45	250.03	246.33	246.75	107.237	247.703
ENSG00000101255	TRIB3	tribbles pseudokinase 3 [Source:HGNC Symbol;Acc:HGNC:16228]	0.10312	-3.2776	0	0	yes	down	350.13	360.54	352.72	34.19	33.11	35.13	354.463	34.1433
ENSG00000156802	ATAD2	ATPase family AAA domain containing 2 [Source:HGNC Symbol;Acc:HGNC:30123]	6.7834	2.76201	0	0	yes	up	10.45	10.6	9.93	62.87	69.22	65.26	10.3267	65.7833
ENSG00000118137	APOA1	apolipoprotein A1 [Source:HGNC Symbol;Acc:HGNC:600]	6.63585	2.73028	0	0	yes	up	430.75	415.02	431.87	2676.7	2620.03	2645.21	425.88	2647.31
ENSG00000161011	SQSTM1	sequestosome 1 [Source:HGNC Symbol;Acc:HGNC:11280]	0.341441	-1.55029	0	0	yes	down	318.44	337.5	322.06	119.96	102.09	120.28	326	114.11
ENSG00000071537	SEL1L	SEL1L adaptor subunit of ERAD E3 ubiquitin ligase [Source:HGNC Symbol;Acc:HGNC:10717]	0.315819	-1.66283	0	0	yes	down	57.64	64.08	62.03	20.35	20.91	19.22	61.25	20.16
ENSG00000031698	SARS1	seryl-tRNA synthetase 1 [Source:HGNC Symbol;Acc:HGNC:10537]	0.446291	-1.16394	0	0	yes	down	406.2	397.53	401.38	166.85	161.5	166.77	401.703	165.04
ENSG00000113319	RASGRF2	Ras protein specific guanine nucleotide releasing factor 2 [Source:HGNC Symbol;Acc:HGNC:9876]	0.184145	-2.44109	0	0	yes	down	42.47	42.59	44.7	6.79	6.69	6.2	43.2533	6.56
ENSG00000156711	MAPK13	mitogen-activated protein kinase 13 [Source:HGNC Symbol;Acc:HGNC:6875]	0.208755	-2.26012	0	0	yes	down	77.53	76.99	73.83	7.7	8.2	8.87	76.1167	8.25667
ENSG00000101104	PABPC1L	poly(A) binding protein cytoplasmic 1 like [Source:HGNC Symbol;Acc:HGNC:15797]	0.0786018	-3.66929	0	0	yes	down	553.92	562.73	560.27	54.29	55.39	49.97	558.973	53.2167
ENSG00000145386	CCNA2	cyclin A2 [Source:HGNC Symbol;Acc:HGNC:1578]	17.7086	4.14638	0	0	yes	up	2.47	2.85	2.28	39.87	42.44	44.2	2.53333	42.17
ENSG00000118523	CCN2	cellular communication network factor 2 [Source:HGNC Symbol;Acc:HGNC:2500]	8.29219	3.05175	0	0	yes	up	52.55	45.75	47.5	369.23	386.94	380.23	48.6	378.8
ENSG00000052802	MSMO1	methylsterol monooxygenase 1 [Source:HGNC Symbol;Acc:HGNC:10545]	9.70395	3.27857	0	0	yes	up	12.53	14.36	12.97	116.43	124.43	114.77	13.2867	118.543
ENSG00000169174	PCSK9	proprotein convertase subtilisin/kexin type 9 [Source:HGNC Symbol;Acc:HGNC:20001]	57.3682	5.84218	0	0	yes	up	1.09	0.86	1.07	57.37	58.41	63.15	1.00667	59.6433
ENSG00000266412	NCOA4	nuclear receptor coactivator 4 [Source:HGNC Symbol;Acc:HGNC:7671]	3.09626	1.63053	0	0	yes	up	130.84	137.51	136.62	395.11	393.85	374.55	134.99	387.837
ENSG00000197586	ENTPD6	ectonucleoside triphosphate diphosphohydrolase 6 [Source:HGNC Symbol;Acc:HGNC:3368]	0.315662	-1.66355	0	0	yes	down	169.72	176.69	168.64	61.17	55.8	57.73	171.683	58.2333
ENSG00000143933	CALM2	calmodulin 2 [Source:HGNC Symbol;Acc:HGNC:1445]	3.03012	1.59938	0	0	yes	up	270.47	291.32	276.94	802.67	794.49	772.54	279.577	789.9
ENSG00000163393	SLC22A15	solute carrier family 22 member 15 [Source:HGNC Symbol;Acc:HGNC:20301]	0.0358839	-4.80052	0	0	yes	down	52.97	52.68	56.24	1.42	1.92	2.43	53.9633	1.92333
ENSG00000133657	ATP13A3	ATPase 13A3 [Source:HGNC Symbol;Acc:HGNC:24113]	2.55691	1.3544	0	0	yes	up	65.49	64.26	63.26	151.4	150.11	138.93	64.3367	146.813
ENSG00000091513	TF	transferrin [Source:HGNC Symbol;Acc:HGNC:11740]	6.28769	2.65253	0	0	yes	up	521.49	512.01	521.79	3225.06	3373.09	3406.68	518.43	3334.94
ENSG00000081051	AFP	alpha fetoprotein [Source:HGNC Symbol;Acc:HGNC:317]	3.20206	1.679	0	0	yes	up	1388.85	1426.24	1404.42	4087.71	4146.09	4097.73	1406.5	4110.51
ENSG00000110092	CCND1	cyclin D1 [Source:HGNC Symbol;Acc:HGNC:1582]	2.7516	1.46027	0	0	yes	up	33.23	32.21	33.89	86.66	88.06	87.33	33.11	87.35
ENSG00000275993	SIK1B	salt inducible kinase 1B (putative) [Source:HGNC Symbol;Acc:HGNC:52389]	2.6965	1.43109	0	0	yes	up	34.44	35.53	33.97	89.22	86.97	87.86	34.6467	88.0167
ENSG00000228522		methylenetetrahydrofolate dehydrogenase (NADP+ dependent) 1-like (MTHFD1L) pseudogene	0.0615219	-4.02276	0	0	yes	down	17.6	16.9	19.94	1.56	1.21	1.6	18.1467	1.45667
ENSG00000091583	APOH	apolipoprotein H [Source:HGNC Symbol;Acc:HGNC:616]	4.05472	2.0196	0	0	yes	up	190.45	193.19	197.87	734.59	752.1	720.66	193.837	735.783
ENSG00000133247	KMT5C	lysine methyltransferase 5C [Source:HGNC Symbol;Acc:HGNC:28405]	6.60836	2.72429	0	0	yes	up	10.43	9.59	10.49	55.12	60.78	60.45	10.17	58.7833
ENSG00000239306	RBM14	RNA binding motif protein 14 [Source:HGNC Symbol;Acc:HGNC:14219]	4.63004	2.21102	0	0	yes	up	15.46	16.95	22.22	67.69	64.7	79.81	18.21	70.7333
ENSG00000089280	FUS	FUS RNA binding protein [Source:HGNC Symbol;Acc:HGNC:4010]	0.378591	-1.40129	0	0	yes	down	478.33	490.06	494.08	175.8	163.6	159.49	487.49	166.297
ENSG00000126838	PZP	PZP alpha-2-macroglobulin like [Source:HGNC Symbol;Acc:HGNC:9750]	5.34276	2.41759	0	0	yes	up	82.87	86.78	88.84	422.94	435.7	435.92	86.1633	431.52
ENSG00000196305	IARS1	isoleucyl-tRNA synthetase 1 [Source:HGNC Symbol;Acc:HGNC:5330]	0.431578	-1.21231	0	0	yes	down	115.88	117.53	120.31	49.94	49.73	49.87	117.907	49.8467
ENSG00000088970	KIZ	kizuna centrosomal protein [Source:HGNC Symbol;Acc:HGNC:15865]	4.02967	2.01066	0	0	yes	up	30.22	40.32	34.38	72.37	64.99	78.49	34.9733	71.95
ENSG00000108960	MMD	monocyte to macrophage differentiation associated [Source:HGNC Symbol;Acc:HGNC:7153]	6.60725	2.72405	0	0	yes	up	30.71	30.55	31.05	161.63	162.4	155.55	30.77	159.86
ENSG00000132646	PCNA	proliferating cell nuclear antigen [Source:HGNC Symbol;Acc:HGNC:8729]	4.10835	2.03856	0	0	yes	up	62.73	66.29	65.37	252.64	257.7	250.22	64.7967	253.52
ENSG00000163516	ANKZF1	ankyrin repeat and zinc finger peptidyl tRNA hydrolase 1 [Source:HGNC Symbol;Acc:HGNC:25527]	3.51967	1.81544	0	0	yes	up	46.12	45.51	48.95	186.92	182.79	192.71	46.86	187.473
ENSG00000067167	TRAM1	translocation associated membrane protein 1 [Source:HGNC Symbol;Acc:HGNC:20568]	0.250321	-1.99815	0	0	yes	down	192.48	202.6	196.6	39.33	37.85	35.5	197.227	37.56
ENSG00000088325	TPX2	TPX2 microtubule nucleation factor [Source:HGNC Symbol;Acc:HGNC:1249]	15.3338	3.93864	0	0	yes	up	9.83	10.04	9.81	142.77	145.78	139.89	9.89333	142.813
ENSG00000134690	CDCA8	cell division cycle associated 8 [Source:HGNC Symbol;Acc:HGNC:14629]	14.4935	3.85734	0	0	yes	up	4.06	3.77	3.84	39.18	38.42	39.76	3.89	39.12
ENSG00000152818	UTRN	utrophin [Source:HGNC Symbol;Acc:HGNC:12635]	0.237228	-2.07565	0	0	yes	down	119.42	116.69	119.38	42.69	39.29	40.42	118.497	40.8
ENSG00000108924	HLF	HLF transcription factor, PAR bZIP family member [Source:HGNC Symbol;Acc:HGNC:4977]	3.01988	1.59449	0	0	yes	up	87.68	81.95	90.11	266.02	272.51	271.89	86.58	270.14
ENSG00000171560	FGA	fibrinogen alpha chain [Source:HGNC Symbol;Acc:HGNC:3661]	3.61566	1.85426	0	0	yes	up	223.98	219.27	223.88	731.17	774.64	736.49	222.377	747.433
ENSG00000171557	FGG	fibrinogen gamma chain [Source:HGNC Symbol;Acc:HGNC:3694]	8.06799	3.01221	0	0	yes	up	153.61	160.07	151.16	1156.69	1217.01	1136.8	154.947	1170.17
ENSG00000197249	SERPINA1	serpin family A member 1 [Source:HGNC Symbol;Acc:HGNC:8941]	1.60007	0.678136	0	0	yes	up	1978.43	1971.18	1992.07	2937.35	2937.13	2960.21	1980.56	2944.9
ENSG00000179532	DNHD1	dynein heavy chain domain 1 [Source:HGNC Symbol;Acc:HGNC:26532]	5.73644	2.52016	0	0	yes	up	2.36	2.1	2.2	12.69	12.28	13	2.22	12.6567
ENSG00000196136	SERPINA3	serpin family A member 3 [Source:HGNC Symbol;Acc:HGNC:16]	5.51878	2.46435	0	0	yes	up	79.57	73.32	71.59	382.72	393.79	390.92	74.8267	389.143
ENSG00000182054	IDH2	isocitrate dehydrogenase (NADP(+)) 2 [Source:HGNC Symbol;Acc:HGNC:5383]	6.6254	2.72801	0	0	yes	up	21.83	22.65	21.74	147.71	154.36	159.59	22.0733	153.887
ENSG00000134363	FST	follistatin [Source:HGNC Symbol;Acc:HGNC:3971]	0.0644529	-3.95561	0	0	yes	down	377.74	399.78	398.09	27.28	27.1	27.66	391.87	27.3467
ENSG00000068078	FGFR3	fibroblast growth factor receptor 3 [Source:HGNC Symbol;Acc:HGNC:3690]	6.97731	2.80267	0	0	yes	up	12.12	14.13	13.86	105.13	106.81	108.66	13.37	106.867
ENSG00000197405	C5AR1	complement C5a receptor 1 [Source:HGNC Symbol;Acc:HGNC:1338]	0.0150556	-6.05355	0	0	yes	down	75.93	74.56	77.28	2.17	0.94	1.08	75.9233	1.39667
ENSG00000171853	TRAPPC12	trafficking protein particle complex 12 [Source:HGNC Symbol;Acc:HGNC:24284]	0.305954	-1.70861	0	0	yes	down	63.49	61.51	67.81	17.61	16.37	20.02	64.27	18
ENSG00000171848	RRM2	ribonucleotide reductase regulatory subunit M2 [Source:HGNC Symbol;Acc:HGNC:10452]	9.13689	3.1917	0	0	yes	up	11.95	10.06	10.85	109.88	104.02	121.12	10.9533	111.673
ENSG00000170540	ARL6IP1	ADP ribosylation factor like GTPase 6 interacting protein 1 [Source:HGNC Symbol;Acc:HGNC:697]	5.24634	2.39131	0	0	yes	up	62.56	64.43	62.88	317.5	307.22	311.58	63.29	312.1
ENSG00000265972	TXNIP	thioredoxin interacting protein [Source:HGNC Symbol;Acc:HGNC:16952]	121.765	6.92796	0	0	yes	up	2.44	1.99	2.21	244.41	237.94	237.79	2.21333	240.047
ENSG00000227038	GTF2IP7	general transcription factor IIi pseudogene 7 [Source:HGNC Symbol;Acc:HGNC:51720]	0.174233	-2.52091	0	0	yes	down	32.46	32.72	32.03	5.62	5.34	5.36	32.4033	5.44
ENSG00000163586	FABP1	fatty acid binding protein 1 [Source:HGNC Symbol;Acc:HGNC:3555]	30.007	4.90723	0	0	yes	up	32.38	33.96	38.29	925.91	984.14	989.88	34.8767	966.643
ENSG00000134278	SPIRE1	spire type actin nucleation factor 1 [Source:HGNC Symbol;Acc:HGNC:30622]	0.181823	-2.45939	0	0	yes	down	68.35	56.16	65.72	7.32	11.2	8.56	63.41	9.02667
ENSG00000134243	SORT1	sortilin 1 [Source:HGNC Symbol;Acc:HGNC:11186]	5.17831	2.37248	0	0	yes	up	11.36	12.68	12.6	53.09	59.11	54.69	12.2133	55.63
ENSG00000134574	DDB2	damage specific DNA binding protein 2 [Source:HGNC Symbol;Acc:HGNC:2718]	5.22423	2.38522	0	0	yes	up	46.81	46.48	44.14	184.35	183.75	187.67	45.81	185.257
ENSG00000164638	SLC29A4	solute carrier family 29 member 4 [Source:HGNC Symbol;Acc:HGNC:23097]	10.6566	3.41367	0	0	yes	up	4.95	4.28	3.62	35.41	37.63	37.94	4.28333	36.9933
ENSG00000091136	LAMB1	laminin subunit beta 1 [Source:HGNC Symbol;Acc:HGNC:6486]	2.33896	1.22586	0	0	yes	up	98.81	110.17	104.41	221.53	223.64	221.75	104.463	222.307
ENSG00000091409	ITGA6	integrin subunit alpha 6 [Source:HGNC Symbol;Acc:HGNC:6142]	0.152798	-2.7103	0	0	yes	down	155.03	154.42	162.15	20.74	18.83	17.41	157.2	18.9933
ENSG00000197343	ZNF655	zinc finger protein 655 [Source:HGNC Symbol;Acc:HGNC:30899]	0.1617	-2.62861	0	0	yes	down	78.3	80.31	85.58	11.4	12.34	14.4	81.3967	12.7133
ENSG00000164733	CTSB	cathepsin B [Source:HGNC Symbol;Acc:HGNC:2527]	0.492673	-1.0213	0	0	yes	down	1464.54	1504.06	1504.8	702.46	719.95	712.4	1491.13	711.603
ENSG00000149428	HYOU1	hypoxia up-regulated 1 [Source:HGNC Symbol;Acc:HGNC:16931]	0.295482	-1.75886	0	0	yes	down	287.24	278.99	294.18	83.33	83.33	81.44	286.803	82.7
ENSG00000109321	AREG	amphiregulin [Source:HGNC Symbol;Acc:HGNC:651]	0.023533	-5.40917	0	0	yes	down	234.09	243.6	250.14	4.78	4.8	6.46	242.61	5.34667
ENSG00000164611	PTTG1	PTTG1 regulator of sister chromatid separation, securin [Source:HGNC Symbol;Acc:HGNC:9690]	15.5455	3.95842	0	0	yes	up	24.55	23.93	25.4	353.21	375.63	358.96	24.6267	362.6
ENSG00000167004	PDIA3	protein disulfide isomerase family A member 3 [Source:HGNC Symbol;Acc:HGNC:4606]	0.493452	-1.01902	0	0	yes	down	594.81	611.57	572.52	277.07	278.58	271.7	592.967	275.783
ENSG00000109686	SH3D19	SH3 domain containing 19 [Source:HGNC Symbol;Acc:HGNC:30418]	0.200312	-2.31968	0	0	yes	down	53.59	56.69	57.16	13.46	13.07	14.04	55.8133	13.5233
ENSG00000089685	BIRC5	baculoviral IAP repeat containing 5 [Source:HGNC Symbol;Acc:HGNC:593]	12.5166	3.64577	0	0	yes	up	5.87	7.32	5.27	68.41	68.05	70.8	6.15333	69.0867
ENSG00000127948	POR	cytochrome p450 oxidoreductase [Source:HGNC Symbol;Acc:HGNC:9208]	2.58544	1.37041	0	0	yes	up	303.32	318.99	297.34	745.76	741.74	799.22	306.55	762.24
ENSG00000197323	TRIM33	tripartite motif containing 33 [Source:HGNC Symbol;Acc:HGNC:16290]	0.167841	-2.57483	0	0	yes	down	83.63	81.85	85.3	15.22	14.49	12.81	83.5933	14.1733
ENSG00000108840	HDAC5	histone deacetylase 5 [Source:HGNC Symbol;Acc:HGNC:14068]	6.87923	2.78225	0	0	yes	up	30.4	32.66	31.22	218.47	215.88	224.76	31.4267	219.703
ENSG00000197142	ACSL5	acyl-CoA synthetase long chain family member 5 [Source:HGNC Symbol;Acc:HGNC:16526]	0.129824	-2.94537	0	0	yes	down	430.05	450.19	436.88	76.22	75.93	70.23	439.04	74.1267
ENSG00000150938	CRIM1	cysteine rich transmembrane BMP regulator 1 [Source:HGNC Symbol;Acc:HGNC:2359]	2.45959	1.29842	0	0	yes	up	42.25	45.26	43.47	104.12	105.78	112.73	43.66	107.543
ENSG00000150991	UBC	ubiquitin C [Source:HGNC Symbol;Acc:HGNC:12468]	2.02691	1.01928	0	0	yes	up	1246.91	1274.04	1255.94	2420.51	2360.99	2418.77	1258.96	2400.09
ENSG00000151012	SLC7A11	solute carrier family 7 member 11 [Source:HGNC Symbol;Acc:HGNC:11059]	0.146425	-2.77176	0	0	yes	down	69.86	76.4	76.11	10.3	10.34	9.54	74.1233	10.06
ENSG00000131051	RBM39	RNA binding motif protein 39 [Source:HGNC Symbol;Acc:HGNC:15923]	0.359692	-1.47517	0	0	yes	down	1326.76	1389.38	1382.49	481.22	472.35	446.55	1366.21	466.707
ENSG00000164171	ITGA2	integrin subunit alpha 2 [Source:HGNC Symbol;Acc:HGNC:6137]	0.374613	-1.41653	0	0	yes	down	81.06	79.85	84.05	30.36	32.06	29.4	81.6533	30.6067
ENSG00000131016	AKAP12	A-kinase anchoring protein 12 [Source:HGNC Symbol;Acc:HGNC:370]	0.0838196	-3.57657	0	0	yes	down	141.85	139.33	144.36	12.44	11.42	11.27	141.847	11.71
ENSG00000108256	NUFIP2	nuclear FMR1 interacting protein 2 [Source:HGNC Symbol;Acc:HGNC:17634]	3.56388	1.83345	0	0	yes	up	12.47	13.5	12.26	37.71	39.23	35.79	12.7433	37.5767
ENSG00000196792	STRN3	striatin 3 [Source:HGNC Symbol;Acc:HGNC:15720]	0.352779	-1.50316	0	0	yes	down	146.17	144.58	143.99	41.99	39.86	38.79	144.913	40.2133
ENSG00000130956	HABP4	hyaluronan binding protein 4 [Source:HGNC Symbol;Acc:HGNC:17062]	7.92026	2.98555	0	0	yes	up	14.6	13.03	14	88.68	95.2	89.78	13.8767	91.22
ENSG00000175899	A2M	alpha-2-macroglobulin [Source:HGNC Symbol;Acc:HGNC:7]	4.69567	2.23133	0	0	yes	up	176.45	171.35	169.09	744.71	781.08	765.19	172.297	763.66
ENSG00000189266	PNRC2	proline rich nuclear receptor coactivator 2 [Source:HGNC Symbol;Acc:HGNC:23158]	3.45877	1.79026	0	0	yes	up	69.52	64.13	67.77	194.39	200.07	195.2	67.14	196.553
ENSG00000107438	PDLIM1	PDZ and LIM domain 1 [Source:HGNC Symbol;Acc:HGNC:2067]	2.5092	1.32723	0	0	yes	up	234.92	230.51	220.08	541.48	527.13	536.15	228.503	534.92
ENSG00000164889	SLC4A2	solute carrier family 4 member 2 [Source:HGNC Symbol;Acc:HGNC:11028]	0.259262	-1.94752	0	0	yes	down	111.26	104.8	107.6	34.02	34.12	34.01	107.887	34.05
ENSG00000167244	IGF2	insulin like growth factor 2 [Source:HGNC Symbol;Acc:HGNC:5466]	7.78356	2.96043	0	0	yes	up	35.13	43.33	39.57	270.78	283.37	295.38	39.3433	283.177
ENSG00000151725	CENPU	centromere protein U [Source:HGNC Symbol;Acc:HGNC:21348]	7.752	2.95457	0	0	yes	up	6.9	8.33	8.51	62.48	61.94	54.09	7.91333	59.5033
ENSG00000148672	GLUD1	glutamate dehydrogenase 1 [Source:HGNC Symbol;Acc:HGNC:4335]	3.24486	1.69816	0	0	yes	up	90.46	91.38	87.67	275.33	275.52	277.32	89.8367	276.057
ENSG00000084734	GCKR	glucokinase regulator [Source:HGNC Symbol;Acc:HGNC:4196]	6.1641	2.62389	0	0	yes	up	24.72	22.28	27.36	142.77	140.19	136.99	24.7867	139.983
ENSG00000084733	RAB10	RAB10, member RAS oncogene family [Source:HGNC Symbol;Acc:HGNC:9759]	0.344362	-1.538	0	0	yes	down	224.23	256.24	240.53	80.37	94.28	83.8	240.333	86.15
ENSG00000237238	BMS1P10	BMS1 pseudogene 10 [Source:HGNC Symbol;Acc:HGNC:49154]	0.24267	-2.04293	0	0	yes	down	84.43	83.18	81.74	19.22	23.56	21.49	83.1167	21.4233
ENSG00000130520	LSM4	LSM4 homolog, U6 small nuclear RNA and mRNA degradation associated [Source:HGNC Symbol;Acc:HGNC:17259]	4.17683	2.06241	0	0	yes	up	63.74	60.08	63.86	221.74	218.42	220.18	62.56	220.113
ENSG00000092841	MYL6	myosin light chain 6 [Source:HGNC Symbol;Acc:HGNC:7587]	2.28527	1.19237	0	0	yes	up	549.59	571.12	578.81	1199.69	1159.36	1190.88	566.507	1183.31
ENSG00000167165	UGT1A6	UDP glucuronosyltransferase family 1 member A6 [Source:HGNC Symbol;Acc:HGNC:12538]	74.1015	6.21143	0	0	yes	up	2.65	1.87	2.2	133.17	152.4	143.21	2.24	142.927
ENSG00000130702	LAMA5	laminin subunit alpha 5 [Source:HGNC Symbol;Acc:HGNC:6485]	2.51999	1.33342	0	0	yes	up	63	61.86	61.91	141.16	159.5	155	62.2567	151.887
ENSG00000129965	INS-IGF2	INS-IGF2 readthrough [Source:HGNC Symbol;Acc:HGNC:33527]	8.40659	3.07152	0	0	yes	up	176.45	162.62	170.72	1322.35	1324.64	1389.7	169.93	1345.56
ENSG00000149925	ALDOA	aldolase, fructose-bisphosphate A [Source:HGNC Symbol;Acc:HGNC:414]	1.97553	0.98224	0	0	yes	up	850.7	877.87	864.63	1536.47	1528.75	1594.27	864.4	1553.16
ENSG00000196935	SRGAP1	SLIT-ROBO Rho GTPase activating protein 1 [Source:HGNC Symbol;Acc:HGNC:17382]	0.122206	-3.03261	0	0	yes	down	28.06	26.69	26.56	3.53	3.39	4.79	27.1033	3.90333
ENSG00000167107	ACSF2	acyl-CoA synthetase family member 2 [Source:HGNC Symbol;Acc:HGNC:26101]	15.1468	3.92094	0	0	yes	up	6.97	5.97	7.35	72.68	73.57	70.05	6.76333	72.1
ENSG00000182481	KPNA2	karyopherin subunit alpha 2 [Source:HGNC Symbol;Acc:HGNC:6395]	2.98546	1.57796	0	0	yes	up	78.08	80.9	75.79	214.19	221.84	213.23	78.2567	216.42
ENSG00000171552	BCL2L1	BCL2 like 1 [Source:HGNC Symbol;Acc:HGNC:992]	0.339689	-1.55771	0	0	yes	down	418.23	412.09	414.89	131.69	129.77	132.47	415.07	131.31
ENSG00000087086	FTL	ferritin light chain [Source:HGNC Symbol;Acc:HGNC:3999]	2.50023	1.32206	0	0	yes	up	4460.34	4551.66	4540.72	10644	10292.9	10627.3	4517.57	10521.4
ENSG00000129128	SPCS3	signal peptidase complex subunit 3 [Source:HGNC Symbol;Acc:HGNC:26212]	0.28654	-1.80319	0	0	yes	down	66.66	70.81	69.88	21.94	19.36	22.91	69.1167	21.4033
ENSG00000004534	RBM6	RNA binding motif protein 6 [Source:HGNC Symbol;Acc:HGNC:9903]	0.387673	-1.36709	0	0	yes	down	230.52	239.15	238.53	101.48	106.36	102.79	236.067	103.543
ENSG00000197081	IGF2R	insulin like growth factor 2 receptor [Source:HGNC Symbol;Acc:HGNC:5467]	0.290833	-1.78174	0	0	yes	down	173.85	190.51	180.58	62.06	59.93	66.53	181.647	62.84
ENSG00000181222	POLR2A	RNA polymerase II subunit A [Source:HGNC Symbol;Acc:HGNC:9187]	2.20473	1.1406	0	0	yes	up	61.63	60.18	58.66	126.1	138.64	136.83	60.1567	133.857
ENSG00000131747	TOP2A	DNA topoisomerase II alpha [Source:HGNC Symbol;Acc:HGNC:11989]	34.2824	5.09939	0	0	yes	up	6.39	6.71	6.97	251.45	260.82	250.58	6.69	254.283
ENSG00000164104	HMGB2	high mobility group box 2 [Source:HGNC Symbol;Acc:HGNC:5000]	13.8222	3.78891	0	0	yes	up	17.27	19.71	21.25	251.3	241.83	247.91	19.41	247.013
ENSG00000135744	AGT	angiotensinogen [Source:HGNC Symbol;Acc:HGNC:333]	11.4205	3.51356	0	0	yes	up	40.55	41.99	37.32	440.88	444.96	453.17	39.9533	446.337
ENSG00000068366	ACSL4	acyl-CoA synthetase long chain family member 4 [Source:HGNC Symbol;Acc:HGNC:3571]	4.1211	2.04303	0	0	yes	up	56.77	59.21	59.76	220.32	226.61	203.96	58.58	216.963
ENSG00000150457	LATS2	large tumor suppressor kinase 2 [Source:HGNC Symbol;Acc:HGNC:6515]	6.0714	2.60203	0	0	yes	up	9.42	6.48	7.19	45.92	40.13	40.07	7.69667	42.04
ENSG00000131711	MAP1B	microtubule associated protein 1B [Source:HGNC Symbol;Acc:HGNC:6836]	0.153921	-2.69974	0	0	yes	down	32.47	34.59	38.81	5.1	5.61	5	35.29	5.23667
ENSG00000125730	C3	complement C3 [Source:HGNC Symbol;Acc:HGNC:1318]	9.69816	3.27771	0	0	yes	up	165.26	156.13	162.86	1303.56	1319.34	1406.05	161.417	1342.98
ENSG00000171867	PRNP	prion protein [Source:HGNC Symbol;Acc:HGNC:9449]	0.173914	-2.52356	0	0	yes	down	165.07	161.65	173.26	27.21	27.52	26.85	166.66	27.1933
ENSG00000109971	HSPA8	heat shock protein family A (Hsp70) member 8 [Source:HGNC Symbol;Acc:HGNC:5241]	0.433312	-1.20652	0	0	yes	down	1010.11	1069.85	1048.87	483.97	483.57	485.3	1042.94	484.28
ENSG00000148824	MTG1	mitochondrial ribosome associated GTPase 1 [Source:HGNC Symbol;Acc:HGNC:32159]	0.0625061	-3.99986	0	0	yes	down	69.86	73.95	66.36	6.25	3.96	7.06	70.0567	5.75667
ENSG00000003436	TFPI	tissue factor pathway inhibitor [Source:HGNC Symbol;Acc:HGNC:11760]	2.73192	1.44992	0	0	yes	up	416.28	394.79	424.98	1237.89	1249.67	1216.11	412.017	1234.56
ENSG00000182621	PLCB1	phospholipase C beta 1 [Source:HGNC Symbol;Acc:HGNC:15917]	0.186604	-2.42195	0	0	yes	down	118.71	147.92	164.64	22.02	22.99	22	143.757	22.3367
ENSG00000151914	DST	dystonin [Source:HGNC Symbol;Acc:HGNC:1090]	0.277535	-1.84926	0	0	yes	down	73.7	77.78	82.63	18.27	18.32	18.79	78.0367	18.46
ENSG00000125633	CCDC93	coiled-coil domain containing 93 [Source:HGNC Symbol;Acc:HGNC:25611]	0.226001	-2.1456	0	0	yes	down	64.7	72.44	66.98	17.83	13.09	13.61	68.04	14.8433
ENSG00000085999	RAD54L	RAD54 like [Source:HGNC Symbol;Acc:HGNC:9826]	8.32635	3.05768	0	0	yes	up	9.16	8.69	9.29	61.16	60.41	59.66	9.04667	60.41
ENSG00000163631	ALB	albumin [Source:HGNC Symbol;Acc:HGNC:399]	1.63661	0.710714	0	0	yes	up	1341.91	1358.9	1372.78	2122.92	2125.35	2055.11	1357.86	2101.13
ENSG00000127022	CANX	calnexin [Source:HGNC Symbol;Acc:HGNC:1473]	0.544765	-0.876295	0	0	yes	down	520.55	514.32	533.77	259.57	276.41	267.71	522.88	267.897
ENSG00000165029	ABCA1	ATP binding cassette subfamily A member 1 [Source:HGNC Symbol;Acc:HGNC:29]	4.54172	2.18324	4.79171e-308	3.38847e-306	yes	up	4.24	4.44	4.42	17.59	18.2	17.1	4.36667	17.63
ENSG00000178607	ERN1	endoplasmic reticulum to nucleus signaling 1 [Source:HGNC Symbol;Acc:HGNC:3449]	0.361724	-1.46704	8.02335e-308	5.65583e-306	yes	down	121.43	117.67	126.44	24.11	22.23	23.27	121.847	23.2033
ENSG00000266714	MYO15B	myosin XVB [Source:HGNC Symbol;Acc:HGNC:14083]	0.106655	-3.22897	3.77214e-307	2.6507e-305	yes	down	44.52	40.6	47.5	6.63	7.17	9.56	44.2067	7.78667
ENSG00000161800	RACGAP1	Rac GTPase activating protein 1 [Source:HGNC Symbol;Acc:HGNC:9804]	10.7976	3.43263	9.56201e-307	6.6982e-305	yes	up	7.16	6.71	5.33	50.72	50.27	45.18	6.4	48.7233
ENSG00000090520	DNAJB11	DnaJ heat shock protein family (Hsp40) member B11 [Source:HGNC Symbol;Acc:HGNC:14889]	0.382389	-1.38689	4.38293e-305	3.06065e-303	yes	down	246.42	243.69	250.54	89.03	91.16	85.72	246.883	88.6367
ENSG00000113161	HMGCR	3-hydroxy-3-methylglutaryl-CoA reductase [Source:HGNC Symbol;Acc:HGNC:5006]	3.73041	1.89934	7.05423e-305	4.91071e-303	yes	up	16.9	19.34	18.07	65.36	65.87	57.97	18.1033	63.0667
ENSG00000134057	CCNB1	cyclin B1 [Source:HGNC Symbol;Acc:HGNC:1579]	13.8791	3.79485	1.47521e-302	1.02376e-300	yes	up	4.59	5.86	5.02	63.58	69.28	64.92	5.15667	65.9267
ENSG00000182985	CADM1	cell adhesion molecule 1 [Source:HGNC Symbol;Acc:HGNC:5951]	5.00737	2.32405	9.7428e-301	6.74033e-299	yes	up	15.32	19.69	20.93	82.93	93.14	91.02	18.6467	89.03
ENSG00000188211	NCR3LG1	natural killer cell cytotoxicity receptor 3 ligand 1 [Source:HGNC Symbol;Acc:HGNC:42400]	0.246263	-2.02173	1.34314e-299	9.26351e-298	yes	down	16.11	16.93	17.25	3.92	4.11	3.98	16.7633	4.00333
ENSG00000134333	LDHA	lactate dehydrogenase A [Source:HGNC Symbol;Acc:HGNC:6535]	2.02896	1.02074	4.45566e-299	3.06357e-297	yes	up	193.71	203.46	207	397.07	393	391.82	201.39	393.963
ENSG00000266086		novel transcript	2.71622	1.4416	9.03522e-298	6.19328e-296	yes	up	70.66	63.74	65.37	146.42	154.98	149.29	66.59	150.23
ENSG00000046604	DSG2	desmoglein 2 [Source:HGNC Symbol;Acc:HGNC:3049]	0.250097	-1.99944	2.83532e-297	1.93755e-295	yes	down	52.05	52.48	53.69	14.06	14.62	13.88	52.74	14.1867
ENSG00000151693	ASAP2	ArfGAP with SH3 domain, ankyrin repeat and PH domain 2 [Source:HGNC Symbol;Acc:HGNC:2721]	0.284717	-1.8124	1.26554e-296	8.62184e-295	yes	down	57.47	66.46	65.05	17.82	17.3	18.24	62.9933	17.7867
ENSG00000165475	CRYL1	crystallin lambda 1 [Source:HGNC Symbol;Acc:HGNC:18246]	7.2233	2.85266	4.09598e-296	2.78203e-294	yes	up	13.59	13.85	13.52	90.67	95.27	90.7	13.6533	92.2133
ENSG00000101474	APMAP	adipocyte plasma membrane associated protein [Source:HGNC Symbol;Acc:HGNC:13238]	0.454175	-1.13868	4.17566e-296	2.82756e-294	yes	down	194.72	193.45	196.66	117.23	123.1	122.92	194.943	121.083
ENSG00000135048	CEMIP2	cell migration inducing hyaluronidase 2 [Source:HGNC Symbol;Acc:HGNC:11869]	0.420053	-1.25136	9.97702e-296	6.73555e-294	yes	down	111.02	118.56	122.4	59.6	63.45	60.39	117.327	61.1467
ENSG00000182199	SHMT2	serine hydroxymethyltransferase 2 [Source:HGNC Symbol;Acc:HGNC:10852]	0.472328	-1.08214	1.64188e-295	1.10511e-293	yes	down	460.44	442.2	445.73	196.53	202.16	209.93	449.457	202.873
ENSG00000172493	AFF1	AF4/FMR2 family member 1 [Source:HGNC Symbol;Acc:HGNC:7135]	0.28995	-1.78613	1.84322e-294	1.23689e-292	yes	down	33.78	34.75	36.85	8.95	10.18	10.59	35.1267	9.90667
ENSG00000276550	HERC2P2	hect domain and RLD 2 pseudogene 2 [Source:HGNC Symbol;Acc:HGNC:4870]	0.184497	-2.43833	1.11222e-293	7.4412e-292	yes	down	33.85	34.9	37.03	7.1	10.51	5.96	35.26	7.85667
ENSG00000058600	POLR3E	RNA polymerase III subunit E [Source:HGNC Symbol;Acc:HGNC:30347]	0.409452	-1.28823	4.06359e-293	2.7106e-291	yes	down	134.08	142.26	150.92	39.16	38.23	44.37	142.42	40.5867
ENSG00000110436	SLC1A2	solute carrier family 1 member 2 [Source:HGNC Symbol;Acc:HGNC:10940]	2.92563	1.54875	1.21023e-292	8.04876e-291	yes	up	33.38	34.64	34.17	63.7	65.72	67.73	34.0633	65.7167
ENSG00000102580	DNAJC3	DnaJ heat shock protein family (Hsp40) member C3 [Source:HGNC Symbol;Acc:HGNC:9439]	0.22731	-2.13726	4.47386e-292	2.96656e-290	yes	down	34.23	36.46	36.82	8	7.52	7.51	35.8367	7.67667
ENSG00000103540	CCP110	centriolar coiled-coil protein 110 [Source:HGNC Symbol;Acc:HGNC:24342]	6.34917	2.66657	2.89408e-291	1.91335e-289	yes	up	5.15	8.8	4.99	31.29	34.53	32.16	6.31333	32.66
ENSG00000164022	AIMP1	aminoacyl tRNA synthetase complex interacting multifunctional protein 1 [Source:HGNC Symbol;Acc:HGNC:10648]	0.31134	-1.68344	1.31981e-290	8.69988e-289	yes	down	146.33	151.02	148.12	47.69	49.98	49.51	148.49	49.06
ENSG00000166783	MARF1	meiosis regulator and mRNA stability factor 1 [Source:HGNC Symbol;Acc:HGNC:29562]	1.97983	0.985378	2.41963e-290	1.59027e-288	yes	up	71.83	75.72	74.36	144.13	156.06	146.71	73.97	148.967
ENSG00000164405	UQCRQ	ubiquinol-cytochrome c reductase complex III subunit VII [Source:HGNC Symbol;Acc:HGNC:29594]	5.54653	2.47158	7.09956e-290	4.6524e-288	yes	up	48.95	50.37	45.27	277.82	255.21	273.92	48.1967	268.983
ENSG00000101577	LPIN2	lipin 2 [Source:HGNC Symbol;Acc:HGNC:14450]	0.374415	-1.41729	8.27349e-289	5.40583e-287	yes	down	55.93	55.65	56.13	19.46	19.9	20.06	55.9033	19.8067
ENSG00000065613	SLK	STE20 like kinase [Source:HGNC Symbol;Acc:HGNC:11088]	0.298882	-1.74235	5.75426e-288	3.74882e-286	yes	down	36.04	35.38	40.4	10.61	10.7	9.16	37.2733	10.1567
ENSG00000116001	TIA1	TIA1 cytotoxic granule associated RNA binding protein [Source:HGNC Symbol;Acc:HGNC:11802]	0.279408	-1.83956	2.91178e-287	1.89147e-285	yes	down	104.26	104.69	109.92	40.55	36.52	43.38	106.29	40.15
ENSG00000286588		novel transcript, antisense to SEPT2	6.22943	2.6391	6.67575e-287	4.32395e-285	yes	up	5.01	6.22	5.25	32.16	30.77	27.81	5.49333	30.2467
ENSG00000065154	OAT	ornithine aminotransferase [Source:HGNC Symbol;Acc:HGNC:8091]	3.02752	1.59814	1.07949e-285	6.97173e-284	yes	up	57.51	58.43	56.88	170.08	160.05	161.27	57.6067	163.8
ENSG00000006453	BAIAP2L1	BAR/IMD domain containing adaptor protein 2 like 1 [Source:HGNC Symbol;Acc:HGNC:21649]	0.325077	-1.62115	3.94943e-285	2.54334e-283	yes	down	80.3	82.38	79.94	25.07	25.76	25.1	80.8733	25.31
ENSG00000099953	MMP11	matrix metallopeptidase 11 [Source:HGNC Symbol;Acc:HGNC:7157]	67.7877	6.08295	3.84084e-284	2.4663e-282	yes	up	0.85	0.89	1.14	49.74	52.43	56.71	0.96	52.96
ENSG00000110245	APOC3	apolipoprotein C3 [Source:HGNC Symbol;Acc:HGNC:610]	8.34175	3.06035	4.04997e-284	2.59314e-282	yes	up	56.2	44.67	54.01	379.73	392.09	404.86	51.6267	392.227
ENSG00000172164	SNTB1	syntrophin beta 1 [Source:HGNC Symbol;Acc:HGNC:11168]	0.234651	-2.09141	2.6454e-283	1.68897e-281	yes	down	57.28	53.07	52.9	12.08	12.72	14.3	54.4167	13.0333
ENSG00000196693	ZNF33B	zinc finger protein 33B [Source:HGNC Symbol;Acc:HGNC:13097]	0.153085	-2.70759	1.48084e-282	9.42757e-281	yes	down	40.22	35.1	40.18	15.11	16.07	14.47	38.5	15.2167
ENSG00000123983	ACSL3	acyl-CoA synthetase long chain family member 3 [Source:HGNC Symbol;Acc:HGNC:3570]	0.457411	-1.12844	1.51393e-282	9.61087e-281	yes	down	194.67	195.89	202.34	86.88	84.55	78.1	197.633	83.1767
ENSG00000165272	AQP3	aquaporin 3 (Gill blood group) [Source:HGNC Symbol;Acc:HGNC:636]	0.119557	-3.06423	4.175e-282	2.6429e-280	yes	down	84.93	81.12	81.27	10.48	8.93	10.66	82.44	10.0233
ENSG00000151062	CACNA2D4	calcium voltage-gated channel auxiliary subunit alpha2delta 4 [Source:HGNC Symbol;Acc:HGNC:20202]	0.269947	-1.88925	4.448e-279	2.80777e-277	yes	down	160	151.97	159.5	44.98	40.06	39.11	157.157	41.3833
ENSG00000125148	MT2A	metallothionein 2A [Source:HGNC Symbol;Acc:HGNC:7406]	2.53054	1.33945	1.31705e-278	8.29034e-277	yes	up	1095.01	1053.18	1104.6	2538.44	2351.52	2490.35	1084.26	2460.1
ENSG00000148841	ITPRIP	inositol 1,4,5-trisphosphate receptor interacting protein [Source:HGNC Symbol;Acc:HGNC:29370]	0.208392	-2.26263	3.00731e-278	1.88768e-276	yes	down	27.8	27.21	29.71	6.09	6.48	6.92	28.24	6.49667
ENSG00000148218	ALAD	aminolevulinate dehydratase [Source:HGNC Symbol;Acc:HGNC:395]	5.71271	2.51418	3.50747e-278	2.19546e-276	yes	up	13.4	12.19	12.59	104.69	90.45	96.04	12.7267	97.06
ENSG00000124942	AHNAK	AHNAK nucleoprotein [Source:HGNC Symbol;Acc:HGNC:347]	0.365291	-1.45288	4.66158e-278	2.90971e-276	yes	down	24.45	23.95	24.61	9.96	10.92	8.92	24.3367	9.93333
ENSG00000183765	CHEK2	checkpoint kinase 2 [Source:HGNC Symbol;Acc:HGNC:16627]	14.492	3.85718	3.2114e-277	1.99894e-275	yes	up	4.72	4.52	4.1	49.02	47.2	45.77	4.44667	47.33
ENSG00000159140	SON	SON DNA and RNA binding protein [Source:HGNC Symbol;Acc:HGNC:11183]	0.364052	-1.45778	1.60174e-276	9.94238e-275	yes	down	92.01	62.68	69.61	19.09	23.77	19.96	74.7667	20.94
ENSG00000172893	DHCR7	7-dehydrocholesterol reductase [Source:HGNC Symbol;Acc:HGNC:2860]	4.61442	2.20615	2.0504e-276	1.2692e-274	yes	up	18.79	15.81	15.63	71.82	73.01	75.48	16.7433	73.4367
ENSG00000115255	REEP6	receptor accessory protein 6 [Source:HGNC Symbol;Acc:HGNC:30078]	12.1388	3.60155	5.95137e-276	3.67374e-274	yes	up	7.4	6.01	7.33	79.03	77.27	80.71	6.91333	79.0033
ENSG00000042286	AIFM2	apoptosis inducing factor mitochondria associated 2 [Source:HGNC Symbol;Acc:HGNC:21411]	0.282395	-1.82421	1.88292e-275	1.15911e-273	yes	down	86.93	91.09	88.3	25.44	22	23.9	88.7733	23.78
ENSG00000013441	CLK1	CDC like kinase 1 [Source:HGNC Symbol;Acc:HGNC:2068]	0.451134	-1.14837	1.07549e-274	6.60244e-273	yes	down	368.79	365.38	375.34	181.38	176.24	165.78	369.837	174.467
ENSG00000100023	PPIL2	peptidylprolyl isomerase like 2 [Source:HGNC Symbol;Acc:HGNC:9261]	0.248011	-2.01153	1.56528e-274	9.58292e-273	yes	down	72.05	75.61	74.36	14.29	16.8	15.16	74.0067	15.4167
ENSG00000214655	ZSWIM8	zinc finger SWIM-type containing 8 [Source:HGNC Symbol;Acc:HGNC:23528]	0.355463	-1.49223	7.11581e-274	4.34453e-272	yes	down	163.65	162.66	169.22	58.44	51.39	60.53	165.177	56.7867
ENSG00000099937	SERPIND1	serpin family D member 1 [Source:HGNC Symbol;Acc:HGNC:4838]	2.56767	1.36046	1.33358e-273	8.11994e-272	yes	up	69.15	67.87	67.7	161.22	167.45	165.01	68.24	164.56
ENSG00000245532	NEAT1	nuclear paraspeckle assembly transcript 1 [Source:HGNC Symbol;Acc:HGNC:30815]	0.539757	-0.889618	2.2106e-273	1.34234e-271	yes	down	408.7	420.05	409.8	63.15	62.92	56.43	412.85	60.8333
ENSG00000165238	WNK2	WNK lysine deficient protein kinase 2 [Source:HGNC Symbol;Acc:HGNC:14542]	4.47142	2.16073	1.3107e-272	7.93739e-271	yes	up	8.41	7.33	7.46	24.87	28.97	32.22	7.73333	28.6867
ENSG00000112312	GMNN	geminin DNA replication inhibitor [Source:HGNC Symbol;Acc:HGNC:17493]	4.58381	2.19655	6.07666e-272	3.66997e-270	yes	up	30.3	27.74	29.31	95.31	89.76	91.29	29.1167	92.12
ENSG00000221978	CCNL2	cyclin L2 [Source:HGNC Symbol;Acc:HGNC:20570]	0.497656	-1.00678	6.10406e-272	3.67658e-270	yes	down	372.06	361.05	349.83	230.08	201.23	216.5	360.98	215.937
ENSG00000143228	NUF2	NUF2 component of NDC80 kinetochore complex [Source:HGNC Symbol;Acc:HGNC:14621]	11.0408	3.46477	2.74323e-271	1.64786e-269	yes	up	6.09	4.38	5.51	34.68	35.88	28.17	5.32667	32.91
ENSG00000096088	PGC	progastricsin [Source:HGNC Symbol;Acc:HGNC:8890]	19.2848	4.26939	2.22328e-270	1.33194e-268	yes	up	3.79	3.46	4.08	68.84	76.47	71.83	3.77667	72.38
ENSG00000132386	SERPINF1	serpin family F member 1 [Source:HGNC Symbol;Acc:HGNC:8824]	2.60047	1.37877	1.08326e-269	6.47233e-268	yes	up	121.52	118.87	126.15	273.27	271.19	278.36	122.18	274.273
ENSG00000147274	RBMX	RNA binding motif protein X-linked [Source:HGNC Symbol;Acc:HGNC:9910]	0.349459	-1.51681	5.27025e-269	3.14051e-267	yes	down	162.51	175.23	170.67	51.5	52.25	53.06	169.47	52.27
ENSG00000123562	MORF4L2	mortality factor 4 like 2 [Source:HGNC Symbol;Acc:HGNC:16849]	2.14335	1.09986	7.16799e-269	4.26e-267	yes	up	298.12	293.9	299.15	605.93	578.37	549.78	297.057	578.027
ENSG00000070756	PABPC1	poly(A) binding protein cytoplasmic 1 [Source:HGNC Symbol;Acc:HGNC:8554]	1.73897	0.798231	1.25693e-268	7.45025e-267	yes	up	410.63	402.8	422.63	656.13	649.2	652.44	412.02	652.59
ENSG00000088930	XRN2	5'-3' exoribonuclease 2 [Source:HGNC Symbol;Acc:HGNC:12836]	0.405601	-1.30187	2.64262e-268	1.56222e-266	yes	down	121.48	125.37	127.78	48.65	47.53	48.82	124.877	48.3333
ENSG00000166881	NEMP1	nuclear envelope integral membrane protein 1 [Source:HGNC Symbol;Acc:HGNC:29001]	4.42155	2.14455	7.257e-268	4.27876e-266	yes	up	5.69	5.61	6.4	24.31	22.33	21.3	5.9	22.6467
ENSG00000102317	RBM3	RNA binding motif protein 3 [Source:HGNC Symbol;Acc:HGNC:9900]	0.362637	-1.4634	3.22449e-267	1.89617e-265	yes	down	329.1	346.53	343.5	102.14	86.88	100.42	339.71	96.48
ENSG00000133818	RRAS2	RAS related 2 [Source:HGNC Symbol;Acc:HGNC:17271]	0.294222	-1.76502	8.54716e-267	5.01299e-265	yes	down	93.28	99.21	96.75	35.62	33.08	33.36	96.4133	34.02
ENSG00000228315	GUSBP11	GUSB pseudogene 11 [Source:HGNC Symbol;Acc:HGNC:42325]	0.257289	-1.95854	1.11349e-265	6.51361e-264	yes	down	51.81	50.85	53.85	11.51	12.24	11.43	52.17	11.7267
ENSG00000167658	EEF2	eukaryotic translation elongation factor 2 [Source:HGNC Symbol;Acc:HGNC:3214]	0.608654	-0.716306	4.98554e-265	2.9088e-263	yes	down	3689.46	3594.32	3665.54	2099.26	2094.1	2140.8	3649.77	2111.39
ENSG00000196428	TSC22D2	TSC22 domain family member 2 [Source:HGNC Symbol;Acc:HGNC:29095]	4.26946	2.09405	1.16074e-264	6.75468e-263	yes	up	12.96	12.65	13.85	49.6	46.99	43.11	13.1533	46.5667
ENSG00000162337	LRP5	LDL receptor related protein 5 [Source:HGNC Symbol;Acc:HGNC:6697]	2.57149	1.36261	1.24595e-264	7.23166e-263	yes	up	48.81	43.57	43.86	103.52	109.26	107.27	45.4133	106.683
ENSG00000173846	PLK3	polo like kinase 3 [Source:HGNC Symbol;Acc:HGNC:2154]	3.90203	1.96422	3.38756e-264	1.9611e-262	yes	up	32.1	31.63	29.7	113.77	110.56	113.82	31.1433	112.717
ENSG00000099622	CIRBP	cold inducible RNA binding protein [Source:HGNC Symbol;Acc:HGNC:1982]	0.425117	-1.23407	4.16726e-264	2.40624e-262	yes	down	500.04	477.4	493.43	194.97	187.2	192.95	490.29	191.707
ENSG00000101057	MYBL2	MYB proto-oncogene like 2 [Source:HGNC Symbol;Acc:HGNC:7548]	5.13205	2.35953	4.81624e-262	2.77381e-260	yes	up	10.53	10.99	12.08	50.83	52.75	53.09	11.2	52.2233
ENSG00000171456	ASXL1	ASXL transcriptional regulator 1 [Source:HGNC Symbol;Acc:HGNC:18318]	0.51134	-0.967644	4.86161e-262	2.79274e-260	yes	down	201.01	205.21	194.94	105.07	103.84	104.56	200.387	104.49
ENSG00000147459	DOCK5	dedicator of cytokinesis 5 [Source:HGNC Symbol;Acc:HGNC:23476]	0.453631	-1.14041	1.19e-259	6.81841e-258	yes	down	78.53	78.77	79.01	48.18	53.1	47.28	78.77	49.52
ENSG00000172482	AGXT	alanine--glyoxylate and serine--pyruvate aminotransferase [Source:HGNC Symbol;Acc:HGNC:341]	67.6765	6.08058	3.23273e-259	1.84753e-257	yes	up	0.5	0.48	0.44	16.18	19.11	17.2	0.473333	17.4967
ENSG00000259974	LINC00261	long intergenic non-protein coding RNA 261 [Source:HGNC Symbol;Acc:HGNC:16189]	0.169045	-2.56452	6.68853e-259	3.8128e-257	yes	down	37	38.09	41.59	6.75	6.82	7.46	38.8933	7.01
ENSG00000174485	DENND4A	DENN domain containing 4A [Source:HGNC Symbol;Acc:HGNC:24321]	0.21668	-2.20636	1.17519e-258	6.68212e-257	yes	down	33.43	24.92	27.1	5.13	6.23	5.46	28.4833	5.60667
ENSG00000112742	TTK	TTK protein kinase [Source:HGNC Symbol;Acc:HGNC:12401]	12.5865	3.6538	2.62709e-258	1.48997e-256	yes	up	2.52	2.47	2.01	24.14	25.81	23.97	2.33333	24.64
ENSG00000113448	PDE4D	phosphodiesterase 4D [Source:HGNC Symbol;Acc:HGNC:8783]	0.14882	-2.74836	4.49161e-258	2.541e-256	yes	down	35.56	33.68	39.6	7.39	6.51	6.42	36.28	6.77333
ENSG00000197894	ADH5	alcohol dehydrogenase 5 (class III), chi polypeptide [Source:HGNC Symbol;Acc:HGNC:253]	2.82908	1.50033	4.04537e-257	2.28277e-255	yes	up	64.09	66.18	59.93	180.6	190.97	186.75	63.4	186.107
ENSG00000125170	DOK4	docking protein 4 [Source:HGNC Symbol;Acc:HGNC:19868]	3.07954	1.62271	5.20428e-257	2.92934e-255	yes	up	42.68	39.05	43.81	96.32	98.23	98.14	41.8467	97.5633
ENSG00000068028	RASSF1	Ras association domain family member 1 [Source:HGNC Symbol;Acc:HGNC:9882]	4.76593	2.25276	1.40954e-256	7.91397e-255	yes	up	15.84	16.38	15.32	62.9	67.43	67.79	15.8467	66.04
ENSG00000157827	FMNL2	formin like 2 [Source:HGNC Symbol;Acc:HGNC:18267]	0.379135	-1.39921	1.03939e-255	5.8211e-254	yes	down	65.5	66.17	66.48	26.91	27.27	24.29	66.05	26.1567
ENSG00000145495	MARCHF6	membrane associated ring-CH-type finger 6 [Source:HGNC Symbol;Acc:HGNC:30550]	0.399595	-1.32339	1.36029e-255	7.59925e-254	yes	down	99.27	101.41	108.05	44.23	46.15	40.7	102.91	43.6933
ENSG00000156970	BUB1B	BUB1 mitotic checkpoint serine/threonine kinase B [Source:HGNC Symbol;Acc:HGNC:1149]	9.96458	3.31681	1.6092e-255	8.96736e-254	yes	up	6.05	6.84	3.28	51.12	54.84	51.72	5.39	52.56
ENSG00000188559	RALGAPA2	Ral GTPase activating protein catalytic subunit alpha 2 [Source:HGNC Symbol;Acc:HGNC:16207]	0.356333	-1.4887	1.78325e-255	9.91255e-254	yes	down	35.19	33.8	36.1	11.45	11.67	11.02	35.03	11.38
ENSG00000175265	GOLGA8A	golgin A8 family member A [Source:HGNC Symbol;Acc:HGNC:31972]	0.428812	-1.22158	4.02832e-255	2.23367e-253	yes	down	93.56	97.43	98.71	40.15	39.82	38.74	96.5667	39.57
ENSG00000167468	GPX4	glutathione peroxidase 4 [Source:HGNC Symbol;Acc:HGNC:4556]	2.28303	1.19095	1.59183e-254	8.80469e-253	yes	up	371.86	357.43	368.76	767.85	764.51	783.82	366.017	772.06
ENSG00000105976	MET	MET proto-oncogene, receptor tyrosine kinase [Source:HGNC Symbol;Acc:HGNC:7029]	0.226709	-2.14108	3.24091e-254	1.78818e-252	yes	down	49.1	51.12	46.41	17.58	16.06	16.58	48.8767	16.74
ENSG00000068489	PRR11	proline rich 11 [Source:HGNC Symbol;Acc:HGNC:25619]	6.45993	2.69152	5.23653e-254	2.88216e-252	yes	up	5.07	4.33	3.87	25.15	29.05	28.77	4.42333	27.6567
ENSG00000150527	MIA2	MIA SH3 domain ER export factor 2 [Source:HGNC Symbol;Acc:HGNC:18432]	0.406375	-1.29912	1.67051e-253	9.17182e-252	yes	down	170.43	180.17	183.36	73.33	73.05	66.3	177.987	70.8933
ENSG00000175166	PSMD2	proteasome 26S subunit, non-ATPase 2 [Source:HGNC Symbol;Acc:HGNC:9559]	0.443285	-1.1737	2.3638e-253	1.29465e-251	yes	down	296.35	314.23	328.68	124.82	117.9	125.04	313.087	122.587
ENSG00000101745	ANKRD12	ankyrin repeat domain 12 [Source:HGNC Symbol;Acc:HGNC:29135]	0.179226	-2.48015	4.35686e-253	2.3804e-251	yes	down	20.43	18.32	20.89	5.13	3.81	4.16	19.88	4.36667
ENSG00000061676	NCKAP1	NCK associated protein 1 [Source:HGNC Symbol;Acc:HGNC:7666]	0.405127	-1.30355	6.17825e-253	3.3673e-251	yes	down	101.3	114.76	111.9	50.09	47.79	43.81	109.32	47.23
ENSG00000169180	XPO6	exportin 6 [Source:HGNC Symbol;Acc:HGNC:19733]	0.358978	-1.47803	2.56144e-250	1.39265e-248	yes	down	92.04	92.4	99.74	30.38	33.67	34.22	94.7267	32.7567
ENSG00000122133	PAEP	progestagen associated endometrial protein [Source:HGNC Symbol;Acc:HGNC:8573]	0.0239439	-5.3842	2.95932e-250	1.60507e-248	yes	down	115.28	110.65	106.94	3	1.91	2.12	110.957	2.34333
ENSG00000103034	NDRG4	NDRG family member 4 [Source:HGNC Symbol;Acc:HGNC:14466]	5.60908	2.48776	4.42516e-250	2.3943e-248	yes	up	10.28	9.57	8.55	43.06	47.44	42.23	9.46667	44.2433
ENSG00000284946		novel protein	7.21406	2.85081	7.76814e-250	4.19292e-248	yes	up	5.79	4.99	4.71	27.78	31.42	30.86	5.16333	30.02
ENSG00000124767	GLO1	glyoxalase I [Source:HGNC Symbol;Acc:HGNC:4323]	3.82105	1.93397	1.07127e-249	5.76834e-248	yes	up	28.08	31.69	32.02	110.87	112.73	106.04	30.5967	109.88
ENSG00000113810	SMC4	structural maintenance of chromosomes 4 [Source:HGNC Symbol;Acc:HGNC:14013]	4.11227	2.03994	2.99658e-249	1.60965e-247	yes	up	12.6	11.21	13.24	51.79	56.62	47.96	12.35	52.1233
ENSG00000122547	EEPD1	endonuclease/exonuclease/phosphatase family domain containing 1 [Source:HGNC Symbol;Acc:HGNC:22223]	2.60544	1.38153	5.54635e-249	2.97215e-247	yes	up	56.45	53.11	50.58	78.61	82.18	84.65	53.38	81.8133
ENSG00000099219	ERMP1	endoplasmic reticulum metallopeptidase 1 [Source:HGNC Symbol;Acc:HGNC:23703]	2.96809	1.56953	9.23854e-249	4.93886e-247	yes	up	15.1	16.35	16.14	48.3	50.05	46.8	15.8633	48.3833
ENSG00000176658	MYO1D	myosin ID [Source:HGNC Symbol;Acc:HGNC:7598]	3.90496	1.96531	1.02572e-248	5.47033e-247	yes	up	9.4	9.02	9.31	28.68	28.32	30.77	9.24333	29.2567
ENSG00000160282	FTCD	formimidoyltransferase cyclodeaminase [Source:HGNC Symbol;Acc:HGNC:3974]	2.57426	1.36416	4.40667e-248	2.34456e-246	yes	up	44.23	43.18	40.92	91.29	98.77	88.27	42.7767	92.7767
ENSG00000164946	FREM1	FRAS1 related extracellular matrix 1 [Source:HGNC Symbol;Acc:HGNC:23399]	5.74751	2.52294	1.03661e-246	5.50213e-245	yes	up	4.37	4.25	3.74	21.14	25.36	22.87	4.12	23.1233
ENSG00000280191	LINC01669	long intergenic non-protein coding RNA 1669 [Source:HGNC Symbol;Acc:HGNC:52457]	0.217209	-2.20284	1.40847e-246	7.45824e-245	yes	down	16.77	15.51	14.02	5.15	6.4	7.02	15.4333	6.19
ENSG00000198721	ECI2	enoyl-CoA delta isomerase 2 [Source:HGNC Symbol;Acc:HGNC:14601]	3.56059	1.83212	1.54419e-246	8.15755e-245	yes	up	45.41	45.91	47.32	132.52	141.16	142.28	46.2133	138.653
ENSG00000128590	DNAJB9	DnaJ heat shock protein family (Hsp40) member B9 [Source:HGNC Symbol;Acc:HGNC:6968]	0.192133	-2.37982	5.54557e-246	2.92267e-244	yes	down	68.69	71.41	69.93	16.19	14.58	13.33	70.01	14.7
ENSG00000101040	ZMYND8	zinc finger MYND-type containing 8 [Source:HGNC Symbol;Acc:HGNC:9397]	0.36533	-1.45273	2.52098e-245	1.3255e-243	yes	down	58.39	64.94	68.39	19.05	18.89	18.98	63.9067	18.9733
ENSG00000103335	PIEZO1	piezo type mechanosensitive ion channel component 1 [Source:HGNC Symbol;Acc:HGNC:28993]	0.373793	-1.41969	2.41121e-244	1.26481e-242	yes	down	122.73	135.46	120.12	43.93	46.69	48.57	126.103	46.3967
ENSG00000166165	CKB	creatine kinase B [Source:HGNC Symbol;Acc:HGNC:1991]	4.44236	2.15133	6.24433e-244	3.26782e-242	yes	up	38.36	38.17	33.52	140.33	140.43	153.78	36.6833	144.847
ENSG00000177169	ULK1	unc-51 like autophagy activating kinase 1 [Source:HGNC Symbol;Acc:HGNC:12558]	2.78446	1.4774	2.40548e-243	1.25591e-241	yes	up	28.31	28.99	29.92	86.44	85.61	87.62	29.0733	86.5567
ENSG00000162729	IGSF8	immunoglobulin superfamily member 8 [Source:HGNC Symbol;Acc:HGNC:17813]	4.25614	2.08955	2.27778e-242	1.18647e-240	yes	up	17.93	17.29	17.43	69.43	67.96	72.01	17.55	69.8
ENSG00000135596	MICAL1	microtubule associated monooxygenase, calponin and LIM domain containing 1 [Source:HGNC Symbol;Acc:HGNC:20619]	0.229212	-2.12524	3.43361e-242	1.78436e-240	yes	down	51.7	61.73	56.37	10.4	8.93	12.16	56.6	10.4967
ENSG00000137807	KIF23	kinesin family member 23 [Source:HGNC Symbol;Acc:HGNC:6392]	7.54917	2.91632	4.18389e-241	2.16922e-239	yes	up	4.9	4.88	4.2	38.95	36.28	33.84	4.66	36.3567
ENSG00000147804	SLC39A4	solute carrier family 39 member 4 [Source:HGNC Symbol;Acc:HGNC:17129]	3.26092	1.70528	4.97744e-241	2.57467e-239	yes	up	75.05	73.81	65.8	147.88	150.78	161.61	71.5533	153.423
ENSG00000197694	SPTAN1	spectrin alpha, non-erythrocytic 1 [Source:HGNC Symbol;Acc:HGNC:11273]	2.14636	1.10189	4.6993e-240	2.42519e-238	yes	up	75.53	92.82	78.76	152.18	160.64	159.16	82.37	157.327
ENSG00000185201	IFITM2	interferon induced transmembrane protein 2 [Source:HGNC Symbol;Acc:HGNC:5413]	4.70292	2.23356	9.38951e-240	4.83451e-238	yes	up	73.96	66.9	58.99	256.6	277.78	276.19	66.6167	270.19
ENSG00000089486	CDIP1	cell death inducing p53 target 1 [Source:HGNC Symbol;Acc:HGNC:13234]	3.02911	1.59889	3.68658e-239	1.8938e-237	yes	up	35.28	37.96	37.15	103.75	98.1	104.33	36.7967	102.06
ENSG00000121060	TRIM25	tripartite motif containing 25 [Source:HGNC Symbol;Acc:HGNC:12932]	0.446678	-1.16269	7.13206e-239	3.65534e-237	yes	down	99.64	97.22	96.76	34.07	34.4	41.58	97.8733	36.6833
ENSG00000109667	SLC2A9	solute carrier family 2 member 9 [Source:HGNC Symbol;Acc:HGNC:13446]	3.00531	1.58751	7.62819e-239	3.90068e-237	yes	up	29.13	26.17	29.55	59.66	56.01	55.88	28.2833	57.1833
ENSG00000128595	CALU	calumenin [Source:HGNC Symbol;Acc:HGNC:1458]	2.19028	1.13112	6.95521e-238	3.54843e-236	yes	up	84.07	76.33	82.77	180.7	185.25	176.71	81.0567	180.887
ENSG00000068137	PLEKHH3	pleckstrin homology, MyTH4 and FERM domain containing H3 [Source:HGNC Symbol;Acc:HGNC:26105]	8.92503	3.15786	1.60485e-237	8.16903e-236	yes	up	4.22	4.53	4.11	33.66	31.59	33.65	4.28667	32.9667
ENSG00000099942	CRKL	CRK like proto-oncogene, adaptor protein [Source:HGNC Symbol;Acc:HGNC:2363]	2.43015	1.28105	1.74227e-237	8.84834e-236	yes	up	25.27	25.15	25.38	58.36	57.46	57.79	25.2667	57.87
ENSG00000159388	BTG2	BTG anti-proliferation factor 2 [Source:HGNC Symbol;Acc:HGNC:1131]	6.27425	2.64944	3.18704e-237	1.61491e-235	yes	up	6.61	6.21	6.93	39.84	39.5	39.34	6.58333	39.56
ENSG00000269699	ZIM2	zinc finger imprinted 2 [Source:HGNC Symbol;Acc:HGNC:12875]	2.73434	1.45119	4.48185e-237	2.26587e-235	yes	up	12.14	11.77	12.18	35.26	32.96	33.37	12.03	33.8633
ENSG00000112984	KIF20A	kinesin family member 20A [Source:HGNC Symbol;Acc:HGNC:9787]	39.0746	5.28816	5.51917e-237	2.784e-235	yes	up	0.84	0.57	1.14	30.55	32.6	27.72	0.85	30.29
ENSG00000133112	TPT1	tumor protein, translationally-controlled 1 [Source:HGNC Symbol;Acc:HGNC:12022]	0.608655	-0.716303	7.35616e-237	3.70227e-235	yes	down	6034.11	6455.59	6284.91	3633.24	3589.88	3434.69	6258.2	3552.6
ENSG00000132475	H3-3B	H3.3 histone B [Source:HGNC Symbol;Acc:HGNC:4765]	2.05912	1.04203	4.57814e-235	2.29895e-233	yes	up	435.19	441.28	453.62	969.21	908.49	944.09	443.363	940.597
ENSG00000176153	GPX2	glutathione peroxidase 2 [Source:HGNC Symbol;Acc:HGNC:4554]	2.90708	1.53957	6.75261e-235	3.38327e-233	yes	up	119.97	118.87	121.49	312.97	329.38	327.1	120.11	323.15
ENSG00000140807	NKD1	NKD inhibitor of WNT signaling pathway 1 [Source:HGNC Symbol;Acc:HGNC:17045]	2.88061	1.52638	1.06069e-234	5.30251e-233	yes	up	23.22	18.23	11.15	13.38	14.41	14.39	17.5333	14.06
ENSG00000143375	CGN	cingulin [Source:HGNC Symbol;Acc:HGNC:17429]	6.60523	2.72361	6.40564e-234	3.1951e-232	yes	up	3.92	3.33	4.4	29.09	26.78	28.54	3.88333	28.1367
ENSG00000156639	ZFAND3	zinc finger AN1-type containing 3 [Source:HGNC Symbol;Acc:HGNC:18019]	0.337149	-1.56854	7.28099e-233	3.62363e-231	yes	down	85.09	83.93	81.21	30.29	25.71	30.25	83.41	28.75
ENSG00000171097	KYAT1	kynurenine aminotransferase 1 [Source:HGNC Symbol;Acc:HGNC:1564]	8.55939	3.09751	8.418e-233	4.18019e-231	yes	up	5.88	7.79	8.82	61.11	64.45	65.81	7.49667	63.79
ENSG00000108551	RASD1	ras related dexamethasone induced 1 [Source:HGNC Symbol;Acc:HGNC:15828]	0.0726349	-3.78319	9.57775e-233	4.74555e-231	yes	down	64.75	60.47	53.87	4.14	3.67	4.39	59.6967	4.06667
ENSG00000085871	MGST2	microsomal glutathione S-transferase 2 [Source:HGNC Symbol;Acc:HGNC:7063]	2.60097	1.37905	1.38305e-232	6.83754e-231	yes	up	213.22	219.72	219.06	543.29	558.28	531.76	217.333	544.443
ENSG00000242265	PEG10	paternally expressed 10 [Source:HGNC Symbol;Acc:HGNC:14005]	1.99954	0.999667	2.15742e-232	1.06423e-230	yes	up	128.24	123.63	127.62	240.38	247	237.07	126.497	241.483
ENSG00000225190	PLEKHM1	pleckstrin homology and RUN domain containing M1 [Source:HGNC Symbol;Acc:HGNC:29017]	0.25397	-1.97727	3.63444e-232	1.78888e-230	yes	down	62.51	66.98	69.83	18.06	17.37	20.59	66.44	18.6733
ENSG00000183762	KREMEN1	kringle containing transmembrane protein 1 [Source:HGNC Symbol;Acc:HGNC:17550]	7.21517	2.85103	8.21871e-231	4.03638e-229	yes	up	2.35	2.25	2.93	15.84	15.53	15.53	2.51	15.6333
ENSG00000164867	NOS3	nitric oxide synthase 3 [Source:HGNC Symbol;Acc:HGNC:7876]	0.135522	-2.8834	9.33939e-231	4.57671e-229	yes	down	38.05	41.46	38.77	12.2	16.68	11.74	39.4267	13.54
ENSG00000132824	SERINC3	serine incorporator 3 [Source:HGNC Symbol;Acc:HGNC:11699]	0.487295	-1.03713	1.87042e-230	9.1458e-229	yes	down	163.62	165.17	174.1	73.54	75.41	74.95	167.63	74.6333
ENSG00000168393	DTYMK	deoxythymidylate kinase [Source:HGNC Symbol;Acc:HGNC:3061]	4.93952	2.30437	1.93361e-229	9.43417e-228	yes	up	16.61	16.86	17.87	35.94	33.76	36.55	17.1133	35.4167
ENSG00000133026	MYH10	myosin heavy chain 10 [Source:HGNC Symbol;Acc:HGNC:7568]	2.64725	1.40449	8.35619e-229	4.06814e-227	yes	up	14.2	13.9	16.95	36.32	34.9	35.52	15.0167	35.58
ENSG00000198742	SMURF1	SMAD specific E3 ubiquitin protein ligase 1 [Source:HGNC Symbol;Acc:HGNC:16807]	0.301468	-1.72992	2.4137e-227	1.17253e-225	yes	down	33.68	34.14	34.64	9.51	9.97	9.41	34.1533	9.63
ENSG00000174780	SRP72	signal recognition particle 72 [Source:HGNC Symbol;Acc:HGNC:11303]	0.32962	-1.60113	2.95913e-227	1.43438e-225	yes	down	87.56	102.4	90.96	26.35	30.05	25.3	93.64	27.2333
ENSG00000186566	GPATCH8	G-patch domain containing 8 [Source:HGNC Symbol;Acc:HGNC:29066]	0.254617	-1.9736	1.64691e-226	7.96577e-225	yes	down	23.12	24.4	23.54	5.93	5.62	5.77	23.6867	5.77333
ENSG00000006652	IFRD1	interferon related developmental regulator 1 [Source:HGNC Symbol;Acc:HGNC:5456]	0.316012	-1.66195	4.08519e-226	1.97165e-224	yes	down	159.42	179.68	185.35	61.86	60.16	54.66	174.817	58.8933
ENSG00000178028	DMAP1	DNA methyltransferase 1 associated protein 1 [Source:HGNC Symbol;Acc:HGNC:18291]	0.18155	-2.46156	5.71271e-226	2.75121e-224	yes	down	63.58	58.97	62.46	11.94	13.15	13.88	61.67	12.99
ENSG00000067606	PRKCZ	protein kinase C zeta [Source:HGNC Symbol;Acc:HGNC:9412]	0.334324	-1.58068	2.47584e-225	1.18979e-223	yes	down	153.25	159.95	154.31	41.86	49.95	48.24	155.837	46.6833
ENSG00000158874	APOA2	apolipoprotein A2 [Source:HGNC Symbol;Acc:HGNC:601]	1.90567	0.930298	2.42286e-223	1.16183e-221	yes	up	3876.36	3706.01	3742.57	6396.21	6518.67	6782.94	3774.98	6565.94
ENSG00000161960	EIF4A1	eukaryotic translation initiation factor 4A1 [Source:HGNC Symbol;Acc:HGNC:3282]	0.621811	-0.685451	1.04682e-222	5.00906e-221	yes	down	1158.84	1177.67	1173.54	721.45	709.63	720.57	1170.02	717.217
ENSG00000151208	DLG5	discs large MAGUK scaffold protein 5 [Source:HGNC Symbol;Acc:HGNC:2904]	0.407661	-1.29456	1.31979e-222	6.30172e-221	yes	down	70.31	67.29	69.42	25.23	24.96	25.68	69.0067	25.29
ENSG00000101199	ARFGAP1	ADP ribosylation factor GTPase activating protein 1 [Source:HGNC Symbol;Acc:HGNC:15852]	1.83028	0.872063	1.33092e-222	6.34131e-221	yes	up	233.48	212.69	224.63	407.72	408.67	415.06	223.6	410.483
ENSG00000215301	DDX3X	DEAD-box helicase 3 X-linked [Source:HGNC Symbol;Acc:HGNC:2745]	0.465468	-1.10325	2.3045e-222	1.09567e-220	yes	down	132.44	124.21	129.57	60.7	58.07	59.04	128.74	59.27
ENSG00000163191	S100A11	S100 calcium binding protein A11 [Source:HGNC Symbol;Acc:HGNC:10488]	0.17153	-2.54347	1.79968e-221	8.53835e-220	yes	down	327.6	329.79	339.83	54.19	54.08	49.2	332.407	52.49
ENSG00000099875	MKNK2	MAPK interacting serine/threonine kinase 2 [Source:HGNC Symbol;Acc:HGNC:7111]	2.49678	1.32007	5.59085e-221	2.64689e-219	yes	up	76.95	73.94	74.51	124.45	121.66	129.09	75.1333	125.067
ENSG00000184117	NIPSNAP1	nipsnap homolog 1 [Source:HGNC Symbol;Acc:HGNC:7827]	2.51557	1.33089	9.47664e-221	4.47706e-219	yes	up	66.18	68.36	65.47	155.47	154.28	155.47	66.67	155.073
ENSG00000183255	PTTG1IP	PTTG1 interacting protein [Source:HGNC Symbol;Acc:HGNC:13524]	1.6712	0.740882	4.30869e-220	2.03127e-218	yes	up	283.96	278.2	287.33	420.16	401.8	408.45	283.163	410.137
ENSG00000163785	RYK	receptor like tyrosine kinase [Source:HGNC Symbol;Acc:HGNC:10481]	0.309654	-1.69127	2.58718e-219	1.21712e-217	yes	down	67.44	68.46	62.05	18.62	23.14	21.06	65.9833	20.94
ENSG00000101447	FAM83D	family with sequence similarity 83 member D [Source:HGNC Symbol;Acc:HGNC:16122]	12.138	3.60145	5.97003e-219	2.80265e-217	yes	up	3.69	3.37	2.4	35.49	36.33	37.44	3.15333	36.42
ENSG00000148429	USP6NL	USP6 N-terminal like [Source:HGNC Symbol;Acc:HGNC:16858]	0.285317	-1.80936	2.70055e-218	1.26513e-216	yes	down	40.42	38.8	40.92	12.11	10.73	10.76	40.0467	11.2
ENSG00000099282	TSPAN15	tetraspanin 15 [Source:HGNC Symbol;Acc:HGNC:23298]	3.21161	1.6833	2.29246e-217	1.0717e-215	yes	up	30.49	30.08	36.11	53.42	55.77	49.51	32.2267	52.9
ENSG00000092929	UNC13D	unc-13 homolog D [Source:HGNC Symbol;Acc:HGNC:23147]	0.181317	-2.46341	2.60651e-217	1.21597e-215	yes	down	51.6	51.34	49.42	6.72	7.79	10.64	50.7867	8.38333
ENSG00000131871	SELENOS	selenoprotein S [Source:HGNC Symbol;Acc:HGNC:30396]	0.23605	-2.08283	2.78044e-217	1.29441e-215	yes	down	134.22	133.01	141.6	29.36	29.26	32.15	136.277	30.2567
ENSG00000288000		novel protein	0.356688	-1.48727	9.17013e-217	4.2602e-215	yes	down	67.14	68.18	68.84	22.59	20.48	23.16	68.0533	22.0767
ENSG00000114942	EEF1B2	eukaryotic translation elongation factor 1 beta 2 [Source:HGNC Symbol;Acc:HGNC:3208]	0.619994	-0.689675	1.00242e-216	4.64732e-215	yes	down	2465.25	2579.08	2506.86	1456.83	1456.11	1447.77	2517.06	1453.57
ENSG00000198763	MT-ND2	mitochondrially encoded NADH:ubiquinone oxidoreductase core subunit 2 [Source:HGNC Symbol;Acc:HGNC:7456]	1.51475	0.599076	2.29131e-216	1.06008e-214	yes	up	1830.48	1901.42	1861.71	2644.44	2633.31	2637.28	1864.54	2638.34
ENSG00000157456	CCNB2	cyclin B2 [Source:HGNC Symbol;Acc:HGNC:1580]	14.672	3.875	2.61308e-216	1.20645e-214	yes	up	3.78	3.63	4.12	52.5	50.27	50.94	3.84333	51.2367
ENSG00000069696	DRD4	dopamine receptor D4 [Source:HGNC Symbol;Acc:HGNC:3025]	12.6914	3.66578	3.33504e-216	1.53659e-214	yes	up	2.88	2.77	2.16	32.16	28.91	29.2	2.60333	30.09
ENSG00000180398	MCFD2	multiple coagulation factor deficiency 2, ER cargo receptor complex subunit [Source:HGNC Symbol;Acc:HGNC:18451]	0.536826	-0.897473	8.49605e-216	3.90643e-214	yes	down	213.26	220.77	220.17	109.95	115.62	111.46	218.067	112.343
ENSG00000180229	HERC2P3	hect domain and RLD 2 pseudogene 3 [Source:HGNC Symbol;Acc:HGNC:4871]	0.147286	-2.76331	9.42657e-216	4.32538e-214	yes	down	34.28	34.27	32.89	5.24	4.47	6.89	33.8133	5.53333
ENSG00000161533	ACOX1	acyl-CoA oxidase 1 [Source:HGNC Symbol;Acc:HGNC:119]	3.27839	1.71299	9.58119e-216	4.38732e-214	yes	up	19.52	16.32	24.93	50.75	53.56	59.94	20.2567	54.75
ENSG00000171121	KCNMB3	potassium calcium-activated channel subfamily M regulatory beta subunit 3 [Source:HGNC Symbol;Acc:HGNC:6287]	0.170769	-2.54988	1.54288e-215	7.05056e-214	yes	down	54.19	53.64	51.41	6.35	11.83	9.31	53.08	9.16333
ENSG00000182512	GLRX5	glutaredoxin 5 [Source:HGNC Symbol;Acc:HGNC:20134]	3.86421	1.95017	1.63049e-215	7.43569e-214	yes	up	64.86	59.41	55.89	219.29	218.37	218.23	60.0533	218.63
ENSG00000284820		novel protein	4.6805	2.22666	4.20727e-215	1.91478e-213	yes	up	8.14	7.31	8.5	37.67	37.34	40.44	7.98333	38.4833
ENSG00000106976	DNM1	dynamin 1 [Source:HGNC Symbol;Acc:HGNC:2972]	7.16888	2.84175	1.93972e-214	8.80998e-213	yes	up	3.37	2.74	3.26	18.99	20.73	19.77	3.12333	19.83
ENSG00000184602	SNN	stannin [Source:HGNC Symbol;Acc:HGNC:11149]	4.4029	2.13845	2.15423e-214	9.76437e-213	yes	up	11.61	10.18	10.79	46.33	43.04	45.67	10.86	45.0133
ENSG00000111275	ALDH2	aldehyde dehydrogenase 2 family member [Source:HGNC Symbol;Acc:HGNC:404]	3.07646	1.62127	8.97303e-214	4.05893e-212	yes	up	30.24	31.48	29.96	84.77	95.03	96.12	30.56	91.9733
ENSG00000189410	SH2D5	SH2 domain containing 5 [Source:HGNC Symbol;Acc:HGNC:28819]	0.157904	-2.66288	1.07562e-213	4.85572e-212	yes	down	49.52	50.92	55.04	9.22	5.37	8.25	51.8267	7.61333
ENSG00000181163	NPM1	nucleophosmin 1 [Source:HGNC Symbol;Acc:HGNC:7910]	0.640822	-0.642004	1.20704e-213	5.43801e-212	yes	down	2309.24	2441.2	2384.54	1390.27	1449.81	1441.03	2378.33	1427.04
ENSG00000225210	DUXAP9	double homeobox A pseudogene 9 [Source:HGNC Symbol;Acc:HGNC:32188]	0.362118	-1.46547	1.7484e-213	7.8611e-212	yes	down	33.51	36.41	34.68	20.11	15.24	16.84	34.8667	17.3967
ENSG00000171109	MFN1	mitofusin 1 [Source:HGNC Symbol;Acc:HGNC:18262]	0.201268	-2.31281	2.06577e-213	9.26942e-212	yes	down	29.87	30.36	26.3	5.35	7.65	5.58	28.8433	6.19333
ENSG00000120158	RCL1	RNA terminal phosphate cyclase like 1 [Source:HGNC Symbol;Acc:HGNC:17687]	0.209986	-2.25163	2.96714e-212	1.32873e-210	yes	down	108.05	115.2	116.39	11.36	11.6	12.21	113.213	11.7233
ENSG00000112655	PTK7	protein tyrosine kinase 7 (inactive) [Source:HGNC Symbol;Acc:HGNC:9618]	2.5757	1.36497	4.79286e-212	2.14202e-210	yes	up	40.51	35.46	40.23	85.2	89.91	94.48	38.7333	89.8633
ENSG00000269821	KCNQ1OT1	KCNQ1 opposite strand/antisense transcript 1 [Source:HGNC Symbol;Acc:HGNC:6295]	3.73899	1.90265	5.92087e-212	2.64087e-210	yes	up	0.56	0.51	0.48	1.84	1.88	1.77	0.516667	1.83
ENSG00000120709	FAM53C	family with sequence similarity 53 member C [Source:HGNC Symbol;Acc:HGNC:1336]	3.53177	1.82039	7.41312e-212	3.29987e-210	yes	up	13.14	13.63	14.22	45.7	43.98	46.98	13.6633	45.5533
ENSG00000167900	TK1	thymidine kinase 1 [Source:HGNC Symbol;Acc:HGNC:11830]	6.81446	2.7686	3.23742e-211	1.43824e-209	yes	up	11.22	10.33	11	67.3	71.64	68.28	10.85	69.0733
ENSG00000106804	C5	complement C5 [Source:HGNC Symbol;Acc:HGNC:1331]	4.92802	2.30101	5.14038e-211	2.2791e-209	yes	up	7.82	5.39	7.55	24.79	26.36	25.46	6.92	25.5367
ENSG00000134222	PSRC1	proline and serine rich coiled-coil 1 [Source:HGNC Symbol;Acc:HGNC:24472]	45.0707	5.49412	9.54559e-211	4.22388e-209	yes	up	1.21	1.3	1.23	50.5	46.49	49.62	1.24667	48.87
ENSG00000164466	SFXN1	sideroflexin 1 [Source:HGNC Symbol;Acc:HGNC:16085]	2.79944	1.48514	1.49781e-210	6.61462e-209	yes	up	90.51	77.39	81.71	87.46	91.64	101.73	83.2033	93.61
ENSG00000115307	AUP1	AUP1 lipid droplet regulating VLDL assembly factor [Source:HGNC Symbol;Acc:HGNC:891]	0.419551	-1.25308	4.96018e-210	2.1862e-208	yes	down	265.7	256.97	267.15	108.91	104.96	108.63	263.273	107.5
ENSG00000070476	ZXDC	ZXD family zinc finger C [Source:HGNC Symbol;Acc:HGNC:28160]	2.31152	1.20884	5.23243e-210	2.30165e-208	yes	up	15.23	15.16	15.81	26.19	25.05	24.48	15.4	25.24
ENSG00000138678	GPAT3	glycerol-3-phosphate acyltransferase 3 [Source:HGNC Symbol;Acc:HGNC:28157]	0.217392	-2.20163	1.58697e-209	6.96706e-208	yes	down	64.29	75.88	74.54	14.44	16.05	14.21	71.57	14.9
ENSG00000183856	IQGAP3	IQ motif containing GTPase activating protein 3 [Source:HGNC Symbol;Acc:HGNC:20669]	4.5776	2.19459	1.86303e-209	8.16297e-208	yes	up	5.89	5.02	4.99	23.74	25.28	25.71	5.3	24.91
ENSG00000131389	SLC6A6	solute carrier family 6 member 6 [Source:HGNC Symbol;Acc:HGNC:11052]	0.470945	-1.08637	4.32898e-209	1.89306e-207	yes	down	114.42	115.85	107.34	37.63	34.01	35.74	112.537	35.7933
ENSG00000135919	SERPINE2	serpin family E member 2 [Source:HGNC Symbol;Acc:HGNC:8951]	0.285272	-1.80959	8.05664e-209	3.51628e-207	yes	down	99.45	102.22	88.64	23.34	26.94	24.03	96.77	24.77
ENSG00000140263	SORD	sorbitol dehydrogenase [Source:HGNC Symbol;Acc:HGNC:11184]	3.9635	1.98677	8.6323e-209	3.76018e-207	yes	up	15.46	13.6	15.32	45.78	55.24	50.9	14.7933	50.64
ENSG00000123104	ITPR2	inositol 1,4,5-trisphosphate receptor type 2 [Source:HGNC Symbol;Acc:HGNC:6181]	2.90918	1.54061	1.02516e-208	4.45686e-207	yes	up	6.61	8.14	7.34	21.1	21.55	20.78	7.36333	21.1433
ENSG00000269335	IKBKG	inhibitor of nuclear factor kappa B kinase regulatory subunit gamma [Source:HGNC Symbol;Acc:HGNC:5961]	0.197434	-2.34056	6.49818e-208	2.81958e-206	yes	down	53.57	61.84	53.88	9.35	10.46	10.89	56.43	10.2333
ENSG00000084636	COL16A1	collagen type XVI alpha 1 chain [Source:HGNC Symbol;Acc:HGNC:2193]	0.237172	-2.07599	2.08043e-207	9.00955e-206	yes	down	42.61	40.26	41.77	12.21	9.05	12.8	41.5467	11.3533
ENSG00000136813	ECPAS	Ecm29 proteasome adaptor and scaffold [Source:HGNC Symbol;Acc:HGNC:29020]	0.35972	-1.47505	3.35333e-207	1.44939e-205	yes	down	53.55	53.44	59.89	19.86	18.8	20.74	55.6267	19.8
ENSG00000150093	ITGB1	integrin subunit beta 1 [Source:HGNC Symbol;Acc:HGNC:6153]	0.578422	-0.789806	3.78194e-207	1.63149e-205	yes	down	652.57	694.64	692.38	348.15	357.09	336.46	679.863	347.233
ENSG00000119969	HELLS	helicase, lymphoid specific [Source:HGNC Symbol;Acc:HGNC:4861]	3.82491	1.93543	1.02787e-206	4.42557e-205	yes	up	14.86	8.3	8.73	25.07	23.84	23.2	10.63	24.0367
ENSG00000103226	NOMO3	NODAL modulator 3 [Source:HGNC Symbol;Acc:HGNC:25242]	2.15753	1.10938	1.15423e-206	4.96006e-205	yes	up	93.47	89.01	100.42	195.17	194.15	197.47	94.3	195.597
ENSG00000078898	BPIFB2	BPI fold containing family B member 2 [Source:HGNC Symbol;Acc:HGNC:16177]	0.363289	-1.46081	3.36536e-206	1.44342e-204	yes	down	201.27	183.64	195.06	64.33	65.86	69.29	193.323	66.4933
ENSG00000182175	RGMA	repulsive guidance molecule BMP co-receptor a [Source:HGNC Symbol;Acc:HGNC:30308]	27.0316	4.75658	3.88906e-206	1.66484e-204	yes	up	1.29	0.81	0.66	12.65	10.99	9.54	0.92	11.06
ENSG00000107263	RAPGEF1	Rap guanine nucleotide exchange factor 1 [Source:HGNC Symbol;Acc:HGNC:4568]	0.333145	-1.58578	1.56916e-205	6.70447e-204	yes	down	34.87	34.63	34.52	11.56	10.49	11.47	34.6733	11.1733
ENSG00000122966	CIT	citron rho-interacting serine/threonine kinase [Source:HGNC Symbol;Acc:HGNC:1985]	9.3788	3.2294	2.27299e-205	9.69318e-204	yes	up	2.19	1.76	1.6	11.53	12.85	12.43	1.85	12.27
ENSG00000135404	CD63	CD63 molecule [Source:HGNC Symbol;Acc:HGNC:1692]	0.405266	-1.30306	3.06363e-205	1.304e-203	yes	down	459.72	441.65	442.84	172.39	170.44	177.32	448.07	173.383
ENSG00000135679	MDM2	MDM2 proto-oncogene [Source:HGNC Symbol;Acc:HGNC:6973]	0.432199	-1.21023	6.67605e-205	2.83618e-203	yes	down	163.79	172.67	177.58	57.37	52.37	56.6	171.347	55.4467
ENSG00000138600	SPPL2A	signal peptide peptidase like 2A [Source:HGNC Symbol;Acc:HGNC:30227]	0.166833	-2.58352	1.83098e-204	7.76378e-203	yes	down	104.93	102.18	97.98	8.71	11.86	13.56	101.697	11.3767
ENSG00000075702	WDR62	WD repeat domain 62 [Source:HGNC Symbol;Acc:HGNC:24502]	6.30418	2.65631	1.98703e-204	8.40952e-203	yes	up	6.17	6.48	7.44	32.25	31.89	36.64	6.69667	33.5933
ENSG00000158104	HPD	4-hydroxyphenylpyruvate dioxygenase [Source:HGNC Symbol;Acc:HGNC:5147]	0.596484	-0.745445	3.58354e-204	1.51376e-202	yes	down	841.55	863.82	847.01	466.75	469.5	479.63	850.793	471.96
ENSG00000095539	SEMA4G	semaphorin 4G [Source:HGNC Symbol;Acc:HGNC:10735]	3.45725	1.78962	4.14219e-204	1.74644e-202	yes	up	28.55	25.18	24.81	81.11	87.66	94.32	26.18	87.6967
ENSG00000236849	LINC01474	long intergenic non-protein coding RNA 1474 [Source:HGNC Symbol;Acc:HGNC:51111]	23.2789	4.54095	9.60067e-204	4.04024e-202	yes	up	0.49	0.12	0.34	6.51	8.63	8.68	0.316667	7.94
ENSG00000185164	NOMO2	NODAL modulator 2 [Source:HGNC Symbol;Acc:HGNC:22652]	1.67647	0.745426	1.19555e-203	5.02178e-202	yes	up	161.87	163.19	164.75	259.89	269.32	258.31	163.27	262.507
ENSG00000186910	SERPINA11	serpin family A member 11 [Source:HGNC Symbol;Acc:HGNC:19193]	12.1095	3.59807	1.67475e-203	7.02136e-202	yes	up	4.75	4.13	4.13	48.09	51.53	53.27	4.33667	50.9633
ENSG00000165678	GHITM	growth hormone inducible transmembrane protein [Source:HGNC Symbol;Acc:HGNC:17281]	0.519628	-0.94445	3.00617e-203	1.25797e-201	yes	down	269.01	283.14	282.92	136.28	137.91	133.87	278.357	136.02
ENSG00000068001	HYAL2	hyaluronidase 2 [Source:HGNC Symbol;Acc:HGNC:5321]	5.55327	2.47334	3.1183e-203	1.30246e-201	yes	up	12.38	13.9	12.49	63.66	65.29	70.49	12.9233	66.48
ENSG00000186298	PPP1CC	protein phosphatase 1 catalytic subunit gamma [Source:HGNC Symbol;Acc:HGNC:9283]	1.99243	0.994527	4.4983e-203	1.87536e-201	yes	up	122.63	117.75	124.27	219.45	214.69	208.74	121.55	214.293
ENSG00000169905	TOR1AIP2	torsin 1A interacting protein 2 [Source:HGNC Symbol;Acc:HGNC:24055]	4.02195	2.0079	4.98913e-203	2.07611e-201	yes	up	8.3	11.03	9.48	33.97	32.45	28.27	9.60333	31.5633
ENSG00000141002	TCF25	transcription factor 25 [Source:HGNC Symbol;Acc:HGNC:29181]	0.393561	-1.34534	6.88249e-203	2.85866e-201	yes	down	144.59	138.59	153.7	57.86	51.98	59.83	145.627	56.5567
ENSG00000108846	ABCC3	ATP binding cassette subfamily C member 3 [Source:HGNC Symbol;Acc:HGNC:54]	0.458445	-1.12518	1.66296e-202	6.89433e-201	yes	down	99.21	110.97	110.79	62.59	59.03	66.29	106.99	62.6367
ENSG00000109805	NCAPG	non-SMC condensin I complex subunit G [Source:HGNC Symbol;Acc:HGNC:24304]	5.99852	2.58461	7.47451e-202	3.09306e-200	yes	up	3.29	3.24	3.73	20.14	23.79	18.76	3.42	20.8967
ENSG00000196924	FLNA	filamin A [Source:HGNC Symbol;Acc:HGNC:3754]	0.63539	-0.654287	1.50402e-201	6.21235e-200	yes	down	488.77	487.87	503.28	294.23	294.95	308.78	493.307	299.32
ENSG00000198752	CDC42BPB	CDC42 binding protein kinase beta [Source:HGNC Symbol;Acc:HGNC:1738]	0.477133	-1.06754	1.62027e-201	6.68019e-200	yes	down	74.44	82.91	75.86	30.25	27.7	29.15	77.7367	29.0333
ENSG00000068323	TFE3	transcription factor binding to IGHM enhancer 3 [Source:HGNC Symbol;Acc:HGNC:11752]	2.48321	1.31221	3.68285e-201	1.5156e-199	yes	up	40.07	42.17	41.15	100.67	100.6	101.77	41.13	101.013
ENSG00000076351	SLC46A1	solute carrier family 46 member 1 [Source:HGNC Symbol;Acc:HGNC:30521]	4.78724	2.25919	4.0775e-201	1.67492e-199	yes	up	4.58	5.41	4.44	18.36	17.85	18.75	4.81	18.32
ENSG00000100100	PIK3IP1	phosphoinositide-3-kinase interacting protein 1 [Source:HGNC Symbol;Acc:HGNC:24942]	28.3741	4.8265	5.37864e-201	2.20534e-199	yes	up	0.72	0.9	0.9	23.84	23.24	22.93	0.84	23.3367
ENSG00000109046	WSB1	WD repeat and SOCS box containing 1 [Source:HGNC Symbol;Acc:HGNC:19221]	0.427938	-1.22453	1.08538e-200	4.44212e-199	yes	down	256.88	272.66	271.71	97.41	92.59	96.45	267.083	95.4833
ENSG00000156650	KAT6B	lysine acetyltransferase 6B [Source:HGNC Symbol;Acc:HGNC:17582]	0.147587	-2.76037	1.18941e-200	4.85895e-199	yes	down	13.01	13.31	13.93	1.9	2.44	2.57	13.4167	2.30333
ENSG00000088448	ANKRD10	ankyrin repeat domain 10 [Source:HGNC Symbol;Acc:HGNC:20265]	0.513454	-0.961694	1.94221e-200	7.91983e-199	yes	down	191.07	204.29	199.99	103.95	104.8	107.05	198.45	105.267
ENSG00000169855	ROBO1	roundabout guidance receptor 1 [Source:HGNC Symbol;Acc:HGNC:10249]	0.544316	-0.877483	3.51554e-200	1.43093e-198	yes	down	162.55	171.53	178.8	84.62	100.98	82.43	170.96	89.3433
ENSG00000153113	CAST	calpastatin [Source:HGNC Symbol;Acc:HGNC:1515]	0.373945	-1.4191	5.0687e-200	2.05937e-198	yes	down	96.28	102.25	98.95	33.63	34.4	35.09	99.16	34.3733
ENSG00000164647	STEAP1	STEAP family member 1 [Source:HGNC Symbol;Acc:HGNC:11378]	0.101049	-3.30688	5.77153e-200	2.34066e-198	yes	down	74.66	73.62	74.93	7.47	6.89	6.88	74.4033	7.08
ENSG00000152990	ADGRA3	adhesion G protein-coupled receptor A3 [Source:HGNC Symbol;Acc:HGNC:13839]	0.314732	-1.66781	1.89111e-199	7.65557e-198	yes	down	42.28	40.6	43.9	13.77	12.54	13.48	42.26	13.2633
ENSG00000109083	IFT20	intraflagellar transport 20 [Source:HGNC Symbol;Acc:HGNC:30989]	3.68532	1.88179	4.05428e-199	1.63828e-197	yes	up	38.46	41.41	40.66	123.74	116.95	115.47	40.1767	118.72
ENSG00000143799	PARP1	poly(ADP-ribose) polymerase 1 [Source:HGNC Symbol;Acc:HGNC:270]	2.40341	1.26508	3.05819e-198	1.23354e-196	yes	up	33.38	32.85	31.78	74.46	74.03	74.67	32.67	74.3867
ENSG00000166974	MAPRE2	microtubule associated protein RP/EB family member 2 [Source:HGNC Symbol;Acc:HGNC:6891]	2.89791	1.53501	3.16041e-198	1.27248e-196	yes	up	20.55	20.11	18.63	56.77	60.27	59.65	19.7633	58.8967
ENSG00000170537	TMC7	transmembrane channel like 7 [Source:HGNC Symbol;Acc:HGNC:23000]	0.233035	-2.10138	6.39243e-198	2.56916e-196	yes	down	34.59	35.75	34.55	7.25	7.88	8.05	34.9633	7.72667
ENSG00000143153	ATP1B1	ATPase Na+/K+ transporting subunit beta 1 [Source:HGNC Symbol;Acc:HGNC:804]	2.1607	1.1115	2.48797e-197	9.98136e-196	yes	up	79.96	80.94	79.6	163.83	161.9	165.03	80.1667	163.587
ENSG00000132002	DNAJB1	DnaJ heat shock protein family (Hsp40) member B1 [Source:HGNC Symbol;Acc:HGNC:5270]	2.47895	1.30973	3.164e-197	1.26708e-195	yes	up	113.24	120.07	122	292.24	253.92	271.62	118.437	272.593
ENSG00000125629	INSIG2	insulin induced gene 2 [Source:HGNC Symbol;Acc:HGNC:20452]	2.91488	1.54344	5.20747e-197	2.08169e-195	yes	up	41.79	47.36	39.55	82.2	89	86.97	42.9	86.0567
ENSG00000051382	PIK3CB	phosphatidylinositol-4,5-bisphosphate 3-kinase catalytic subunit beta [Source:HGNC Symbol;Acc:HGNC:8976]	0.345097	-1.53492	5.76214e-197	2.2993e-195	yes	down	42.71	42.71	42.93	14.87	14.02	14.93	42.7833	14.6067
ENSG00000168743	NPNT	nephronectin [Source:HGNC Symbol;Acc:HGNC:27405]	8.65724	3.11391	1.25715e-196	5.00752e-195	yes	up	4.85	3.11	3.1	27.52	25.15	23.82	3.68667	25.4967
ENSG00000156535	CD109	CD109 molecule [Source:HGNC Symbol;Acc:HGNC:21685]	0.113368	-3.14092	3.65587e-196	1.45363e-194	yes	down	11.55	13.69	12.41	1.03	1.19	1.22	12.55	1.14667
ENSG00000079819	EPB41L2	erythrocyte membrane protein band 4.1 like 2 [Source:HGNC Symbol;Acc:HGNC:3379]	1.69291	0.759504	3.95394e-196	1.56936e-194	yes	up	138.6	136.15	135.95	253.91	244.91	244.07	136.9	247.63
ENSG00000087586	AURKA	aurora kinase A [Source:HGNC Symbol;Acc:HGNC:11393]	9.33662	3.2229	1.45661e-195	5.77118e-194	yes	up	4.74	3.48	4.65	34.14	35.77	35.4	4.29	35.1033
ENSG00000064961	HMG20B	high mobility group 20B [Source:HGNC Symbol;Acc:HGNC:5002]	4.65145	2.21768	2.335e-195	9.23502e-194	yes	up	27.53	21.71	21.28	111.3	109.52	103.71	23.5067	108.177
ENSG00000196352	CD55	CD55 molecule (Cromer blood group) [Source:HGNC Symbol;Acc:HGNC:2665]	0.315864	-1.66262	3.71494e-195	1.46668e-193	yes	down	88.96	92.46	89.57	24.97	26.85	26.98	90.33	26.2667
ENSG00000099860	GADD45B	growth arrest and DNA damage inducible beta [Source:HGNC Symbol;Acc:HGNC:4096]	4.25224	2.08822	1.27486e-194	5.02433e-193	yes	up	34.87	33.27	34.12	139.34	125.23	137.83	34.0867	134.133
ENSG00000110958	PTGES3	prostaglandin E synthase 3 [Source:HGNC Symbol;Acc:HGNC:16049]	2.20809	1.1428	1.6633e-194	6.54369e-193	yes	up	156.22	174.03	176.04	376.71	384.1	355.36	168.763	372.057
ENSG00000105398	SULT2A1	sulfotransferase family 2A member 1 [Source:HGNC Symbol;Acc:HGNC:11458]	5.05069	2.33648	3.75477e-194	1.47459e-192	yes	up	12.53	13.13	12.35	56.8	58.25	59.11	12.67	58.0533
ENSG00000224596	ZMIZ1-AS1	ZMIZ1 antisense RNA 1 [Source:HGNC Symbol;Acc:HGNC:27433]	0.0289022	-5.11268	5.44943e-194	2.13637e-192	yes	down	25.35	27.03	28.27	0.82	0.46	0.92	26.8833	0.733333
ENSG00000204516	MICB	MHC class I polypeptide-related sequence B [Source:HGNC Symbol;Acc:HGNC:7091]	2.98751	1.57894	7.84522e-194	3.07022e-192	yes	up	16.28	16.34	14.66	53.4	50.67	53.3	15.76	52.4567
ENSG00000121057	AKAP1	A-kinase anchoring protein 1 [Source:HGNC Symbol;Acc:HGNC:367]	0.329158	-1.60315	2.06064e-193	8.05019e-192	yes	down	59.32	59.01	60.92	21.64	18.25	18.16	59.75	19.35
ENSG00000162496	DHRS3	dehydrogenase/reductase 3 [Source:HGNC Symbol;Acc:HGNC:17693]	0.232077	-2.10732	2.41757e-193	9.42811e-192	yes	down	63.45	59.31	66.99	14.49	13.46	13.33	63.25	13.76
ENSG00000261553		novel transcript	0.0888577	-3.49236	1.33376e-192	5.18335e-191	yes	down	20.26	19.29	20.84	1.85	2.85	1.55	20.13	2.08333
ENSG00000254536		novel protein	0.35519	-1.49334	4.20276e-192	1.63047e-190	yes	down	16.94	17.73	17.63	4.37	4.79	4.27	17.4333	4.47667
ENSG00000153827	TRIP12	thyroid hormone receptor interactor 12 [Source:HGNC Symbol;Acc:HGNC:12306]	0.390436	-1.35684	6.39962e-192	2.47844e-190	yes	down	76.92	75.86	79.63	27.91	30.53	31.81	77.47	30.0833
ENSG00000241360	PDXP	pyridoxal phosphatase [Source:HGNC Symbol;Acc:HGNC:30259]	3.15927	1.65959	7.13192e-192	2.75726e-190	yes	up	34.29	35.63	35.83	108.06	106.15	103.31	35.25	105.84
ENSG00000113013	HSPA9	heat shock protein family A (Hsp70) member 9 [Source:HGNC Symbol;Acc:HGNC:5244]	0.569712	-0.811694	1.89282e-191	7.30518e-190	yes	down	294.48	305.12	312.27	157.46	159.59	164.61	303.957	160.553
ENSG00000108582	CPD	carboxypeptidase D [Source:HGNC Symbol;Acc:HGNC:2301]	2.1611	1.11176	5.08391e-191	1.95871e-189	yes	up	20.7	18.56	18.91	40.25	43.62	37.47	19.39	40.4467
ENSG00000116754	SRSF11	serine and arginine rich splicing factor 11 [Source:HGNC Symbol;Acc:HGNC:10782]	0.491571	-1.02453	7.38379e-191	2.8399e-189	yes	down	169.11	170.6	172.87	89.92	91.11	86.17	170.86	89.0667
ENSG00000140525	FANCI	FA complementation group I [Source:HGNC Symbol;Acc:HGNC:25568]	4.48304	2.16448	1.36609e-190	5.24514e-189	yes	up	8.86	10.25	8.67	32.09	33.59	30.8	9.26	32.16
ENSG00000137700	SLC37A4	solute carrier family 37 member 4 [Source:HGNC Symbol;Acc:HGNC:4061]	5.50317	2.46026	3.13619e-190	1.20208e-188	yes	up	7.42	7.09	7.77	38.93	41.82	39.26	7.42667	40.0033
ENSG00000073111	MCM2	minichromosome maintenance complex component 2 [Source:HGNC Symbol;Acc:HGNC:6944]	4.32274	2.11194	5.59348e-190	2.14027e-188	yes	up	9.06	9.04	10.19	38.86	39.71	40.38	9.43	39.65
ENSG00000118503	TNFAIP3	TNF alpha induced protein 3 [Source:HGNC Symbol;Acc:HGNC:11896]	5.08715	2.34686	9.53414e-190	3.64188e-188	yes	up	4.28	4.51	7.5	22.31	23.97	22.09	5.43	22.79
ENSG00000164877	MICALL2	MICAL like 2 [Source:HGNC Symbol;Acc:HGNC:29672]	3.76803	1.91381	1.04372e-189	3.98003e-188	yes	up	11.6	12.67	10.52	23.75	24.39	22.61	11.5967	23.5833
ENSG00000171564	FGB	fibrinogen beta chain [Source:HGNC Symbol;Acc:HGNC:3662]	3.79459	1.92394	1.50203e-189	5.71795e-188	yes	up	37.81	42.25	45.04	153.84	160.54	156.84	41.7	157.073
ENSG00000078177	N4BP2	NEDD4 binding protein 2 [Source:HGNC Symbol;Acc:HGNC:29851]	0.186199	-2.42508	5.03377e-189	1.91301e-187	yes	down	12.81	14.16	14.49	2.39	2.45	2.24	13.82	2.36
ENSG00000103512	NOMO1	NODAL modulator 1 [Source:HGNC Symbol;Acc:HGNC:30060]	1.73982	0.798934	1.22778e-188	4.65805e-187	yes	up	128.41	127.76	119.39	195.6	202.53	202.65	125.187	200.26
ENSG00000070018	LRP6	LDL receptor related protein 6 [Source:HGNC Symbol;Acc:HGNC:6698]	2.56128	1.35686	1.53201e-188	5.80241e-187	yes	up	14.42	13.39	11.82	24.26	26.27	24.56	13.21	25.03
ENSG00000124214	STAU1	staufen double-stranded RNA binding protein 1 [Source:HGNC Symbol;Acc:HGNC:11370]	1.89585	0.922846	3.54565e-187	1.34063e-185	yes	up	89.13	88.42	90.06	160.06	155.85	156.93	89.2033	157.613
ENSG00000115902	SLC1A4	solute carrier family 1 member 4 [Source:HGNC Symbol;Acc:HGNC:10942]	0.136018	-2.87814	7.41855e-187	2.80025e-185	yes	down	18.35	18.88	19.27	2.29	2.48	2.38	18.8333	2.38333
ENSG00000087074	PPP1R15A	protein phosphatase 1 regulatory subunit 15A [Source:HGNC Symbol;Acc:HGNC:14375]	0.46665	-1.09959	2.43812e-186	9.18757e-185	yes	down	238.48	242.61	242.52	111.73	99.29	104.27	241.203	105.097
ENSG00000105220	GPI	glucose-6-phosphate isomerase [Source:HGNC Symbol;Acc:HGNC:4458]	2.154	1.10702	3.94355e-186	1.48355e-184	yes	up	73.77	74.63	82.15	174.37	184.41	180.81	76.85	179.863
ENSG00000104738	MCM4	minichromosome maintenance complex component 4 [Source:HGNC Symbol;Acc:HGNC:6947]	3.90311	1.96462	2.99696e-185	1.12555e-183	yes	up	20.68	16.65	23.23	56.22	68.61	67.1	20.1867	63.9767
ENSG00000143870	PDIA6	protein disulfide isomerase family A member 6 [Source:HGNC Symbol;Acc:HGNC:30168]	0.6251	-0.677842	4.11974e-184	1.54463e-182	yes	down	605.13	631.54	628.07	368.9	364.97	361.85	621.58	365.24
ENSG00000250337	PURPL	p53 upregulated regulator of p53 levels [Source:HGNC Symbol;Acc:HGNC:48995]	2.5396	1.3446	8.64885e-184	3.23731e-182	yes	up	14.26	10.84	16.18	33.8	44.04	36.88	13.76	38.24
ENSG00000124226	RNF114	ring finger protein 114 [Source:HGNC Symbol;Acc:HGNC:13094]	2.20453	1.14047	8.93131e-184	3.33744e-182	yes	up	128.72	112.1	135.39	262.03	281.55	281.46	125.403	275.013
ENSG00000065328	MCM10	minichromosome maintenance 10 replication initiation factor [Source:HGNC Symbol;Acc:HGNC:18043]	8.4723	3.08275	1.00562e-183	3.75153e-182	yes	up	4.23	2.61	4.26	23.36	22.71	21.67	3.7	22.58
ENSG00000164050	PLXNB1	plexin B1 [Source:HGNC Symbol;Acc:HGNC:9103]	2.05622	1.03999	1.42172e-183	5.29496e-182	yes	up	78.52	77.38	86.76	184.79	179.16	183.12	80.8867	182.357
ENSG00000183458	PKD1P3	polycystin 1, transient receptor potential channel interacting pseudogene 3 [Source:HGNC Symbol;Acc:HGNC:30067]	0.458945	-1.12361	1.963e-183	7.29871e-182	yes	down	50.88	50.16	55.11	22.03	21.35	22.39	52.05	21.9233
ENSG00000198300	PEG3	paternally expressed 3 [Source:HGNC Symbol;Acc:HGNC:8826]	2.29775	1.20022	2.00141e-183	7.42914e-182	yes	up	34.57	35.86	48.34	91.08	87.95	75.29	39.59	84.7733
ENSG00000111058	ACSS3	acyl-CoA synthetase short chain family member 3 [Source:HGNC Symbol;Acc:HGNC:24723]	2.84056	1.50618	2.78481e-183	1.032e-181	yes	up	25.9	23.02	25.6	54.65	59.26	54.93	24.84	56.28
ENSG00000111669	TPI1	triosephosphate isomerase 1 [Source:HGNC Symbol;Acc:HGNC:12009]	2.11364	1.07973	3.49175e-183	1.29183e-181	yes	up	161.3	172.95	169.03	339.58	332.91	332.21	167.76	334.9
ENSG00000169991	IFFO2	intermediate filament family orphan 2 [Source:HGNC Symbol;Acc:HGNC:27006]	3.91788	1.97007	5.22362e-183	1.92937e-181	yes	up	7.6	7.02	7.29	28.87	26.24	25.61	7.30333	26.9067
ENSG00000153914	SREK1	splicing regulatory glutamic acid and lysine rich protein 1 [Source:HGNC Symbol;Acc:HGNC:17882]	0.331547	-1.59271	2.67309e-182	9.8569e-181	yes	down	50.3	53.86	46.51	16.71	17.11	12.62	50.2233	15.48
ENSG00000114850	SSR3	signal sequence receptor subunit 3 [Source:HGNC Symbol;Acc:HGNC:11325]	0.504032	-0.988413	3.29691e-182	1.21372e-180	yes	down	342.14	340.17	334.42	189.33	188.33	184.42	338.91	187.36
ENSG00000005339	CREBBP	CREB binding protein [Source:HGNC Symbol;Acc:HGNC:2348]	0.306426	-1.70639	3.82927e-182	1.40738e-180	yes	down	21.34	21.98	24.57	6.46	9.43	8.4	22.63	8.09667
ENSG00000198901	PRC1	protein regulator of cytokinesis 1 [Source:HGNC Symbol;Acc:HGNC:9341]	5.71912	2.51579	4.0432e-182	1.48357e-180	yes	up	15.9	15.23	14.89	86.81	84.84	90.65	15.34	87.4333
ENSG00000160294	MCM3AP	minichromosome maintenance complex component 3 associated protein [Source:HGNC Symbol;Acc:HGNC:6946]	0.340906	-1.55255	4.49909e-182	1.64814e-180	yes	down	43.63	43.7	43.62	17.7	17.13	14.87	43.65	16.5667
ENSG00000104549	SQLE	squalene epoxidase [Source:HGNC Symbol;Acc:HGNC:11279]	3.31339	1.72831	5.51493e-182	2.01697e-180	yes	up	17.85	19.21	17.34	46.87	51.86	45.91	18.1333	48.2133
ENSG00000244731	C4A	complement C4A (Rodgers blood group) [Source:HGNC Symbol;Acc:HGNC:1323]	1.74033	0.799358	5.7598e-182	2.10308e-180	yes	up	196.03	207	200.53	352.09	337.26	327.11	201.187	338.82
ENSG00000155660	PDIA4	protein disulfide isomerase family A member 4 [Source:HGNC Symbol;Acc:HGNC:30167]	0.533933	-0.905269	5.8507e-182	2.13278e-180	yes	down	294.97	300.67	307.1	158.59	143.74	149.69	300.913	150.673
ENSG00000116962	NID1	nidogen 1 [Source:HGNC Symbol;Acc:HGNC:7821]	2.06711	1.04761	7.60081e-182	2.76625e-180	yes	up	30.41	30.21	30.4	58.74	58.8	60.28	30.34	59.2733
ENSG00000167513	CDT1	chromatin licensing and DNA replication factor 1 [Source:HGNC Symbol;Acc:HGNC:24576]	3.90072	1.96374	8.43617e-182	3.06528e-180	yes	up	16.81	16.81	18.57	64.7	64.02	62.31	17.3967	63.6767
ENSG00000097046	CDC7	cell division cycle 7 [Source:HGNC Symbol;Acc:HGNC:1745]	0.213181	-2.22985	1.3884e-181	5.03657e-180	yes	down	9.51	8.81	9.66	2.63	2.62	2.47	9.32667	2.57333
ENSG00000034510	TMSB10	thymosin beta 10 [Source:HGNC Symbol;Acc:HGNC:11879]	0.574831	-0.798791	2.75043e-181	9.96128e-180	yes	down	6512.38	6213.45	6254.19	3360.95	3221.49	3329.8	6326.67	3304.08
ENSG00000152520	PAN3	poly(A) specific ribonuclease subunit PAN3 [Source:HGNC Symbol;Acc:HGNC:29991]	0.250346	-1.99801	3.69525e-181	1.33615e-179	yes	down	20.18	21.27	20.74	6.1	6.05	5.53	20.73	5.89333
ENSG00000164056	SPRY1	sprouty RTK signaling antagonist 1 [Source:HGNC Symbol;Acc:HGNC:11269]	3.79588	1.92443	6.92076e-181	2.49841e-179	yes	up	21.08	19.04	19.06	51.25	60.07	55.32	19.7267	55.5467
ENSG00000151503	NCAPD3	non-SMC condensin II complex subunit D3 [Source:HGNC Symbol;Acc:HGNC:28952]	3.01834	1.59375	8.02242e-181	2.89143e-179	yes	up	11.67	14.64	9.19	29.97	27.55	26.14	11.8333	27.8867
ENSG00000144224	UBXN4	UBX domain protein 4 [Source:HGNC Symbol;Acc:HGNC:14860]	0.368304	-1.44103	9.52549e-181	3.42764e-179	yes	down	62.67	61.52	70.46	23.32	26.05	23.57	64.8833	24.3133
ENSG00000034152	MAP2K3	mitogen-activated protein kinase kinase 3 [Source:HGNC Symbol;Acc:HGNC:6843]	2.94792	1.5597	2.65253e-180	9.5295e-179	yes	up	36.91	36.05	40.39	106.35	100.92	105.59	37.7833	104.287
ENSG00000198380	GFPT1	glutamine--fructose-6-phosphate transaminase 1 [Source:HGNC Symbol;Acc:HGNC:4241]	0.553282	-0.853914	2.72983e-180	9.79145e-179	yes	down	144.62	149.25	149.66	71.16	71.2	69.58	147.843	70.6467
ENSG00000073150	PANX2	pannexin 2 [Source:HGNC Symbol;Acc:HGNC:8600]	3.88128	1.95653	3.13128e-180	1.12134e-178	yes	up	13.22	11.93	12.28	43.69	45.34	48.1	12.4767	45.71
ENSG00000141738	GRB7	growth factor receptor bound protein 7 [Source:HGNC Symbol;Acc:HGNC:4567]	2.68332	1.42402	3.33333e-180	1.19179e-178	yes	up	54.75	58.31	53.24	137.65	127.91	139.13	55.4333	134.897
ENSG00000075426	FOSL2	FOS like 2, AP-1 transcription factor subunit [Source:HGNC Symbol;Acc:HGNC:3798]	2.80493	1.48797	5.29937e-180	1.89169e-178	yes	up	12.43	11.37	13.44	32.94	33.74	31.59	12.4133	32.7567
ENSG00000233369	GTF2IP4	general transcription factor IIi pseudogene 4 [Source:HGNC Symbol;Acc:HGNC:51716]	2.12745	1.08912	3.92771e-179	1.39982e-177	yes	up	36.51	41.58	43.06	56.53	58.48	56.63	40.3833	57.2133
ENSG00000124216	SNAI1	snail family transcriptional repressor 1 [Source:HGNC Symbol;Acc:HGNC:11128]	12.9332	3.693	5.04078e-179	1.79365e-177	yes	up	3.53	3.27	3.31	44.46	36.62	41.63	3.37	40.9033
ENSG00000111859	NEDD9	neural precursor cell expressed, developmentally down-regulated 9 [Source:HGNC Symbol;Acc:HGNC:7733]	2.43909	1.28634	5.27372e-179	1.87355e-177	yes	up	30.46	27.76	28.38	67.06	69.59	65.2	28.8667	67.2833
ENSG00000119227	PIGZ	phosphatidylinositol glycan anchor biosynthesis class Z [Source:HGNC Symbol;Acc:HGNC:30596]	13.1033	3.71185	1.0875e-178	3.85733e-177	yes	up	1.39	1.7	1.78	23.87	23.41	22.92	1.62333	23.4
ENSG00000130821	SLC6A8	solute carrier family 6 member 8 [Source:HGNC Symbol;Acc:HGNC:11055]	3.76255	1.91171	2.3921e-178	8.47129e-177	yes	up	15.18	15.79	15.24	64.63	56.63	62.69	15.4033	61.3167
ENSG00000100201	DDX17	DEAD-box helicase 17 [Source:HGNC Symbol;Acc:HGNC:2740]	1.75943	0.815106	2.97572e-178	1.05214e-176	yes	up	77.23	72.21	76.31	117.05	123.2	116.16	75.25	118.803
ENSG00000123473	STIL	STIL centriolar assembly protein [Source:HGNC Symbol;Acc:HGNC:10879]	7.83529	2.96999	7.96571e-178	2.81204e-176	yes	up	2.09	2.33	2.44	16.75	19.13	19.7	2.28667	18.5267
ENSG00000196502	SULT1A1	sulfotransferase family 1A member 1 [Source:HGNC Symbol;Acc:HGNC:11453]	2.44832	1.29179	1.04951e-177	3.69912e-176	yes	up	107.4	110.63	105.29	234.01	246.22	253.4	107.773	244.543
ENSG00000189056	RELN	reelin [Source:HGNC Symbol;Acc:HGNC:9957]	1.76509	0.819739	1.8884e-177	6.64539e-176	yes	up	54.29	54.29	56.94	94.31	98.09	94.8	55.1733	95.7333
ENSG00000141526	SLC16A3	solute carrier family 16 member 3 [Source:HGNC Symbol;Acc:HGNC:10924]	2.20967	1.14383	2.84986e-177	1.0013e-175	yes	up	195.99	164.26	172.87	396.9	416.33	448.13	177.707	420.453
ENSG00000143515	ATP8B2	ATPase phospholipid transporting 8B2 [Source:HGNC Symbol;Acc:HGNC:13534]	0.288713	-1.79229	4.33222e-177	1.51974e-175	yes	down	30.41	30.19	32.38	7.75	10.43	8.91	30.9933	9.03
ENSG00000172057	ORMDL3	ORMDL sphingolipid biosynthesis regulator 3 [Source:HGNC Symbol;Acc:HGNC:16038]	2.38345	1.25305	5.08637e-177	1.7815e-175	yes	up	64.99	65.62	65.51	147.98	143.34	149.76	65.3733	147.027
ENSG00000166888	STAT6	signal transducer and activator of transcription 6 [Source:HGNC Symbol;Acc:HGNC:11368]	0.205991	-2.27934	5.764e-177	2.01569e-175	yes	down	36.84	38.01	36.96	7.1	7.59	7.25	37.27	7.31333
ENSG00000183010	PYCR1	pyrroline-5-carboxylate reductase 1 [Source:HGNC Symbol;Acc:HGNC:9721]	2.16507	1.11441	6.38835e-177	2.23053e-175	yes	up	121.06	108.53	129.16	244.92	241.9	258.49	119.583	248.437
ENSG00000134962	KLB	klotho beta [Source:HGNC Symbol;Acc:HGNC:15527]	9.08414	3.18335	1.76877e-176	6.16613e-175	yes	up	1.13	1.14	1.26	9.85	10.21	10.14	1.17667	10.0667
ENSG00000134109	EDEM1	ER degradation enhancing alpha-mannosidase like protein 1 [Source:HGNC Symbol;Acc:HGNC:18967]	0.406852	-1.29742	1.82108e-176	6.33859e-175	yes	down	44.01	47.52	41.43	14.56	13.07	13.82	44.32	13.8167
ENSG00000213585	VDAC1	voltage dependent anion channel 1 [Source:HGNC Symbol;Acc:HGNC:12669]	1.88619	0.915475	1.86925e-176	6.49616e-175	yes	up	162.54	167.48	173.83	295.75	296.64	299	167.95	297.13
ENSG00000264112		novel transcript	5.49193	2.45731	2.94734e-176	1.02269e-174	yes	up	5.35	5.1	4.91	27.58	30.53	26.23	5.12	28.1133
ENSG00000277561	GOLGA8IP	golgin A8 family member I, pseudogene [Source:HGNC Symbol;Acc:HGNC:26660]	9.8132	3.29472	3.00758e-176	1.04198e-174	yes	up	1.48	2.15	1.93	11.34	10.88	11.53	1.85333	11.25
ENSG00000163513	TGFBR2	transforming growth factor beta receptor 2 [Source:HGNC Symbol;Acc:HGNC:11773]	0.479154	-1.06144	3.39746e-176	1.17523e-174	yes	down	116.1	110.92	117.51	51.62	55.89	53.39	114.843	53.6333
ENSG00000104067	TJP1	tight junction protein 1 [Source:HGNC Symbol;Acc:HGNC:11827]	0.270653	-1.88548	9.4406e-176	3.26058e-174	yes	down	26.21	27.72	29.59	6.03	6.48	8.19	27.84	6.9
ENSG00000092036	HAUS4	HAUS augmin like complex subunit 4 [Source:HGNC Symbol;Acc:HGNC:20163]	2.94978	1.56061	9.55582e-176	3.29528e-174	yes	up	45.48	51.13	47.77	136.95	145.96	145.66	48.1267	142.857
ENSG00000080031	PTPRH	protein tyrosine phosphatase receptor type H [Source:HGNC Symbol;Acc:HGNC:9672]	0.3715	-1.42856	1.88593e-175	6.49354e-174	yes	down	67.02	64.18	65.68	23.62	25.4	22.5	65.6267	23.84
ENSG00000163050	COQ8A	coenzyme Q8A [Source:HGNC Symbol;Acc:HGNC:16812]	2.91543	1.54371	3.46447e-175	1.19103e-173	yes	up	26.69	24.86	23.72	61.28	58.87	58.62	25.09	59.59
ENSG00000135317	SNX14	sorting nexin 14 [Source:HGNC Symbol;Acc:HGNC:14977]	0.285152	-1.8102	3.89082e-175	1.33555e-173	yes	down	44.39	45.99	48.36	10.19	12.5	11.69	46.2467	11.46
ENSG00000088367	EPB41L1	erythrocyte membrane protein band 4.1 like 1 [Source:HGNC Symbol;Acc:HGNC:3378]	2.30568	1.20519	8.82488e-175	3.02455e-173	yes	up	36.9	35.09	35.15	70.66	78.98	78.65	35.7133	76.0967
ENSG00000277443	MARCKS	myristoylated alanine rich protein kinase C substrate [Source:HGNC Symbol;Acc:HGNC:6759]	0.355192	-1.49333	1.17173e-174	4.00972e-173	yes	down	61.68	59.94	58.47	20.74	20.94	20.2	60.03	20.6267
ENSG00000204256	BRD2	bromodomain containing 2 [Source:HGNC Symbol;Acc:HGNC:1103]	1.67702	0.745902	4.62739e-174	1.5811e-172	yes	up	154.19	154.11	160.29	254.61	257.89	259.24	156.197	257.247
ENSG00000169136	ATF5	activating transcription factor 5 [Source:HGNC Symbol;Acc:HGNC:790]	0.116454	-3.10217	5.44807e-174	1.85866e-172	yes	down	54.38	54.81	49.89	7.36	7.22	7.35	53.0267	7.31
ENSG00000164109	MAD2L1	mitotic arrest deficient 2 like 1 [Source:HGNC Symbol;Acc:HGNC:6763]	7.21532	2.85106	5.49475e-174	1.87173e-172	yes	up	5.3	5.13	5.72	37.15	37.72	34.53	5.38333	36.4667
ENSG00000132677	RHBG	Rh family B glycoprotein [Source:HGNC Symbol;Acc:HGNC:14572]	3.86426	1.95019	9.13883e-174	3.10831e-172	yes	up	12.11	11.19	10.87	38.11	40.54	42.63	11.39	40.4267
ENSG00000198276	UCKL1	uridine-cytidine kinase 1 like 1 [Source:HGNC Symbol;Acc:HGNC:15938]	0.424034	-1.23775	1.24318e-173	4.22191e-172	yes	down	123.33	124.77	113.29	43.74	46.63	47.56	120.463	45.9767
ENSG00000175061	SNHG29	small nucleolar RNA host gene 29 [Source:HGNC Symbol;Acc:HGNC:28619]	0.638019	-0.648328	1.40051e-173	4.74899e-172	yes	down	1501.2	1482.65	1503.98	871.41	875.39	847.01	1495.94	864.603
ENSG00000169251	NMD3	NMD3 ribosome export adaptor [Source:HGNC Symbol;Acc:HGNC:24250]	0.354225	-1.49726	2.93866e-173	9.94958e-172	yes	down	74	70.07	67.3	35.44	36.33	37.8	70.4567	36.5233
ENSG00000205730	ITPRIPL2	ITPRIP like 2 [Source:HGNC Symbol;Acc:HGNC:27257]	0.182252	-2.456	3.5724e-173	1.2077e-171	yes	down	12.7	13.01	13.18	2.02	2.5	2.19	12.9633	2.23667
ENSG00000124920	MYRF	myelin regulatory factor [Source:HGNC Symbol;Acc:HGNC:1181]	2.32325	1.21615	6.65299e-173	2.24573e-171	yes	up	23.78	23.85	24.84	55.12	57.47	55.61	24.1567	56.0667
ENSG00000163026	WDCP	WD repeat and coiled coil containing [Source:HGNC Symbol;Acc:HGNC:26157]	5.76038	2.52616	7.01693e-173	2.36501e-171	yes	up	4.02	3.93	4.13	22.92	20.59	20.84	4.02667	21.45
ENSG00000185432	METTL7A	methyltransferase like 7A [Source:HGNC Symbol;Acc:HGNC:24550]	3.19373	1.67524	1.2886e-172	4.33661e-171	yes	up	17.34	19.19	19.62	56.64	55.52	53.9	18.7167	55.3533
ENSG00000131941	RHPN2	rhophilin Rho GTPase binding protein 2 [Source:HGNC Symbol;Acc:HGNC:19974]	3.02959	1.59912	1.84774e-172	6.20896e-171	yes	up	18.35	21.27	18.55	61.76	51.27	59.32	19.39	57.45
ENSG00000168078	PBK	PDZ binding kinase [Source:HGNC Symbol;Acc:HGNC:18282]	15.9195	3.99272	2.25998e-172	7.58283e-171	yes	up	2.43	1.94	1.91	32.99	31.65	30.23	2.09333	31.6233
ENSG00000124831	LRRFIP1	LRR binding FLII interacting protein 1 [Source:HGNC Symbol;Acc:HGNC:6702]	1.94694	0.961208	2.51566e-172	8.42803e-171	yes	up	48.48	48.43	51.66	88.85	90.15	83.19	49.5233	87.3967
ENSG00000115216	NRBP1	nuclear receptor binding protein 1 [Source:HGNC Symbol;Acc:HGNC:7993]	0.530256	-0.915238	1.0947e-171	3.66199e-170	yes	down	213.21	225.39	217.74	119.34	118.76	118.23	218.78	118.777
ENSG00000033327	GAB2	GRB2 associated binding protein 2 [Source:HGNC Symbol;Acc:HGNC:14458]	0.392346	-1.3498	2.61304e-171	8.72809e-170	yes	down	37.84	39.65	40.98	14.36	14.98	14.38	39.49	14.5733
ENSG00000204946	ZNF783	zinc finger family member 783 [Source:HGNC Symbol;Acc:HGNC:27222]	0.167378	-2.57882	4.73294e-171	1.57854e-169	yes	down	15.29	16.37	14.25	2.71	2.22	2.26	15.3033	2.39667
ENSG00000141076	UTP4	UTP4 small subunit processome component [Source:HGNC Symbol;Acc:HGNC:1983]	0.144447	-2.79139	5.28494e-171	1.76002e-169	yes	down	46.48	48.73	48.71	7.77	4.68	5.07	47.9733	5.84
ENSG00000171759	PAH	phenylalanine hydroxylase [Source:HGNC Symbol;Acc:HGNC:8582]	2.52281	1.33503	6.79094e-171	2.25819e-169	yes	up	43.6	41.7	46.98	68.24	79.48	65.53	44.0933	71.0833
ENSG00000101191	DIDO1	death inducer-obliterator 1 [Source:HGNC Symbol;Acc:HGNC:2680]	0.461674	-1.11505	9.30626e-171	3.09001e-169	yes	down	65.5	72.51	68.52	22.71	24.77	24.99	68.8433	24.1567
ENSG00000146755	TRIM50	tripartite motif containing 50 [Source:HGNC Symbol;Acc:HGNC:19017]	17.2404	4.10772	1.0175e-170	3.37345e-169	yes	up	0.8	0.51	1.01	9.89	8.62	9.56	0.773333	9.35667
ENSG00000196998	WDR45	WD repeat domain 45 [Source:HGNC Symbol;Acc:HGNC:28912]	0.258287	-1.95296	3.49464e-170	1.15691e-168	yes	down	102.04	105.69	108.39	25.11	26.98	25.76	105.373	25.95
ENSG00000205476	CCDC85C	coiled-coil domain containing 85C [Source:HGNC Symbol;Acc:HGNC:35459]	3.25891	1.70439	5.37325e-170	1.77619e-168	yes	up	8.36	11.42	10.25	23.8	24.75	28.85	10.01	25.8
ENSG00000063244	U2AF2	U2 small nuclear RNA auxiliary factor 2 [Source:HGNC Symbol;Acc:HGNC:23156]	0.468676	-1.09334	6.94153e-170	2.29122e-168	yes	down	212.93	217.4	213.87	103.53	106.47	108.8	214.733	106.267
ENSG00000075151	EIF4G3	eukaryotic translation initiation factor 4 gamma 3 [Source:HGNC Symbol;Acc:HGNC:3298]	0.352369	-1.50484	7.97333e-170	2.62791e-168	yes	down	53.6	53.38	52.52	23.2	23.25	22.24	53.1667	22.8967
ENSG00000100097	LGALS1	galectin 1 [Source:HGNC Symbol;Acc:HGNC:6561]	0.535675	-0.90057	2.24472e-169	7.38742e-168	yes	down	1542.49	1546.18	1560.82	769.96	772.08	751.38	1549.83	764.473
ENSG00000197956	S100A6	S100 calcium binding protein A6 [Source:HGNC Symbol;Acc:HGNC:10496]	0.129099	-2.95345	3.68273e-169	1.21021e-167	yes	down	309.41	329.1	280.27	24.8	23.4	23.11	306.26	23.77
ENSG00000112118	MCM3	minichromosome maintenance complex component 3 [Source:HGNC Symbol;Acc:HGNC:6945]	2.55452	1.35305	5.59417e-169	1.83564e-167	yes	up	35.49	31	31.41	71.99	78.86	78.01	32.6333	76.2867
ENSG00000148730	EIF4EBP2	eukaryotic translation initiation factor 4E binding protein 2 [Source:HGNC Symbol;Acc:HGNC:3289]	2.57765	1.36606	6.14612e-169	2.0138e-167	yes	up	12.91	11.63	11.95	28.33	28.09	27.74	12.1633	28.0533
ENSG00000188157	AGRN	agrin [Source:HGNC Symbol;Acc:HGNC:329]	2.03943	1.02816	6.2996e-169	2.06107e-167	yes	up	63.77	64.79	68.79	136.49	132.87	143.64	65.7833	137.667
ENSG00000108175	ZMIZ1	zinc finger MIZ-type containing 1 [Source:HGNC Symbol;Acc:HGNC:16493]	2.17578	1.12153	8.87709e-169	2.90011e-167	yes	up	20.28	21.27	22.01	39.7	40.47	41.91	21.1867	40.6933
ENSG00000049449	RCN1	reticulocalbin 1 [Source:HGNC Symbol;Acc:HGNC:9934]	0.332325	-1.58933	1.21256e-168	3.95559e-167	yes	down	66.09	67.84	66.93	23.65	24.6	22.96	66.9533	23.7367
ENSG00000179134	SAMD4B	sterile alpha motif domain containing 4B [Source:HGNC Symbol;Acc:HGNC:25492]	2.85721	1.51461	2.74366e-168	8.93731e-167	yes	up	24.17	24	21.41	51.94	58.37	61.49	23.1933	57.2667
ENSG00000287809		novel transcript	3.50994	1.81144	1.19306e-167	3.88067e-166	yes	up	3.89	3.1	3.26	9.55	10.09	9.78	3.41667	9.80667
ENSG00000196365	LONP1	lon peptidase 1, mitochondrial [Source:HGNC Symbol;Acc:HGNC:9479]	0.403351	-1.30989	3.11243e-167	1.01091e-165	yes	down	110.18	105.79	112.23	38.71	41.14	43.71	109.4	41.1867
ENSG00000180530	NRIP1	nuclear receptor interacting protein 1 [Source:HGNC Symbol;Acc:HGNC:8001]	0.23097	-2.11422	5.99833e-167	1.94541e-165	yes	down	14.49	13.64	14.11	4.18	4.42	3.24	14.08	3.94667
ENSG00000107566	ERLIN1	ER lipid raft associated 1 [Source:HGNC Symbol;Acc:HGNC:16947]	2.29189	1.19654	7.66287e-167	2.48166e-165	yes	up	49.46	48.86	51.74	102.8	114.16	109.1	50.02	108.687
ENSG00000015413	DPEP1	dipeptidase 1 [Source:HGNC Symbol;Acc:HGNC:3002]	9.60761	3.26418	7.91653e-167	2.5601e-165	yes	up	6.71	4.83	5.01	51.31	54.21	57.26	5.51667	54.26
ENSG00000198301	SDAD1	SDA1 domain containing 1 [Source:HGNC Symbol;Acc:HGNC:25537]	0.0929228	-3.42782	8.60974e-167	2.78025e-165	yes	down	20.97	23.04	21.89	2.02	2.27	2.81	21.9667	2.36667
ENSG00000075643	MOCOS	molybdenum cofactor sulfurase [Source:HGNC Symbol;Acc:HGNC:18234]	0.229766	-2.12176	9.35468e-167	3.01645e-165	yes	down	24.57	22.61	21.51	3.81	4.41	3.89	22.8967	4.03667
ENSG00000089220	PEBP1	phosphatidylethanolamine binding protein 1 [Source:HGNC Symbol;Acc:HGNC:8630]	2.05905	1.04198	9.45725e-167	3.04513e-165	yes	up	149.89	142.91	144.22	286.2	279.22	279.02	145.673	281.48
ENSG00000140264	SERF2	small EDRK-rich factor 2 [Source:HGNC Symbol;Acc:HGNC:10757]	2.10596	1.07448	1.15679e-166	3.71937e-165	yes	up	126.07	116.21	111.21	274.43	297.43	292.7	117.83	288.187
ENSG00000089693	MLF2	myeloid leukemia factor 2 [Source:HGNC Symbol;Acc:HGNC:7126]	2.5063	1.32556	1.17844e-166	3.78354e-165	yes	up	65.35	66.92	62.77	167.17	163.62	166.57	65.0133	165.787
ENSG00000138160	KIF11	kinesin family member 11 [Source:HGNC Symbol;Acc:HGNC:6388]	8.02842	3.00512	2.49161e-166	7.98815e-165	yes	up	1.59	1.62	1.66	14.44	14.46	14.47	1.62333	14.4567
ENSG00000198646	NCOA6	nuclear receptor coactivator 6 [Source:HGNC Symbol;Acc:HGNC:15936]	0.264035	-1.9212	2.54448e-166	8.14598e-165	yes	down	17.95	18.1	18.01	5.9	4.88	4.92	18.02	5.23333
ENSG00000179222	MAGED1	MAGE family member D1 [Source:HGNC Symbol;Acc:HGNC:6813]	3.04141	1.60474	3.17795e-166	1.01595e-164	yes	up	20.99	20.51	21.15	55.97	57.99	55.03	20.8833	56.33
ENSG00000160752	FDPS	farnesyl diphosphate synthase [Source:HGNC Symbol;Acc:HGNC:3631]	2.8461	1.50898	3.42565e-166	1.09356e-164	yes	up	76.17	74.5	81.97	215.48	234.56	222.56	77.5467	224.2
ENSG00000102038	SMARCA1	SWI/SNF related, matrix associated, actin dependent regulator of chromatin, subfamily a, member 1 [Source:HGNC Symbol;Acc:HGNC:11097]	1.98928	0.992247	5.76812e-166	1.83872e-164	yes	up	50.22	52.04	51.73	66.65	70.97	65.68	51.33	67.7667
ENSG00000079385	CEACAM1	CEA cell adhesion molecule 1 [Source:HGNC Symbol;Acc:HGNC:1814]	3.26937	1.70901	9.28048e-166	2.94995e-164	yes	up	15.41	15.07	14.43	49.65	57.5	57.46	14.97	54.87
ENSG00000080618	CPB2	carboxypeptidase B2 [Source:HGNC Symbol;Acc:HGNC:2300]	19.3608	4.27507	1.20249e-165	3.8169e-164	yes	up	2.35	1.13	1.92	34.23	36.89	33.42	1.8	34.8467
ENSG00000092421	SEMA6A	semaphorin 6A [Source:HGNC Symbol;Acc:HGNC:10738]	0.295014	-1.76115	1.49717e-165	4.74549e-164	yes	down	34.51	34.39	32.4	15.17	12.78	13.14	33.7667	13.6967
ENSG00000103381	CPPED1	calcineurin like phosphoesterase domain containing 1 [Source:HGNC Symbol;Acc:HGNC:25632]	0.466142	-1.10116	1.93906e-165	6.13743e-164	yes	down	80.03	86.6	83.47	37.13	39.54	39.61	83.3667	38.76
ENSG00000084090	STARD7	StAR related lipid transfer domain containing 7 [Source:HGNC Symbol;Acc:HGNC:18063]	0.396445	-1.33481	3.37553e-165	1.0669e-163	yes	down	76.5	75.14	79.52	28.66	29.8	28.09	77.0533	28.85
ENSG00000179918	SEPHS2	selenophosphate synthetase 2 [Source:HGNC Symbol;Acc:HGNC:19686]	0.427527	-1.22591	3.75787e-165	1.18606e-163	yes	down	123.37	128.73	123.23	51.31	50.73	48.85	125.11	50.2967
ENSG00000126787	DLGAP5	DLG associated protein 5 [Source:HGNC Symbol;Acc:HGNC:16864]	24.3039	4.60312	6.54988e-165	2.06437e-163	yes	up	0.76	0.55	1.08	21.4	20.96	19.26	0.796667	20.54
ENSG00000109107	ALDOC	aldolase, fructose-bisphosphate C [Source:HGNC Symbol;Acc:HGNC:418]	6.55435	2.71245	7.00275e-165	2.20399e-163	yes	up	8.18	7.9	7.76	45.86	52.45	50.93	7.94667	49.7467
ENSG00000004864	SLC25A13	solute carrier family 25 member 13 [Source:HGNC Symbol;Acc:HGNC:10983]	0.248653	-2.00779	8.07572e-165	2.53812e-163	yes	down	45.58	49.78	48.34	13.02	11.66	11.93	47.9	12.2033
ENSG00000060688	SNRNP40	small nuclear ribonucleoprotein U5 subunit 40 [Source:HGNC Symbol;Acc:HGNC:30857]	3.76907	1.91421	1.27112e-164	3.98939e-163	yes	up	20.1	21.89	22.22	59.01	62.92	61.14	21.4033	61.0233
ENSG00000136720	HS6ST1	heparan sulfate 6-O-sulfotransferase 1 [Source:HGNC Symbol;Acc:HGNC:5201]	2.82463	1.49806	2.84732e-164	8.92374e-163	yes	up	14.84	15.7	14.99	39.14	40.88	41.38	15.1767	40.4667
ENSG00000102531	FNDC3A	fibronectin type III domain containing 3A [Source:HGNC Symbol;Acc:HGNC:20296]	0.31659	-1.65931	3.74195e-164	1.17111e-162	yes	down	26.89	27.37	29.03	7.36	8.06	8.23	27.7633	7.88333
ENSG00000196208	GREB1	growth regulating estrogen receptor binding 1 [Source:HGNC Symbol;Acc:HGNC:24885]	3.07271	1.61951	5.07361e-164	1.58566e-162	yes	up	10.85	11.42	11	29.38	31.03	32.18	11.09	30.8633
ENSG00000170909	OSCAR	osteoclast associated Ig-like receptor [Source:HGNC Symbol;Acc:HGNC:29960]	0.0248308	-5.33172	5.1372e-164	1.60329e-162	yes	down	48.03	41.65	38.41	0.75	1.1	1.27	42.6967	1.04
ENSG00000106344	RBM28	RNA binding motif protein 28 [Source:HGNC Symbol;Acc:HGNC:21863]	0.2705	-1.8863	5.15682e-164	1.60717e-162	yes	down	56.25	54.54	59.55	11.08	9.46	10.74	56.78	10.4267
ENSG00000005007	UPF1	UPF1 RNA helicase and ATPase [Source:HGNC Symbol;Acc:HGNC:9962]	2.76618	1.4679	5.85704e-164	1.82286e-162	yes	up	27.06	26.79	24.88	69.18	64.75	69.88	26.2433	67.9367
ENSG00000054179	ENTPD2	ectonucleoside triphosphate diphosphohydrolase 2 [Source:HGNC Symbol;Acc:HGNC:3364]	6.82779	2.77142	7.5726e-164	2.35351e-162	yes	up	6.38	5.75	5.96	40.14	38.08	45.75	6.03	41.3233
ENSG00000002834	LASP1	LIM and SH3 protein 1 [Source:HGNC Symbol;Acc:HGNC:6513]	0.582598	-0.779426	1.46616e-163	4.55039e-162	yes	down	157.38	158.28	161.88	87.61	86.79	87.69	159.18	87.3633
ENSG00000175155	YPEL2	yippee like 2 [Source:HGNC Symbol;Acc:HGNC:18326]	3.54001	1.82375	2.29694e-163	7.11893e-162	yes	up	7.81	6.9	7.41	26.23	26.48	24.08	7.37333	25.5967
ENSG00000130589	HELZ2	helicase with zinc finger 2 [Source:HGNC Symbol;Acc:HGNC:30021]	3.44117	1.7829	4.70592e-163	1.45649e-161	yes	up	7.13	7.89	8.77	20.9	23.71	26.39	7.93	23.6667
ENSG00000012983	MAP4K5	mitogen-activated protein kinase kinase kinase kinase 5 [Source:HGNC Symbol;Acc:HGNC:6867]	0.238051	-2.07066	5.45321e-163	1.68544e-161	yes	down	26.7	25.75	24.93	5.96	5.84	5.31	25.7933	5.70333
ENSG00000250420	AACSP1	acetoacetyl-CoA synthetase pseudogene 1 [Source:HGNC Symbol;Acc:HGNC:18226]	4.1079	2.0384	5.52463e-163	1.70516e-161	yes	up	4.33	5.26	4.85	16.89	16.05	15.37	4.81333	16.1033
ENSG00000187017	ESPN	espin [Source:HGNC Symbol;Acc:HGNC:13281]	5.01752	2.32698	8.48642e-163	2.61569e-161	yes	up	16.87	16.78	18.09	68.96	74.92	80.44	17.2467	74.7733
ENSG00000130703	OSBPL2	oxysterol binding protein like 2 [Source:HGNC Symbol;Acc:HGNC:15761]	2.48824	1.31512	9.83333e-163	3.02666e-161	yes	up	34.77	37.78	35.96	75.7	64.9	71.55	36.17	70.7167
ENSG00000148840	PPRC1	PPARG related coactivator 1 [Source:HGNC Symbol;Acc:HGNC:30025]	0.369881	-1.43487	9.98454e-163	3.06897e-161	yes	down	50.71	52.52	49.23	17.93	16.52	18.3	50.82	17.5833
ENSG00000048707	VPS13D	vacuolar protein sorting 13 homolog D [Source:HGNC Symbol;Acc:HGNC:23595]	2.49956	1.32167	1.03284e-162	3.17031e-161	yes	up	9.88	9.16	9.9	27.56	26.4	28.02	9.64667	27.3267
ENSG00000131462	TUBG1	tubulin gamma 1 [Source:HGNC Symbol;Acc:HGNC:12417]	2.6662	1.41478	1.20253e-162	3.6861e-161	yes	up	55.13	51.69	53.16	116.92	127.68	121.92	53.3267	122.173
ENSG00000077152	UBE2T	ubiquitin conjugating enzyme E2 T [Source:HGNC Symbol;Acc:HGNC:25009]	17.8661	4.15915	2.04177e-162	6.25005e-161	yes	up	4.78	3.79	4.68	70.35	78.01	72.33	4.41667	73.5633
ENSG00000101224	CDC25B	cell division cycle 25B [Source:HGNC Symbol;Acc:HGNC:1726]	3.94512	1.98007	3.28446e-162	1.00403e-160	yes	up	13.5	13.59	15.84	43.54	48.98	54.85	14.31	49.1233
ENSG00000138823	MTTP	microsomal triglyceride transfer protein [Source:HGNC Symbol;Acc:HGNC:7467]	6.51571	2.70392	5.42528e-162	1.65619e-160	yes	up	3.17	3.29	3.37	17.43	18.51	18.64	3.27667	18.1933
ENSG00000187164	SHTN1	shootin 1 [Source:HGNC Symbol;Acc:HGNC:29319]	0.486398	-1.03979	5.45226e-162	1.66216e-160	yes	down	52.45	57.94	59.05	38.01	39.97	37.2	56.48	38.3933
ENSG00000157214	STEAP2	STEAP2 metalloreductase [Source:HGNC Symbol;Acc:HGNC:17885]	0.171192	-2.54631	6.99057e-162	2.12822e-160	yes	down	16.49	18.06	18.07	3	2.98	2.73	17.54	2.90333
ENSG00000101076	HNF4A	hepatocyte nuclear factor 4 alpha [Source:HGNC Symbol;Acc:HGNC:5024]	0.40084	-1.3189	7.69012e-162	2.33801e-160	yes	down	62.71	63.38	62.55	24.05	28.58	29.1	62.88	27.2433
ENSG00000101126	ADNP	activity dependent neuroprotector homeobox [Source:HGNC Symbol;Acc:HGNC:15766]	0.341478	-1.55014	3.95858e-161	1.20188e-159	yes	down	34.13	32.93	37.56	11.73	10.63	11.16	34.8733	11.1733
ENSG00000099204	ABLIM1	actin binding LIM protein 1 [Source:HGNC Symbol;Acc:HGNC:78]	0.529054	-0.918514	4.87547e-161	1.47825e-159	yes	down	86.97	93.73	94.54	45.9	43.44	42.72	91.7467	44.02
ENSG00000085063	CD59	CD59 molecule (CD59 blood group) [Source:HGNC Symbol;Acc:HGNC:1689]	2.35353	1.23483	5.44742e-161	1.64943e-159	yes	up	38.95	37.14	41.89	42.73	49.17	48.88	39.3267	46.9267
ENSG00000172009	THOP1	thimet oligopeptidase 1 [Source:HGNC Symbol;Acc:HGNC:11793]	0.382485	-1.38652	7.32954e-161	2.21332e-159	yes	down	115.99	112.37	108.89	37.7	35.3	37.89	112.417	36.9633
ENSG00000137962	ARHGAP29	Rho GTPase activating protein 29 [Source:HGNC Symbol;Acc:HGNC:30207]	2.68478	1.4248	1.00055e-160	3.01732e-159	yes	up	10.28	10.94	10.79	24.07	24.7	24.06	10.67	24.2767
ENSG00000104870	FCGRT	Fc fragment of IgG receptor and transporter [Source:HGNC Symbol;Acc:HGNC:3621]	4.35008	2.12104	1.4039e-160	4.22797e-159	yes	up	16.02	18.25	15.27	59.38	62.79	57.95	16.5133	60.04
ENSG00000035499	DEPDC1B	DEP domain containing 1B [Source:HGNC Symbol;Acc:HGNC:24902]	4.07856	2.02806	5.14875e-160	1.54851e-158	yes	up	10.66	10.99	10.05	32.08	33.79	31.69	10.5667	32.52
ENSG00000162267	ITIH3	inter-alpha-trypsin inhibitor heavy chain 3 [Source:HGNC Symbol;Acc:HGNC:6168]	2.14033	1.09783	7.3543e-160	2.20886e-158	yes	up	54.36	54.19	54.51	124.9	113.52	117.07	54.3533	118.497
ENSG00000196497	IPO4	importin 4 [Source:HGNC Symbol;Acc:HGNC:19426]	0.315374	-1.66486	1.90324e-159	5.70869e-158	yes	down	52.52	52.37	53.17	16.23	15.71	17.09	52.6867	16.3433
ENSG00000276043	UHRF1	ubiquitin like with PHD and ring finger domains 1 [Source:HGNC Symbol;Acc:HGNC:12556]	4.48754	2.16592	3.42164e-159	1.02493e-157	yes	up	5.61	6.46	6.15	23.44	24.99	25.26	6.07333	24.5633
ENSG00000168036	CTNNB1	catenin beta 1 [Source:HGNC Symbol;Acc:HGNC:2514]	1.68219	0.750345	5.04319e-159	1.50864e-157	yes	up	142.81	149.56	150.75	235.11	234.07	236.61	147.707	235.263
ENSG00000275023	MLLT6	MLLT6, PHD finger containing [Source:HGNC Symbol;Acc:HGNC:7138]	0.470893	-1.08653	5.07557e-159	1.51629e-157	yes	down	51.72	56.02	54.92	26.64	28.18	27.7	54.22	27.5067
ENSG00000006016	CRLF1	cytokine receptor like factor 1 [Source:HGNC Symbol;Acc:HGNC:2364]	2.74761	1.45818	5.26643e-159	1.57121e-157	yes	up	71.68	69.6	68.42	194.29	204.2	210.23	69.9	202.907
ENSG00000157020	SEC13	SEC13 homolog, nuclear pore and COPII coat complex component [Source:HGNC Symbol;Acc:HGNC:10697]	2.05454	1.03881	5.78352e-159	1.72318e-157	yes	up	131.32	129.53	127.09	248.67	262.03	257.05	129.313	255.917
ENSG00000107290	SETX	senataxin [Source:HGNC Symbol;Acc:HGNC:445]	0.244071	-2.03463	6.17006e-159	1.8359e-157	yes	down	15.15	19.18	18.08	6.22	4.29	3.18	17.47	4.56333
ENSG00000067082	KLF6	Kruppel like factor 6 [Source:HGNC Symbol;Acc:HGNC:2235]	0.600606	-0.735509	6.4854e-159	1.92717e-157	yes	down	212.38	208.86	220.1	112.74	107.79	109.08	213.78	109.87
ENSG00000183421	RIPK4	receptor interacting serine/threonine kinase 4 [Source:HGNC Symbol;Acc:HGNC:496]	5.31178	2.4092	6.60884e-159	1.96124e-157	yes	up	3.83	4.17	4.48	21.16	20.19	21.01	4.16	20.7867
ENSG00000151694	ADAM17	ADAM metallopeptidase domain 17 [Source:HGNC Symbol;Acc:HGNC:195]	0.266777	-1.90629	7.49524e-159	2.22133e-157	yes	down	47.38	50.23	52.58	10.77	13.2	12.65	50.0633	12.2067
ENSG00000144043	TEX261	testis expressed 261 [Source:HGNC Symbol;Acc:HGNC:30712]	0.247431	-2.0149	1.23951e-158	3.66862e-157	yes	down	36.1	35.32	35.55	7.25	7.91	8.89	35.6567	8.01667
ENSG00000259976		novel transcript	6.44907	2.68909	1.98213e-158	5.85881e-157	yes	up	0.74	0.71	0.91	4.72	5	4.62	0.786667	4.78
ENSG00000273734		novel protein, readthrough between OAZ1 and SPPL2B	5.07169	2.34247	2.26922e-158	6.69855e-157	yes	up	14.02	16.34	12.08	64.5	70.62	67.04	14.1467	67.3867
ENSG00000171606	ZNF274	zinc finger protein 274 [Source:HGNC Symbol;Acc:HGNC:13068]	0.228291	-2.13105	6.04314e-158	1.78153e-156	yes	down	27.66	29.31	28.97	7.46	7.88	7.11	28.6467	7.48333
ENSG00000125686	MED1	mediator complex subunit 1 [Source:HGNC Symbol;Acc:HGNC:9234]	0.328787	-1.60478	8.21452e-158	2.41847e-156	yes	down	27.07	25.47	25.14	6.93	8.51	7.44	25.8933	7.62667
ENSG00000060491	OGFR	opioid growth factor receptor [Source:HGNC Symbol;Acc:HGNC:15768]	2.52358	1.33547	8.97742e-158	2.6396e-156	yes	up	44.65	42.9	47.37	88.82	77.9	86.6	44.9733	84.44
ENSG00000164032	H2AZ1	H2A.Z variant histone 1 [Source:HGNC Symbol;Acc:HGNC:4741]	2.44784	1.29151	1.05007e-157	3.08344e-156	yes	up	131.51	147.67	140.55	317.49	307.65	312.81	139.91	312.65
ENSG00000075234	TTC38	tetratricopeptide repeat domain 38 [Source:HGNC Symbol;Acc:HGNC:26082]	3.19829	1.6773	1.59539e-157	4.67856e-156	yes	up	42.22	26.98	24.32	61.12	73.06	66.64	31.1733	66.94
ENSG00000102882	MAPK3	mitogen-activated protein kinase 3 [Source:HGNC Symbol;Acc:HGNC:6877]	3.39897	1.7651	2.31903e-157	6.79174e-156	yes	up	31.73	30	30.47	91.49	93.1	94.7	30.7333	93.0967
ENSG00000254681	PKD1P5	polycystin 1, transient receptor potential channel interacting pseudogene 5 [Source:HGNC Symbol;Acc:HGNC:30069]	0.495404	-1.01332	4.47252e-157	1.30815e-155	yes	down	103.45	109.15	107.63	43.85	45.39	46.15	106.743	45.13
ENSG00000215252	GOLGA8B	golgin A8 family member B [Source:HGNC Symbol;Acc:HGNC:31973]	0.491608	-1.02442	6.31622e-157	1.845e-155	yes	down	102.09	116.98	104.89	46.25	48.92	42.3	107.987	45.8233
ENSG00000128272	ATF4	activating transcription factor 4 [Source:HGNC Symbol;Acc:HGNC:786]	0.648772	-0.624217	7.80651e-157	2.27734e-155	yes	down	838.54	858.34	851.42	499.75	508.21	508.85	849.433	505.603
ENSG00000163482	STK36	serine/threonine kinase 36 [Source:HGNC Symbol;Acc:HGNC:17209]	0.103075	-3.27824	1.18674e-156	3.4575e-155	yes	down	25.7	23.24	18.43	2.14	2.64	2.41	22.4567	2.39667
ENSG00000024862	CCDC28A	coiled-coil domain containing 28A [Source:HGNC Symbol;Acc:HGNC:21098]	4.86344	2.28198	1.80426e-156	5.24975e-155	yes	up	11.83	12.25	11.75	49.43	50.17	49.38	11.9433	49.66
ENSG00000085224	ATRX	ATRX chromatin remodeler [Source:HGNC Symbol;Acc:HGNC:886]	0.223954	-2.15872	1.85067e-156	5.37776e-155	yes	down	33.98	27.34	28.35	6.02	6.46	5.34	29.89	5.94
ENSG00000120071	KANSL1	KAT8 regulatory NSL complex subunit 1 [Source:HGNC Symbol;Acc:HGNC:24565]	0.355616	-1.49161	2.00725e-156	5.82519e-155	yes	down	48.4	48.26	50.75	16.31	15.75	14.78	49.1367	15.6133
ENSG00000085733	CTTN	cortactin [Source:HGNC Symbol;Acc:HGNC:3338]	0.526174	-0.926389	2.22342e-156	6.44417e-155	yes	down	224.33	217.23	229.95	143.9	138.28	138.38	223.837	140.187
ENSG00000137177	KIF13A	kinesin family member 13A [Source:HGNC Symbol;Acc:HGNC:14566]	0.29482	-1.7621	6.65456e-156	1.9262e-154	yes	down	27.53	28.67	28.2	8.44	8.32	8.5	28.1333	8.42
ENSG00000069275	NUCKS1	nuclear casein kinase and cyclin dependent kinase substrate 1 [Source:HGNC Symbol;Acc:HGNC:29923]	2.3597	1.2386	9.58181e-156	2.76992e-154	yes	up	19.79	34.51	35.12	37.34	46.43	37.03	29.8067	40.2667
ENSG00000205212	CCDC144NL	CCDC144A N-terminal pseudogene [Source:HGNC Symbol;Acc:HGNC:33735]	3.84115	1.94154	2.09331e-155	6.04355e-154	yes	up	5.99	6.74	6.54	24.37	20.83	20.02	6.42333	21.74
ENSG00000126705	AHDC1	AT-hook DNA binding motif containing 1 [Source:HGNC Symbol;Acc:HGNC:25230]	3.74566	1.90522	2.93493e-155	8.46245e-154	yes	up	8.57	7.11	11.05	22.69	23.12	26.2	8.91	24.0033
ENSG00000134910	STT3A	STT3 oligosaccharyltransferase complex catalytic subunit A [Source:HGNC Symbol;Acc:HGNC:6172]	0.56362	-0.827205	3.21583e-155	9.26043e-154	yes	down	228.15	225.45	233.99	125.62	133.15	130.8	229.197	129.857
ENSG00000165792	METTL17	methyltransferase like 17 [Source:HGNC Symbol;Acc:HGNC:19280]	0.397157	-1.33222	3.58119e-155	1.02993e-153	yes	down	168.81	177.22	201.64	73.51	77.57	80.67	182.557	77.25
ENSG00000122490	SLC66A2	solute carrier family 66 member 2 [Source:HGNC Symbol;Acc:HGNC:26188]	5.57508	2.47899	3.71332e-155	1.06655e-153	yes	up	7.86	6.94	7.26	35.77	38.95	41.21	7.35333	38.6433
ENSG00000198695	MT-ND6	mitochondrially encoded NADH:ubiquinone oxidoreductase core subunit 6 [Source:HGNC Symbol;Acc:HGNC:7462]	1.76728	0.82153	4.11053e-155	1.17913e-153	yes	up	1065.66	1043.19	1055.1	1719.4	1718.74	1687.66	1054.65	1708.6
ENSG00000062485	CS	citrate synthase [Source:HGNC Symbol;Acc:HGNC:2422]	1.78731	0.837786	4.92357e-155	1.41054e-153	yes	up	131.09	143.17	143.35	216.31	219.57	221.57	139.203	219.15
ENSG00000184402	SS18L1	SS18L1 subunit of BAF chromatin remodeling complex [Source:HGNC Symbol;Acc:HGNC:15592]	2.30344	1.20379	5.5248e-155	1.58076e-153	yes	up	26.29	25.82	24.88	46.61	54.75	44.26	25.6633	48.54
ENSG00000114999	TTL	tubulin tyrosine ligase [Source:HGNC Symbol;Acc:HGNC:21586]	0.309506	-1.69196	1.25305e-154	3.58065e-153	yes	down	37.67	38.52	38.11	9.34	8.69	7.94	38.1	8.65667
ENSG00000154473	BUB3	BUB3 mitotic checkpoint protein [Source:HGNC Symbol;Acc:HGNC:1151]	1.75281	0.809673	1.39018e-154	3.96742e-153	yes	up	221.04	212.36	204.71	421.16	404.75	429.2	212.703	418.37
ENSG00000177731	FLII	FLII actin remodeling protein [Source:HGNC Symbol;Acc:HGNC:3750]	0.470262	-1.08846	1.63487e-154	4.65979e-153	yes	down	215.36	197.83	211.67	95.82	104.77	105.33	208.287	101.973
ENSG00000248323	LUCAT1	lung cancer associated transcript 1 [Source:HGNC Symbol;Acc:HGNC:48498]	0.0762042	-3.71399	1.63723e-154	4.66058e-153	yes	down	24.54	29.21	26.09	3.19	3.62	2.2	26.6133	3.00333
ENSG00000169689	CENPX	centromere protein X [Source:HGNC Symbol;Acc:HGNC:11422]	4.9711	2.31357	2.56716e-154	7.29844e-153	yes	up	33.02	32.06	32.38	138.65	151.81	143.05	32.4867	144.503
ENSG00000136861	CDK5RAP2	CDK5 regulatory subunit associated protein 2 [Source:HGNC Symbol;Acc:HGNC:18672]	2.29316	1.19734	5.44602e-154	1.54634e-152	yes	up	41.56	46.4	39.52	71.08	64.99	71.84	42.4933	69.3033
ENSG00000135047	CTSL	cathepsin L [Source:HGNC Symbol;Acc:HGNC:2537]	0.314807	-1.66746	9.52599e-154	2.70137e-152	yes	down	133.35	153.18	136.92	40.34	40.72	41.26	141.15	40.7733
ENSG00000090382	LYZ	lysozyme [Source:HGNC Symbol;Acc:HGNC:6740]	1.86022	0.895474	1.14178e-153	3.23373e-152	yes	up	221.21	214.06	223.98	386.4	407.46	384.25	219.75	392.703
ENSG00000169914	OTUD3	OTU deubiquitinase 3 [Source:HGNC Symbol;Acc:HGNC:29038]	2.86301	1.51753	1.32655e-153	3.75229e-152	yes	up	11.31	9.73	11.17	25.4	24.69	23.94	10.7367	24.6767
ENSG00000160691	SHC1	SHC adaptor protein 1 [Source:HGNC Symbol;Acc:HGNC:10840]	1.83185	0.873302	2.641e-153	7.46092e-152	yes	up	93.26	87.85	96.63	131.12	131.93	130.93	92.58	131.327
ENSG00000108021	TASOR2	transcription activation suppressor family member 2 [Source:HGNC Symbol;Acc:HGNC:23484]	0.383173	-1.38393	6.17391e-153	1.74195e-151	yes	down	26.84	29.5	30.44	12.97	12.88	10.84	28.9267	12.23
ENSG00000129566	TEP1	telomerase associated protein 1 [Source:HGNC Symbol;Acc:HGNC:11726]	0.296315	-1.7548	7.0699e-153	1.99223e-151	yes	down	27.76	37.42	32.86	8.76	8.14	8.98	32.68	8.62667
ENSG00000101407	TTI1	TELO2 interacting protein 1 [Source:HGNC Symbol;Acc:HGNC:29029]	3.11498	1.63922	1.14708e-152	3.2283e-151	yes	up	9.85	9.99	9.1	19.53	19.01	21.74	9.64667	20.0933
ENSG00000143878	RHOB	ras homolog family member B [Source:HGNC Symbol;Acc:HGNC:668]	4.31429	2.10912	1.82906e-152	5.14115e-151	yes	up	110.57	96.83	92.68	403.01	407.7	406.79	100.027	405.833
ENSG00000078674	PCM1	pericentriolar material 1 [Source:HGNC Symbol;Acc:HGNC:8727]	2.14155	1.09865	1.92065e-152	5.3918e-151	yes	up	48.81	54.44	45.69	97.51	99.64	101.21	49.6467	99.4533
ENSG00000136108	CKAP2	cytoskeleton associated protein 2 [Source:HGNC Symbol;Acc:HGNC:1990]	4.50107	2.17027	3.01456e-152	8.45211e-151	yes	up	7.06	6.61	6.45	29.73	35.73	33.11	6.70667	32.8567
ENSG00000038219	BOD1L1	biorientation of chromosomes in cell division 1 like 1 [Source:HGNC Symbol;Acc:HGNC:31792]	0.304446	-1.71574	4.62119e-152	1.29405e-150	yes	down	20.18	23.34	21.04	5.99	5.88	6.11	21.52	5.99333
ENSG00000138018	SELENOI	selenoprotein I [Source:HGNC Symbol;Acc:HGNC:29361]	2.82589	1.49871	7.53705e-152	2.10792e-150	yes	up	9.02	9.31	9.05	25.85	24.74	24.75	9.12667	25.1133
ENSG00000153879	CEBPG	CCAAT enhancer binding protein gamma [Source:HGNC Symbol;Acc:HGNC:1837]	0.448534	-1.15671	9.26504e-152	2.58796e-150	yes	down	74.21	73.43	72.42	30.15	30.87	30.13	73.3533	30.3833
ENSG00000134291	TMEM106C	transmembrane protein 106C [Source:HGNC Symbol;Acc:HGNC:28775]	4.1309	2.04646	2.46821e-151	6.87712e-150	yes	up	24.04	25.54	22.57	90.36	107.6	105.27	24.05	101.077
ENSG00000130340	SNX9	sorting nexin 9 [Source:HGNC Symbol;Acc:HGNC:14973]	0.43029	-1.21662	4.72815e-151	1.31576e-149	yes	down	60.1	62.21	60.04	20.81	22.69	20.72	60.7833	21.4067
ENSG00000182272	B4GALNT4	beta-1,4-N-acetyl-galactosaminyltransferase 4 [Source:HGNC Symbol;Acc:HGNC:26315]	5.20654	2.38032	9.43859e-151	2.62332e-149	yes	up	6.57	6.85	5.68	34.94	41.02	35.58	6.36667	37.18
ENSG00000112701	SENP6	SUMO specific peptidase 6 [Source:HGNC Symbol;Acc:HGNC:20944]	0.268643	-1.89624	1.59588e-150	4.42999e-149	yes	down	31.81	31.98	32.49	8.86	8.37	9.07	32.0933	8.76667
ENSG00000012171	SEMA3B	semaphorin 3B [Source:HGNC Symbol;Acc:HGNC:10724]	1.88534	0.914821	2.12353e-150	5.8874e-149	yes	up	85.59	85.88	84.29	168.08	169.61	176.89	85.2533	171.527
ENSG00000157349	DDX19B	DEAD-box helicase 19B [Source:HGNC Symbol;Acc:HGNC:2742]	0.127455	-2.97194	2.98365e-150	8.2618e-149	yes	down	34.74	36.09	32.53	4.48	3.91	4.38	34.4533	4.25667
ENSG00000170035	UBE2E3	ubiquitin conjugating enzyme E2 E3 [Source:HGNC Symbol;Acc:HGNC:12479]	0.286843	-1.80166	3.07434e-150	8.50239e-149	yes	down	106.46	110.47	103.65	35.43	30.43	34.4	106.86	33.42
ENSG00000086062	B4GALT1	beta-1,4-galactosyltransferase 1 [Source:HGNC Symbol;Acc:HGNC:924]	1.97024	0.978372	3.31981e-150	9.16991e-149	yes	up	40.98	42.03	41.89	76.4	77.09	78.51	41.6333	77.3333
ENSG00000235890	TSPEAR-AS1	TSPEAR antisense RNA 1 [Source:HGNC Symbol;Acc:HGNC:1271]	0.0962249	-3.37745	1.67591e-149	4.62343e-148	yes	down	28.99	31.41	32.42	2.21	1.9	2.43	30.94	2.18
ENSG00000163346	PBXIP1	PBX homeobox interacting protein 1 [Source:HGNC Symbol;Acc:HGNC:21199]	4.67662	2.22547	1.70455e-149	4.69666e-148	yes	up	10.69	8.22	11.47	40.91	43.53	42.48	10.1267	42.3067
ENSG00000188338	SLC38A3	solute carrier family 38 member 3 [Source:HGNC Symbol;Acc:HGNC:18044]	2.72714	1.44739	3.1322e-149	8.61972e-148	yes	up	35.51	33.07	33.73	84.9	89.56	93.36	34.1033	89.2733
ENSG00000117899	MESD	mesoderm development LRP chaperone [Source:HGNC Symbol;Acc:HGNC:13520]	0.22409	-2.15785	3.43209e-149	9.43338e-148	yes	down	22.59	24.52	25.54	5.45	5.49	5.23	24.2167	5.39
ENSG00000105287	PRKD2	protein kinase D2 [Source:HGNC Symbol;Acc:HGNC:17293]	3.52306	1.81683	3.85182e-149	1.05741e-147	yes	up	17.28	15.85	20.31	53.85	52.04	53.29	17.8133	53.06
ENSG00000085563	ABCB1	ATP binding cassette subfamily B member 1 [Source:HGNC Symbol;Acc:HGNC:40]	0.316051	-1.66177	4.86948e-149	1.33513e-147	yes	down	35.76	37.56	41.24	13.97	21.76	17.13	38.1867	17.62
ENSG00000184445	KNTC1	kinetochore associated 1 [Source:HGNC Symbol;Acc:HGNC:17255]	4.40454	2.13899	6.0989e-149	1.67017e-147	yes	up	7.61	6.9	6.94	25.3	26.3	22.96	7.15	24.8533
ENSG00000094916	CBX5	chromobox 5 [Source:HGNC Symbol;Acc:HGNC:1555]	6.16649	2.62445	7.13025e-149	1.95022e-147	yes	up	3.49	2.72	2.91	11.33	11.06	9.61	3.04	10.6667
ENSG00000107957	SH3PXD2A	SH3 and PX domains 2A [Source:HGNC Symbol;Acc:HGNC:23664]	0.479475	-1.06047	7.6538e-149	2.09085e-147	yes	down	25.56	26.04	26.88	11.66	12.35	12.51	26.16	12.1733
ENSG00000141577	CEP131	centrosomal protein 131 [Source:HGNC Symbol;Acc:HGNC:29511]	3.84217	1.94192	1.33267e-148	3.63612e-147	yes	up	10.8	12.72	10.75	34.26	31.96	33.67	11.4233	33.2967
ENSG00000163961	RNF168	ring finger protein 168 [Source:HGNC Symbol;Acc:HGNC:26661]	3.06002	1.61354	1.6874e-148	4.59838e-147	yes	up	10.2	11.81	9.82	23.54	24.81	24.22	10.61	24.19
ENSG00000112511	PHF1	PHD finger protein 1 [Source:HGNC Symbol;Acc:HGNC:8919]	2.52441	1.33594	2.27449e-148	6.19071e-147	yes	up	55.73	46.38	51.44	85.9	85.38	87.63	51.1833	86.3033
ENSG00000151655	ITIH2	inter-alpha-trypsin inhibitor heavy chain 2 [Source:HGNC Symbol;Acc:HGNC:6167]	0.664158	-0.590402	2.30085e-148	6.25484e-147	yes	down	635.64	672.95	665.98	412.25	414.82	402.62	658.19	409.897
ENSG00000124766	SOX4	SRY-box transcription factor 4 [Source:HGNC Symbol;Acc:HGNC:11200]	0.308384	-1.6972	2.77065e-148	7.52283e-147	yes	down	40.79	33.96	33.03	10.64	10.57	10.07	35.9267	10.4267
ENSG00000116717	GADD45A	growth arrest and DNA damage inducible alpha [Source:HGNC Symbol;Acc:HGNC:4095]	2.24916	1.16939	2.81545e-148	7.63519e-147	yes	up	272.16	251.29	231.15	534.87	504.63	509.99	251.533	516.497
ENSG00000134294	SLC38A2	solute carrier family 38 member 2 [Source:HGNC Symbol;Acc:HGNC:13448]	0.638384	-0.647503	3.03896e-148	8.23133e-147	yes	down	581.56	614.63	617.73	379.88	389.68	363.79	604.64	377.783
ENSG00000206418	RAB12	RAB12, member RAS oncogene family [Source:HGNC Symbol;Acc:HGNC:31332]	2.6893	1.42723	4.88564e-148	1.32173e-146	yes	up	21.83	23.38	24.74	44.3	45.41	43.82	23.3167	44.51
ENSG00000139116	KIF21A	kinesin family member 21A [Source:HGNC Symbol;Acc:HGNC:19349]	0.349197	-1.51789	6.15007e-148	1.66178e-146	yes	down	42.97	39.77	39.09	12.97	16.59	11.94	40.61	13.8333
ENSG00000198142	SOWAHC	sosondowah ankyrin repeat domain family member C [Source:HGNC Symbol;Acc:HGNC:26149]	0.359662	-1.47529	6.438e-148	1.73748e-146	yes	down	38.63	40.4	40.12	12.8	14.08	14.06	39.7167	13.6467
ENSG00000140332	TLE3	TLE family member 3, transcriptional corepressor [Source:HGNC Symbol;Acc:HGNC:11839]	3.15623	1.6582	8.04954e-148	2.16978e-146	yes	up	17.6	15.73	16.47	43.53	48.87	51.63	16.6	48.01
ENSG00000145692	BHMT	betaine--homocysteine S-methyltransferase [Source:HGNC Symbol;Acc:HGNC:1047]	11.6231	3.53892	1.04419e-147	2.81126e-146	yes	up	2.19	1.89	2.12	21.79	22.89	23.01	2.06667	22.5633
ENSG00000102934	PLLP	plasmolipin [Source:HGNC Symbol;Acc:HGNC:18553]	3.70559	1.8897	1.74374e-147	4.68901e-146	yes	up	20.79	19.23	18.84	69.59	71.18	67.98	19.62	69.5833
ENSG00000077235	GTF3C1	general transcription factor IIIC subunit 1 [Source:HGNC Symbol;Acc:HGNC:4664]	2.06795	1.0482	2.0945e-147	5.62543e-146	yes	up	35.29	44.1	36.91	103.19	98.45	94.1	38.7667	98.58
ENSG00000131242	RAB11FIP4	RAB11 family interacting protein 4 [Source:HGNC Symbol;Acc:HGNC:30267]	3.67395	1.87733	2.26643e-147	6.0799e-146	yes	up	10.18	14.47	11.5	29.73	25.58	21.16	12.05	25.49
ENSG00000198420	TCAF1	TRPM8 channel associated factor 1 [Source:HGNC Symbol;Acc:HGNC:22201]	2.98797	1.57917	2.43913e-147	6.53535e-146	yes	up	9.71	12.5	11.85	25.18	25.62	24.46	11.3533	25.0867
ENSG00000168488	ATXN2L	ataxin 2 like [Source:HGNC Symbol;Acc:HGNC:31326]	0.556131	-0.846504	2.73422e-147	7.31724e-146	yes	down	380.54	353.87	367.87	190.09	186.92	211.99	367.427	196.333
ENSG00000110955	ATP5F1B	ATP synthase F1 subunit beta [Source:HGNC Symbol;Acc:HGNC:830]	1.67177	0.741378	2.80755e-147	7.5045e-146	yes	up	272.29	265.97	277.35	452.13	464.75	447.74	271.87	454.873
ENSG00000144895	EIF2A	eukaryotic translation initiation factor 2A [Source:HGNC Symbol;Acc:HGNC:3254]	0.514443	-0.958917	5.29098e-147	1.41257e-145	yes	down	265.96	258.99	265.13	128.69	134.58	132.85	263.36	132.04
ENSG00000067064	IDI1	isopentenyl-diphosphate delta isomerase 1 [Source:HGNC Symbol;Acc:HGNC:5387]	3.94823	1.98121	2.92999e-146	7.81307e-145	yes	up	9.43	14.33	13.32	69.07	72.97	66.82	12.36	69.62
ENSG00000173531	MST1	macrophage stimulating 1 [Source:HGNC Symbol;Acc:HGNC:7380]	0.519218	-0.945587	5.42475e-146	1.44483e-144	yes	down	342.31	330.94	327.28	175.83	183.46	187.79	333.51	182.36
ENSG00000092621	PHGDH	phosphoglycerate dehydrogenase [Source:HGNC Symbol;Acc:HGNC:8923]	1.97726	0.983503	1.03666e-145	2.75777e-144	yes	up	119.65	126.11	127.66	235.46	248.72	250.24	124.473	244.807
ENSG00000117724	CENPF	centromere protein F [Source:HGNC Symbol;Acc:HGNC:1857]	6.55116	2.71175	1.11656e-145	2.96677e-144	yes	up	1.86	2.97	2.62	12.82	14.68	15.75	2.48333	14.4167
ENSG00000140262	TCF12	transcription factor 12 [Source:HGNC Symbol;Acc:HGNC:11623]	0.346559	-1.52883	1.73157e-145	4.58999e-144	yes	down	37.52	48.84	43.9	10.39	12.68	11.63	43.42	11.5667
ENSG00000130173	ANGPTL8	angiopoietin like 8 [Source:HGNC Symbol;Acc:HGNC:24933]	8.83368	3.14302	2.31952e-145	6.14124e-144	yes	up	9.36	9.1	8.24	72.54	71.2	73.38	8.9	72.3733
ENSG00000114770	ABCC5	ATP binding cassette subfamily C member 5 [Source:HGNC Symbol;Acc:HGNC:56]	0.242403	-2.04452	2.75153e-145	7.27642e-144	yes	down	16.67	20.24	20.05	5.27	4.88	4.79	18.9867	4.98
ENSG00000231074	HCG18	HLA complex group 18 [Source:HGNC Symbol;Acc:HGNC:31337]	0.103293	-3.27519	4.00496e-145	1.05786e-143	yes	down	12.43	12.08	12.42	1.6	1.88	1.63	12.31	1.70333
ENSG00000121691	CAT	catalase [Source:HGNC Symbol;Acc:HGNC:1516]	3.71907	1.89494	7.0894e-145	1.87036e-143	yes	up	12.67	12.5	12.8	46.6	45.22	45.28	12.6567	45.7
ENSG00000119048	UBE2B	ubiquitin conjugating enzyme E2 B [Source:HGNC Symbol;Acc:HGNC:12473]	2.48436	1.31288	3.75745e-144	9.90142e-143	yes	up	73.26	73.54	71.55	211.76	220.75	204.11	72.7833	212.207
ENSG00000179818	PCBP1-AS1	PCBP1 antisense RNA 1 [Source:HGNC Symbol;Acc:HGNC:42948]	0.147888	-2.75742	4.75401e-144	1.25127e-142	yes	down	54.54	49.59	50.33	6.41	7.78	6.79	51.4867	6.99333
ENSG00000131584	ACAP3	ArfGAP with coiled-coil, ankyrin repeat and PH domains 3 [Source:HGNC Symbol;Acc:HGNC:16754]	2.53124	1.33984	4.96136e-144	1.30431e-142	yes	up	38.64	36.55	40.57	148.04	151.68	149.85	38.5867	149.857
ENSG00000122952	ZWINT	ZW10 interacting kinetochore protein [Source:HGNC Symbol;Acc:HGNC:13195]	5.4628	2.44964	7.0132e-144	1.84156e-142	yes	up	9.47	7.76	11.22	45.48	42.86	48.31	9.48333	45.55
ENSG00000005471	ABCB4	ATP binding cassette subfamily B member 4 [Source:HGNC Symbol;Acc:HGNC:45]	0.0962185	-3.37754	7.04134e-144	1.84678e-142	yes	down	14.29	17.83	18.87	1.92	2.9	2.23	16.9967	2.35
ENSG00000151718	WWC2	WW and C2 domain containing 2 [Source:HGNC Symbol;Acc:HGNC:24148]	2.17915	1.12376	9.10297e-144	2.3847e-142	yes	up	21.57	20.44	20.59	33.08	33.86	33.93	20.8667	33.6233
ENSG00000174804	FZD4	frizzled class receptor 4 [Source:HGNC Symbol;Acc:HGNC:4042]	4.52015	2.17637	1.23888e-143	3.24169e-142	yes	up	2.5	3.03	2.64	11.26	11.76	11.83	2.72333	11.6167
ENSG00000244405	ETV5	ETS variant transcription factor 5 [Source:HGNC Symbol;Acc:HGNC:3494]	2.22337	1.15275	1.26091e-143	3.29546e-142	yes	up	55.46	47.32	41.65	68.84	71.7	69.49	48.1433	70.01
ENSG00000106366	SERPINE1	serpin family E member 1 [Source:HGNC Symbol;Acc:HGNC:8583]	1.77857	0.830718	1.73304e-143	4.52411e-142	yes	up	163.66	170.99	170.24	284.77	263.23	283.59	168.297	277.197
ENSG00000115425	PECR	peroxisomal trans-2-enoyl-CoA reductase [Source:HGNC Symbol;Acc:HGNC:18281]	2.68066	1.42259	2.51416e-143	6.55558e-142	yes	up	52.81	57.33	51.23	117.88	113.35	125	53.79	118.743
ENSG00000178252	WDR6	WD repeat domain 6 [Source:HGNC Symbol;Acc:HGNC:12758]	0.470354	-1.08818	5.05598e-143	1.3168e-141	yes	down	105.06	117.19	113.98	43.98	45.37	43.73	112.077	44.36
ENSG00000253931		novel transcript	4.7533	2.24893	5.23814e-143	1.36265e-141	yes	up	3.87	3.23	3.75	15.68	16.78	16.64	3.61667	16.3667
ENSG00000005893	LAMP2	lysosomal associated membrane protein 2 [Source:HGNC Symbol;Acc:HGNC:6501]	1.77846	0.830628	5.39289e-143	1.40127e-141	yes	up	70.38	73.12	72.45	106.67	119.68	113.12	71.9833	113.157
ENSG00000099834	CDHR5	cadherin related family member 5 [Source:HGNC Symbol;Acc:HGNC:7521]	12.4749	3.64095	5.5681e-143	1.44512e-141	yes	up	3.95	2.79	2.07	32.16	29.93	31.71	2.93667	31.2667
ENSG00000130770	ATP5IF1	ATP synthase inhibitory factor subunit 1 [Source:HGNC Symbol;Acc:HGNC:871]	2.70002	1.43297	5.91789e-143	1.53412e-141	yes	up	164.32	165.28	164.68	417.73	408.37	399.02	164.76	408.373
ENSG00000130402	ACTN4	actinin alpha 4 [Source:HGNC Symbol;Acc:HGNC:166]	1.71926	0.781791	8.1891e-143	2.12044e-141	yes	up	182.77	167.03	175.07	291.75	296.7	313.93	174.957	300.793
ENSG00000021300	PLEKHB1	pleckstrin homology domain containing B1 [Source:HGNC Symbol;Acc:HGNC:19079]	6.37387	2.67217	8.36519e-143	2.16352e-141	yes	up	7.08	6.84	6.48	31.54	28.97	27.82	6.8	29.4433
ENSG00000189159	JPT1	Jupiter microtubule associated homolog 1 [Source:HGNC Symbol;Acc:HGNC:14569]	2.38857	1.25615	9.18392e-143	2.37253e-141	yes	up	130.98	129.48	130.25	281.82	322.19	296.15	130.237	300.053
ENSG00000047932	GOPC	golgi associated PDZ and coiled-coil motif containing [Source:HGNC Symbol;Acc:HGNC:17643]	0.167773	-2.57541	1.35253e-142	3.49003e-141	yes	down	12.58	13.54	13.31	2.32	2.58	2.26	13.1433	2.38667
ENSG00000189060	H1-0	H1.0 linker histone [Source:HGNC Symbol;Acc:HGNC:4714]	1.54157	0.624401	2.57446e-142	6.63539e-141	yes	up	579.11	564.49	578.14	856.68	812.24	826.1	573.913	831.673
ENSG00000169992	NLGN2	neuroligin 2 [Source:HGNC Symbol;Acc:HGNC:14290]	4.56932	2.19198	2.61029e-142	6.72e-141	yes	up	4.58	4.3	3.66	19.77	22.7	21.64	4.18	21.37
ENSG00000174684	B4GAT1	beta-1,4-glucuronyltransferase 1 [Source:HGNC Symbol;Acc:HGNC:15685]	5.29235	2.40391	3.90869e-142	1.00511e-140	yes	up	7.17	7.39	7.69	35.18	38.25	37.19	7.41667	36.8733
ENSG00000101003	GINS1	GINS complex subunit 1 [Source:HGNC Symbol;Acc:HGNC:28980]	8.86189	3.14761	5.21726e-142	1.34006e-140	yes	up	1.94	2.51	2.32	18.8	18	17.92	2.25667	18.24
ENSG00000136237	RAPGEF5	Rap guanine nucleotide exchange factor 5 [Source:HGNC Symbol;Acc:HGNC:16862]	2.83405	1.50287	6.55887e-142	1.68272e-140	yes	up	13.11	14.17	14.03	42.6	43.22	37.95	13.77	41.2567
ENSG00000115486	GGCX	gamma-glutamyl carboxylase [Source:HGNC Symbol;Acc:HGNC:4247]	2.80747	1.48927	9.8964e-142	2.53606e-140	yes	up	22.58	22.86	19.32	57.53	52.65	56.47	21.5867	55.55
ENSG00000160932	LY6E	lymphocyte antigen 6 family member E [Source:HGNC Symbol;Acc:HGNC:6727]	5.0968	2.34959	1.19526e-141	3.05948e-140	yes	up	16.55	15.12	17.18	74.98	76.74	80.02	16.2833	77.2467
ENSG00000162104	ADCY9	adenylate cyclase 9 [Source:HGNC Symbol;Acc:HGNC:240]	2.76133	1.46536	1.30834e-141	3.3451e-140	yes	up	10.72	10.73	10.16	22.2	23.39	22.39	10.5367	22.66
ENSG00000164904	ALDH7A1	aldehyde dehydrogenase 7 family member A1 [Source:HGNC Symbol;Acc:HGNC:877]	2.5162	1.33125	1.8205e-141	4.64923e-140	yes	up	43.57	42.14	41.71	107.47	99.62	105.47	42.4733	104.187
ENSG00000119777	TMEM214	transmembrane protein 214 [Source:HGNC Symbol;Acc:HGNC:25983]	2.00579	1.00417	9.21284e-141	2.35011e-139	yes	up	72.6	82.37	72.83	139.6	137.24	137.88	75.9333	138.24
ENSG00000157227	MMP14	matrix metallopeptidase 14 [Source:HGNC Symbol;Acc:HGNC:7160]	3.65188	1.86864	1.3988e-140	3.56415e-139	yes	up	12.22	10	11.68	21.32	22.63	24.33	11.3	22.76
ENSG00000136770	DNAJC1	DnaJ heat shock protein family (Hsp40) member C1 [Source:HGNC Symbol;Acc:HGNC:20090]	0.234396	-2.09298	1.71636e-140	4.36832e-139	yes	down	56.11	49.61	50.47	11.49	11.41	11.53	52.0633	11.4767
ENSG00000153786	ZDHHC7	zinc finger DHHC-type palmitoyltransferase 7 [Source:HGNC Symbol;Acc:HGNC:18459]	0.467619	-1.0966	2.19063e-140	5.56903e-139	yes	down	76.35	76.43	78.16	36.75	36.86	33.34	76.98	35.65
ENSG00000204128	C2orf72	chromosome 2 open reading frame 72 [Source:HGNC Symbol;Acc:HGNC:27418]	4.27576	2.09618	2.20493e-140	5.59903e-139	yes	up	5.74	6.95	6.92	17.53	18.64	19.02	6.53667	18.3967
ENSG00000165802	NSMF	NMDA receptor synaptonuclear signaling and neuronal migration factor [Source:HGNC Symbol;Acc:HGNC:29843]	0.652748	-0.615402	2.35873e-140	5.98277e-139	yes	down	262.52	258.74	260.28	193.11	210.61	207.69	260.513	203.803
ENSG00000060749	QSER1	glutamine and serine rich 1 [Source:HGNC Symbol;Acc:HGNC:26154]	0.224257	-2.15678	4.73075e-140	1.19857e-138	yes	down	16.14	14.51	14.77	2.39	3.57	3.68	15.14	3.21333
ENSG00000168763	CNNM3	cyclin and CBS domain divalent metal cation transport mediator 3 [Source:HGNC Symbol;Acc:HGNC:104]	2.87622	1.52417	5.49729e-140	1.39119e-138	yes	up	16.67	13.8	14.88	40.24	39.17	40.82	15.1167	40.0767
ENSG00000164754	RAD21	RAD21 cohesin complex component [Source:HGNC Symbol;Acc:HGNC:9811]	1.91091	0.934258	6.31089e-140	1.59528e-138	yes	up	59.57	61.94	59.57	114.21	110.71	110.42	60.36	111.78
ENSG00000155508	CNOT8	CCR4-NOT transcription complex subunit 8 [Source:HGNC Symbol;Acc:HGNC:9207]	2.83619	1.50395	7.48982e-140	1.89116e-138	yes	up	29.96	31.42	28.92	82.69	81.39	78.1	30.1	80.7267
ENSG00000113648	MACROH2A1	macroH2A.1 histone [Source:HGNC Symbol;Acc:HGNC:4740]	0.382579	-1.38617	1.11282e-139	2.80667e-138	yes	down	95.49	103.94	96.56	34.45	30.88	35.55	98.6633	33.6267
ENSG00000100528	CNIH1	cornichon family AMPA receptor auxiliary protein 1 [Source:HGNC Symbol;Acc:HGNC:19431]	0.440812	-1.18176	1.37264e-139	3.45805e-138	yes	down	290.99	290.41	305.49	115.7	119.6	110.3	295.63	115.2
ENSG00000237596		novel transcript	0.037417	-4.74016	2.45243e-139	6.17139e-138	yes	down	23.98	25.79	24.07	0.77	0.7	0.79	24.6133	0.753333
ENSG00000146859	TMEM140	transmembrane protein 140 [Source:HGNC Symbol;Acc:HGNC:21870]	0.195295	-2.35628	2.99053e-139	7.51704e-138	yes	down	26.93	27.9	28.07	5	5.28	4.9	27.6333	5.06
ENSG00000075568	TMEM131	transmembrane protein 131 [Source:HGNC Symbol;Acc:HGNC:30366]	0.411076	-1.28252	3.49674e-139	8.77957e-138	yes	down	46.52	50.31	50.95	18.73	20.82	20.49	49.26	20.0133
ENSG00000146038	DCDC2	doublecortin domain containing 2 [Source:HGNC Symbol;Acc:HGNC:18141]	4.35631	2.12311	6.05957e-139	1.51972e-137	yes	up	4.59	4.34	4.33	18.1	20.45	18.45	4.42	19
ENSG00000148773	MKI67	marker of proliferation Ki-67 [Source:HGNC Symbol;Acc:HGNC:7107]	3.45172	1.78731	9.85274e-139	2.46827e-137	yes	up	3.23	3.68	3.97	11.56	12.65	10.47	3.62667	11.56
ENSG00000213699	SLC35F6	solute carrier family 35 member F6 [Source:HGNC Symbol;Acc:HGNC:26055]	0.182815	-2.45154	1.99511e-138	4.99247e-137	yes	down	19.03	21.51	20.61	3.04	3.21	3.49	20.3833	3.24667
ENSG00000146670	CDCA5	cell division cycle associated 5 [Source:HGNC Symbol;Acc:HGNC:14626]	5.88399	2.55679	3.52454e-138	8.80977e-137	yes	up	6.94	5.05	8.23	36.93	36.63	36.04	6.74	36.5333
ENSG00000132793	LPIN3	lipin 3 [Source:HGNC Symbol;Acc:HGNC:14451]	0.278371	-1.84492	5.56494e-138	1.38943e-136	yes	down	21.84	26.14	24.76	6.05	6.27	5.43	24.2467	5.91667
ENSG00000070614	NDST1	N-deacetylase and N-sulfotransferase 1 [Source:HGNC Symbol;Acc:HGNC:7680]	0.331779	-1.59171	7.49993e-138	1.87046e-136	yes	down	22.75	19.88	23.22	7.7	6.96	7.61	21.95	7.42333
ENSG00000197892	KIF13B	kinesin family member 13B [Source:HGNC Symbol;Acc:HGNC:14405]	0.294844	-1.76198	8.40368e-138	2.09352e-136	yes	down	12.77	12.59	13.48	3.56	3.48	3.6	12.9467	3.54667
ENSG00000156976	EIF4A2	eukaryotic translation initiation factor 4A2 [Source:HGNC Symbol;Acc:HGNC:3284]	1.59527	0.673799	1.11309e-137	2.76984e-136	yes	up	438.5	450.84	449.55	685.4	669.08	634.23	446.297	662.903
ENSG00000003756	RBM5	RNA binding motif protein 5 [Source:HGNC Symbol;Acc:HGNC:9902]	0.511099	-0.968325	1.69815e-137	4.22101e-136	yes	down	111.18	112.95	112.33	64.13	75.49	73.58	112.153	71.0667
ENSG00000146918	NCAPG2	non-SMC condensin II complex subunit G2 [Source:HGNC Symbol;Acc:HGNC:21904]	3.48564	1.80142	3.1691e-137	7.86853e-136	yes	up	9.42	10.62	8.78	25.41	24.72	23.29	9.60667	24.4733
ENSG00000172992	DCAKD	dephospho-CoA kinase domain containing [Source:HGNC Symbol;Acc:HGNC:26238]	5.05806	2.33858	3.47461e-137	8.61748e-136	yes	up	12.53	10.87	11.84	43.55	49.92	50.83	11.7467	48.1
ENSG00000137642	SORL1	sortilin related receptor 1 [Source:HGNC Symbol;Acc:HGNC:11185]	1.72482	0.786442	4.45748e-137	1.10429e-135	yes	up	34.72	34.09	32.96	64.86	64.76	61.06	33.9233	63.56
ENSG00000075624	ACTB	actin beta [Source:HGNC Symbol;Acc:HGNC:132]	1.56867	0.649546	1.03032e-136	2.54967e-135	yes	up	998.92	963.36	996.26	1381.47	1435.34	1497.31	986.18	1438.04
ENSG00000166012	TAF1D	TATA-box binding protein associated factor, RNA polymerase I subunit D [Source:HGNC Symbol;Acc:HGNC:28759]	1.7181	0.780818	1.35806e-136	3.35699e-135	yes	up	263.7	285.76	277.85	423.13	426.71	416.94	275.77	422.26
ENSG00000049759	NEDD4L	NEDD4 like E3 ubiquitin protein ligase [Source:HGNC Symbol;Acc:HGNC:7728]	1.85067	0.888048	1.42082e-136	3.50824e-135	yes	up	97.24	96.7	93.74	194.62	208.82	202.21	95.8933	201.883
ENSG00000167553	TUBA1C	tubulin alpha 1c [Source:HGNC Symbol;Acc:HGNC:20768]	0.5352	-0.90185	1.52818e-136	3.76917e-135	yes	down	424.83	455.08	445.97	233.75	222.06	232.06	441.96	229.29
ENSG00000262001	DLGAP1-AS2	DLGAP1 antisense RNA 2 [Source:HGNC Symbol;Acc:HGNC:28146]	0.0501116	-4.31871	1.72146e-136	4.24119e-135	yes	down	21.18	22.36	23.36	0.72	1.04	0.82	22.3	0.86
ENSG00000170734	POLH	DNA polymerase eta [Source:HGNC Symbol;Acc:HGNC:9181]	3.33803	1.739	3.28623e-136	8.08746e-135	yes	up	12.39	10.97	6.74	28.66	31.54	34.15	10.0333	31.45
ENSG00000213593	TMX2	thioredoxin related transmembrane protein 2 [Source:HGNC Symbol;Acc:HGNC:30739]	0.273549	-1.87013	5.53799e-136	1.36141e-134	yes	down	76.4	72.18	76.55	21.66	21.44	20.9	75.0433	21.3333
ENSG00000230590	FTX	FTX transcript, XIST regulator [Source:HGNC Symbol;Acc:HGNC:37190]	0.235332	-2.08723	1.20072e-135	2.9485e-134	yes	down	16.66	18.65	18.68	4.01	3.28	4.01	17.9967	3.76667
ENSG00000269891	ARHGAP19-SLIT1	ARHGAP19-SLIT1 readthrough (NMD candidate) [Source:HGNC Symbol;Acc:HGNC:48348]	12.0835	3.59497	3.22025e-135	7.89897e-134	yes	up	0.48	0.51	0.5	5.2	5.85	4.99	0.496667	5.34667
ENSG00000241973	PI4KA	phosphatidylinositol 4-kinase alpha [Source:HGNC Symbol;Acc:HGNC:8983]	0.44939	-1.15396	3.78642e-135	9.27755e-134	yes	down	86.28	84.74	87.18	44.77	47.84	53	86.0667	48.5367
ENSG00000152527	PLEKHH2	pleckstrin homology, MyTH4 and FERM domain containing H2 [Source:HGNC Symbol;Acc:HGNC:30506]	0.440816	-1.18175	3.90635e-135	9.56092e-134	yes	down	40.56	47.81	45.62	17.77	18.14	20.07	44.6633	18.66
ENSG00000145439	CBR4	carbonyl reductase 4 [Source:HGNC Symbol;Acc:HGNC:25891]	4.80502	2.26454	4.16725e-135	1.01883e-133	yes	up	3.59	4.03	4.91	15.72	17.13	18.12	4.17667	16.99
ENSG00000110660	SLC35F2	solute carrier family 35 member F2 [Source:HGNC Symbol;Acc:HGNC:23615]	0.163673	-2.61111	6.17396e-135	1.50779e-133	yes	down	23.1	23.34	24.16	3.45	3.42	3.73	23.5333	3.53333
ENSG00000145604	SKP2	S-phase kinase associated protein 2 [Source:HGNC Symbol;Acc:HGNC:10901]	3.91155	1.96774	1.71482e-134	4.18334e-133	yes	up	7.07	6.56	6.44	32.3	29.45	31.75	6.69	31.1667
ENSG00000111247	RAD51AP1	RAD51 associated protein 1 [Source:HGNC Symbol;Acc:HGNC:16956]	7.50596	2.90804	3.92312e-134	9.5601e-133	yes	up	3.21	3.32	4.52	10.69	11.63	10.16	3.68333	10.8267
ENSG00000139163	ETNK1	ethanolamine kinase 1 [Source:HGNC Symbol;Acc:HGNC:24649]	3.87316	1.95351	7.59109e-134	1.84783e-132	yes	up	10.72	10	10.83	28.75	21.56	28.21	10.5167	26.1733
ENSG00000198833	UBE2J1	ubiquitin conjugating enzyme E2 J1 [Source:HGNC Symbol;Acc:HGNC:17598]	0.177988	-2.49015	9.06053e-134	2.20312e-132	yes	down	16.49	18.58	18.2	3.14	3.1	2.7	17.7567	2.98
ENSG00000110218	PANX1	pannexin 1 [Source:HGNC Symbol;Acc:HGNC:8599]	0.114195	-3.13043	1.12364e-133	2.72923e-132	yes	down	11.98	11.85	11.5	1.74	1.49	1.68	11.7767	1.63667
ENSG00000198792	TMEM184B	transmembrane protein 184B [Source:HGNC Symbol;Acc:HGNC:1310]	2.77904	1.47459	1.36269e-133	3.30626e-132	yes	up	19.5	16.04	16.47	43.65	42.55	43.51	17.3367	43.2367
ENSG00000117676	RPS6KA1	ribosomal protein S6 kinase A1 [Source:HGNC Symbol;Acc:HGNC:10430]	2.22082	1.15109	2.02371e-133	4.90475e-132	yes	up	37.24	37.66	39.51	79.35	83.35	84.49	38.1367	82.3967
ENSG00000167615	LENG8	leukocyte receptor cluster member 8 [Source:HGNC Symbol;Acc:HGNC:15500]	0.614797	-0.701818	2.82916e-133	6.84944e-132	yes	down	211.48	203.55	193.13	120.83	115.62	123.6	202.72	120.017
ENSG00000183098	GPC6	glypican 6 [Source:HGNC Symbol;Acc:HGNC:4454]	3.74294	1.90417	3.58989e-133	8.68178e-132	yes	up	4.51	4.4	3.37	13.45	18.6	17.93	4.09333	16.66
ENSG00000152291	TGOLN2	trans-golgi network protein 2 [Source:HGNC Symbol;Acc:HGNC:15450]	1.69685	0.762857	3.71617e-133	8.97746e-132	yes	up	56.35	54.54	57.63	85.58	81.81	83.34	56.1733	83.5767
ENSG00000099812	MISP	mitotic spindle positioning [Source:HGNC Symbol;Acc:HGNC:27000]	0.474618	-1.07516	7.42149e-133	1.79093e-131	yes	down	96.32	96.68	94.42	43.06	41.75	44.57	95.8067	43.1267
ENSG00000143367	TUFT1	tuftelin 1 [Source:HGNC Symbol;Acc:HGNC:12422]	3.85209	1.94564	9.11131e-133	2.19635e-131	yes	up	9.7	10.38	10.14	33.58	38.71	37.66	10.0733	36.65
ENSG00000102978	POLR2C	RNA polymerase II subunit C [Source:HGNC Symbol;Acc:HGNC:9189]	2.40093	1.2636	1.77066e-132	4.2637e-131	yes	up	55.03	55.95	53.86	129.24	124.72	123.51	54.9467	125.823
ENSG00000226259	GTF2H2B	general transcription factor IIH subunit 2B (pseudogene) [Source:HGNC Symbol;Acc:HGNC:31393]	6.2602	2.64621	2.19992e-132	5.29164e-131	yes	up	5.36	4.49	4.92	8.55	10.37	10.5	4.92333	9.80667
ENSG00000224618		ectodermal-neural cortex (ENC1) pseudogene	0.233553	-2.09818	2.39026e-132	5.74331e-131	yes	down	10.63	9.14	10.7	3.69	3.61	1.72	10.1567	3.00667
ENSG00000119707	RBM25	RNA binding motif protein 25 [Source:HGNC Symbol;Acc:HGNC:23244]	0.564377	-0.82527	2.60059e-132	6.24197e-131	yes	down	103.63	104.28	110	59.82	58.19	55.11	105.97	57.7067
ENSG00000182934	SRPRA	SRP receptor subunit alpha [Source:HGNC Symbol;Acc:HGNC:11307]	1.77359	0.826671	3.6285e-132	8.69983e-131	yes	up	86.67	86.61	88.55	140.7	141.09	142.44	87.2767	141.41
ENSG00000149503	INCENP	inner centromere protein [Source:HGNC Symbol;Acc:HGNC:6058]	3.26457	1.70689	6.97213e-132	1.66987e-130	yes	up	8.08	8.79	7.36	21.98	24.06	24.56	8.07667	23.5333
ENSG00000286070		novel protein	2.24449	1.16639	1.06447e-131	2.54675e-130	yes	up	102.88	117.57	105.45	303.95	285.68	295.63	108.633	295.087
ENSG00000173020	GRK2	G protein-coupled receptor kinase 2 [Source:HGNC Symbol;Acc:HGNC:289]	2.01886	1.01354	1.1616e-131	2.77617e-130	yes	up	57.48	57.26	53.93	96.25	102.31	109.68	56.2233	102.747
ENSG00000273136	NBPF26	NBPF member 26 [Source:HGNC Symbol;Acc:HGNC:49571]	3.51936	1.81531	1.26863e-131	3.02873e-130	yes	up	9.03	9.38	11.09	34.33	33.25	29.04	9.83333	32.2067
ENSG00000198900	TOP1	DNA topoisomerase I [Source:HGNC Symbol;Acc:HGNC:11986]	1.8421	0.881355	1.33321e-131	3.1795e-130	yes	up	70.03	70.41	74.75	122.16	123.55	118.45	71.73	121.387
ENSG00000158806	NPM2	nucleophosmin/nucleoplasmin 2 [Source:HGNC Symbol;Acc:HGNC:7930]	3.33409	1.73729	1.87943e-131	4.47736e-130	yes	up	36.33	36.11	31.73	18.06	16.3	21.98	34.7233	18.78
ENSG00000188529	SRSF10	serine and arginine rich splicing factor 10 [Source:HGNC Symbol;Acc:HGNC:16713]	2.20193	1.13877	2.38394e-131	5.67322e-130	yes	up	44.78	53.65	56.62	93.99	94.17	81.38	51.6833	89.8467
ENSG00000142657	PGD	phosphogluconate dehydrogenase [Source:HGNC Symbol;Acc:HGNC:8891]	0.599576	-0.737986	3.67041e-131	8.72542e-130	yes	down	340.85	366.1	346.29	213.72	214.59	222.27	351.08	216.86
ENSG00000187775	DNAH17	dynein axonemal heavy chain 17 [Source:HGNC Symbol;Acc:HGNC:2946]	0.0957922	-3.38395	4.358e-131	1.0349e-129	yes	down	11.47	12.5	13.14	3.09	3.07	2.24	12.37	2.8
ENSG00000161202	DVL3	dishevelled segment polarity protein 3 [Source:HGNC Symbol;Acc:HGNC:3087]	0.413859	-1.27279	4.41625e-131	1.04762e-129	yes	down	47.24	43.57	43.57	21.28	18.8	19.16	44.7933	19.7467
ENSG00000158747	NBL1	NBL1, DAN family BMP antagonist [Source:HGNC Symbol;Acc:HGNC:7650]	3.15334	1.65688	4.52598e-131	1.07251e-129	yes	up	23.87	24	20.94	69.17	63.35	68.36	22.9367	66.96
ENSG00000135473	PAN2	poly(A) specific ribonuclease subunit PAN2 [Source:HGNC Symbol;Acc:HGNC:20074]	3.66979	1.8757	5.49144e-131	1.29991e-129	yes	up	12.25	16.39	12.92	49.36	60.4	58.04	13.8533	55.9333
ENSG00000152767	FARP1	FERM, ARH/RhoGEF and pleckstrin domain protein 1 [Source:HGNC Symbol;Acc:HGNC:3591]	1.51683	0.601064	6.69802e-131	1.58385e-129	yes	up	84.84	83.46	83.2	115.6	117.18	126.7	83.8333	119.827
ENSG00000224389	C4B	complement C4B (Chido blood group) [Source:HGNC Symbol;Acc:HGNC:1324]	1.97746	0.983647	1.13254e-130	2.67523e-129	yes	up	156.44	167.35	159.9	248.93	264.82	282.64	161.23	265.463
ENSG00000111110	PPM1H	protein phosphatase, Mg2+/Mn2+ dependent 1H [Source:HGNC Symbol;Acc:HGNC:18583]	3.41311	1.77109	1.29383e-130	3.05301e-129	yes	up	4.7	5.16	5.63	16.58	15.8	15.26	5.16333	15.88
ENSG00000196700	ZNF512B	zinc finger protein 512B [Source:HGNC Symbol;Acc:HGNC:29212]	0.37214	-1.42608	1.61547e-130	3.80793e-129	yes	down	20.9	20.07	21.35	6.28	5.79	7.07	20.7733	6.38
ENSG00000132383	RPA1	replication protein A1 [Source:HGNC Symbol;Acc:HGNC:10289]	3.34959	1.74398	1.88137e-130	4.43003e-129	yes	up	6.79	8.52	8.45	27.73	30.2	25.29	7.92	27.74
ENSG00000124783	SSR1	signal sequence receptor subunit 1 [Source:HGNC Symbol;Acc:HGNC:11323]	0.573086	-0.803177	2.585e-130	6.08047e-129	yes	down	214.33	216.49	219.18	98.29	98.8	96.02	216.667	97.7033
ENSG00000234906	APOC2	apolipoprotein C2 [Source:HGNC Symbol;Acc:HGNC:609]	2.33654	1.22437	2.93511e-130	6.89673e-129	yes	up	193.59	189.12	190.4	414.37	398.7	416.41	191.037	409.827
ENSG00000107331	ABCA2	ATP binding cassette subfamily A member 2 [Source:HGNC Symbol;Acc:HGNC:32]	3.07115	1.61878	3.3183e-130	7.78894e-129	yes	up	10.5	14.78	10.29	36.02	32.43	33.97	11.8567	34.14
ENSG00000140374	ETFA	electron transfer flavoprotein subunit alpha [Source:HGNC Symbol;Acc:HGNC:3481]	2.09081	1.06406	5.98304e-130	1.40291e-128	yes	up	112.27	116.58	115.43	219.18	216.86	219.31	114.76	218.45
ENSG00000078699	CBFA2T2	CBFA2/RUNX1 partner transcriptional co-repressor 2 [Source:HGNC Symbol;Acc:HGNC:1536]	2.90882	1.54043	7.01092e-130	1.6422e-128	yes	up	7.01	6.9	6.33	18.29	17.86	16.47	6.74667	17.54
ENSG00000162430	SELENON	selenoprotein N [Source:HGNC Symbol;Acc:HGNC:15999]	3.92794	1.97377	1.04613e-129	2.44784e-128	yes	up	6.76	5.72	5.81	22.02	22.42	23.47	6.09667	22.6367
ENSG00000106070	GRB10	growth factor receptor bound protein 10 [Source:HGNC Symbol;Acc:HGNC:4564]	0.156963	-2.6715	1.05787e-129	2.47273e-128	yes	down	24.9	28.87	24.43	6.88	4.99	4.14	26.0667	5.33667
ENSG00000204859	ZBTB48	zinc finger and BTB domain containing 48 [Source:HGNC Symbol;Acc:HGNC:4930]	4.0284	2.01021	1.07464e-129	2.50928e-128	yes	up	13.24	9.8	13.57	41.57	36.46	41.35	12.2033	39.7933
ENSG00000286153		novel transcript, antisense to RUNX1	0.150719	-2.73007	1.70019e-129	3.96582e-128	yes	down	14.14	17.56	15.23	1.52	1.4	1.24	15.6433	1.38667
ENSG00000128731	HERC2	HECT and RLD domain containing E3 ubiquitin protein ligase 2 [Source:HGNC Symbol;Acc:HGNC:4868]	0.400346	-1.32068	1.71308e-129	3.99172e-128	yes	down	21.47	19.59	20.48	11.83	10.23	9.6	20.5133	10.5533
ENSG00000111077	TNS2	tensin 2 [Source:HGNC Symbol;Acc:HGNC:19737]	5.1342	2.36014	1.93374e-129	4.50118e-128	yes	up	4.61	4.43	5.77	27.7	35.4	27.52	4.93667	30.2067
ENSG00000143382	ADAMTSL4	ADAMTS like 4 [Source:HGNC Symbol;Acc:HGNC:19706]	4.66636	2.2223	2.41645e-129	5.61894e-128	yes	up	6.36	7.03	6.44	27.02	25.25	30.08	6.61	27.45
ENSG00000029534	ANK1	ankyrin 1 [Source:HGNC Symbol;Acc:HGNC:492]	0.204181	-2.29208	2.70348e-129	6.27983e-128	yes	down	10.85	11.13	12.45	12.98	6.63	3.99	11.4767	7.86667
ENSG00000111481	COPZ1	COPI coat complex subunit zeta 1 [Source:HGNC Symbol;Acc:HGNC:2243]	2.30195	1.20286	3.96873e-129	9.20928e-128	yes	up	82.89	91.04	84.01	186.15	181.71	184.64	85.98	184.167
ENSG00000115163	CENPA	centromere protein A [Source:HGNC Symbol;Acc:HGNC:1851]	10.4285	3.38246	4.00279e-129	9.27868e-128	yes	up	3.84	2.16	3.73	32.6	38.52	37.03	3.24333	36.05
ENSG00000198554	WDHD1	WD repeat and HMG-box DNA binding protein 1 [Source:HGNC Symbol;Acc:HGNC:23170]	7.58419	2.923	6.23946e-129	1.44484e-127	yes	up	1.35	1.48	1.56	9.94	9.66	8.47	1.46333	9.35667
ENSG00000188626	GOLGA8M	golgin A8 family member M [Source:HGNC Symbol;Acc:HGNC:44404]	13.217	3.72432	2.38945e-128	5.5274e-127	yes	up	0.58	0.45	0.63	6.26	6.73	6.48	0.553333	6.49
ENSG00000162063	CCNF	cyclin F [Source:HGNC Symbol;Acc:HGNC:1591]	9.54146	3.25421	2.88536e-128	6.66766e-127	yes	up	1.45	1.38	0.93	12.62	12.47	12.55	1.25333	12.5467
ENSG00000184371	CSF1	colony stimulating factor 1 [Source:HGNC Symbol;Acc:HGNC:2432]	0.241768	-2.0483	3.61803e-128	8.35211e-127	yes	down	27.52	26.68	25.99	5.56	5.67	5.89	26.73	5.70667
ENSG00000116815	CD58	CD58 molecule [Source:HGNC Symbol;Acc:HGNC:1688]	0.137827	-2.85907	5.2909e-128	1.22013e-126	yes	down	30.82	30.56	28.97	2.28	1.58	3.38	30.1167	2.41333
ENSG00000065000	AP3D1	adaptor related protein complex 3 subunit delta 1 [Source:HGNC Symbol;Acc:HGNC:568]	0.539564	-0.890134	5.72861e-128	1.31971e-126	yes	down	126.73	127.67	123.02	63.26	67.97	69.36	125.807	66.8633
ENSG00000180879	SSR4	signal sequence receptor subunit 4 [Source:HGNC Symbol;Acc:HGNC:11326]	0.434437	-1.20278	8.60367e-128	1.98e-126	yes	down	486.61	476.92	490.4	200.04	190.71	208.79	484.643	199.847
ENSG00000167106	FAM102A	family with sequence similarity 102 member A [Source:HGNC Symbol;Acc:HGNC:31419]	0.375049	-1.41485	1.30625e-127	2.99994e-126	yes	down	70.66	54.67	63.74	19.36	19.05	21.23	63.0233	19.88
ENSG00000196642	RABL6	RAB, member RAS oncogene family like 6 [Source:HGNC Symbol;Acc:HGNC:24703]	3.20574	1.68066	2.32678e-127	5.33821e-126	yes	up	14.24	14.04	18.26	40.5	40.48	39.7	15.5133	40.2267
ENSG00000189403	HMGB1	high mobility group box 1 [Source:HGNC Symbol;Acc:HGNC:4983]	2.192	1.13225	3.42841e-127	7.85756e-126	yes	up	133.57	133	123.29	307.19	305.54	295.45	129.953	302.727
ENSG00000136448	NMT1	N-myristoyltransferase 1 [Source:HGNC Symbol;Acc:HGNC:7857]	1.87152	0.904209	5.22578e-127	1.19647e-125	yes	up	62.18	61.24	61.21	104.37	103.96	104.54	61.5433	104.29
ENSG00000104824	HNRNPL	heterogeneous nuclear ribonucleoprotein L [Source:HGNC Symbol;Acc:HGNC:5045]	1.98449	0.988765	5.69213e-127	1.30191e-125	yes	up	105.86	98.2	107.16	196.86	196.45	202.41	103.74	198.573
ENSG00000170099	SERPINA6	serpin family A member 6 [Source:HGNC Symbol;Acc:HGNC:1540]	5.06669	2.34104	6.46066e-127	1.47618e-125	yes	up	10.27	10.14	11.3	51.87	47.49	52.15	10.57	50.5033
ENSG00000234420	ZNF37BP	zinc finger protein 37B, pseudogene [Source:HGNC Symbol;Acc:HGNC:13103]	0.0505604	-4.30585	7.63484e-127	1.74268e-125	yes	down	10.09	11.35	9.82	0.52	0.64	0.62	10.42	0.593333
ENSG00000072609	CHFR	checkpoint with forkhead and ring finger domains [Source:HGNC Symbol;Acc:HGNC:20455]	0.2363	-2.08131	1.61434e-126	3.68102e-125	yes	down	36.93	36.95	35.76	8.14	9.01	9.07	36.5467	8.74
ENSG00000140450	ARRDC4	arrestin domain containing 4 [Source:HGNC Symbol;Acc:HGNC:28087]	26.5715	4.73181	2.42359e-126	5.52066e-125	yes	up	0.44	0.37	0.39	10.76	9.91	8.59	0.4	9.75333
ENSG00000136156	ITM2B	integral membrane protein 2B [Source:HGNC Symbol;Acc:HGNC:6174]	2.26326	1.1784	2.88295e-126	6.56032e-125	yes	up	106.16	93.07	84.27	187.04	194.96	191.16	94.5	191.053
ENSG00000184661	CDCA2	cell division cycle associated 2 [Source:HGNC Symbol;Acc:HGNC:14623]	16.7216	4.06364	3.18535e-126	7.24108e-125	yes	up	0.71	1.2	1.43	11.88	13.43	10.31	1.11333	11.8733
ENSG00000115194	SLC30A3	solute carrier family 30 member 3 [Source:HGNC Symbol;Acc:HGNC:11014]	3.65167	1.86856	3.22884e-126	7.33249e-125	yes	up	8.97	11.47	9.75	31.86	35.35	37.22	10.0633	34.81
ENSG00000204843	DCTN1	dynactin subunit 1 [Source:HGNC Symbol;Acc:HGNC:2711]	0.473659	-1.07808	3.59869e-126	8.16408e-125	yes	down	62.3	60.69	65.14	30.11	29.64	30.64	62.71	30.13
ENSG00000188760	TMEM198	transmembrane protein 198 [Source:HGNC Symbol;Acc:HGNC:33704]	4.60505	2.20322	4.91983e-126	1.115e-124	yes	up	8.4	10.14	9.5	36.32	35.53	34.3	9.34667	35.3833
ENSG00000198363	ASPH	aspartate beta-hydroxylase [Source:HGNC Symbol;Acc:HGNC:757]	0.605132	-0.724679	5.44455e-126	1.23266e-124	yes	down	287.03	299.11	300.43	193.5	189.99	187.74	295.523	190.41
ENSG00000144867	SRPRB	SRP receptor subunit beta [Source:HGNC Symbol;Acc:HGNC:24085]	0.342987	-1.54377	1.05081e-125	2.37667e-124	yes	down	65.25	64.78	66.47	24.71	23.6	23.32	65.5	23.8767
ENSG00000114993	RTKN	rhotekin [Source:HGNC Symbol;Acc:HGNC:10466]	0.283509	-1.81854	1.0772e-125	2.43389e-124	yes	down	96.27	97.92	89.46	23.22	23.53	20.51	94.55	22.42
ENSG00000104081	BMF	Bcl2 modifying factor [Source:HGNC Symbol;Acc:HGNC:24132]	3.51513	1.81358	1.87195e-125	4.22532e-124	yes	up	6.93	6.21	6.68	23.56	22.69	21.75	6.60667	22.6667
ENSG00000149527	PLCH2	phospholipase C eta 2 [Source:HGNC Symbol;Acc:HGNC:29037]	0.1167	-3.09913	2.00172e-125	4.51366e-124	yes	down	14.14	15.16	16.18	1.58	1.43	1.76	15.16	1.59
ENSG00000285708		novel protein	0.183616	-2.44523	2.27227e-125	5.11855e-124	yes	down	34.13	38.05	41.81	7.27	8.94	6.45	37.9967	7.55333
ENSG00000050555	LAMC3	laminin subunit gamma 3 [Source:HGNC Symbol;Acc:HGNC:6494]	0.176651	-2.50102	4.95412e-125	1.11485e-123	yes	down	14.19	15.8	17.63	2.74	2.56	2.94	15.8733	2.74667
ENSG00000148175	STOM	stomatin [Source:HGNC Symbol;Acc:HGNC:3383]	1.63201	0.706652	5.06961e-125	1.13969e-123	yes	up	119.02	115.83	116.63	183.18	180.89	181.51	117.16	181.86
ENSG00000120915	EPHX2	epoxide hydrolase 2 [Source:HGNC Symbol;Acc:HGNC:3402]	7.47475	2.90202	5.74485e-125	1.29019e-123	yes	up	2.75	2.96	3.47	19.63	18.55	19.24	3.06	19.14
ENSG00000117984	CTSD	cathepsin D [Source:HGNC Symbol;Acc:HGNC:2529]	1.67219	0.741735	8.53069e-125	1.91392e-123	yes	up	272.43	272.4	282.56	401.57	411.82	437.11	275.797	416.833
ENSG00000100504	PYGL	glycogen phosphorylase L [Source:HGNC Symbol;Acc:HGNC:9725]	3.50295	1.80857	9.46642e-125	2.12173e-123	yes	up	15.67	16.08	16.45	56.57	49.93	58.07	16.0667	54.8567
ENSG00000165244	ZNF367	zinc finger protein 367 [Source:HGNC Symbol;Acc:HGNC:18320]	7.38862	2.88531	2.09518e-124	4.69127e-123	yes	up	1.47	1.63	1.46	10.58	10.6	9.94	1.52	10.3733
ENSG00000185359	HGS	hepatocyte growth factor-regulated tyrosine kinase substrate [Source:HGNC Symbol;Acc:HGNC:4897]	0.510813	-0.969133	2.29126e-124	5.12517e-123	yes	down	179.28	172.25	185.05	78.78	81.6	95.67	178.86	85.35
ENSG00000068654	POLR1A	RNA polymerase I subunit A [Source:HGNC Symbol;Acc:HGNC:17264]	0.211381	-2.24208	2.51759e-124	5.62582e-123	yes	down	8.5	8.34	7.99	2.18	4.32	1.68	8.27667	2.72667
ENSG00000108576	SLC6A4	solute carrier family 6 member 4 [Source:HGNC Symbol;Acc:HGNC:11050]	18.3665	4.199	2.54659e-124	5.68493e-123	yes	up	0.5	0.59	0.8	13.43	13.08	16.22	0.63	14.2433
ENSG00000149948	HMGA2	high mobility group AT-hook 2 [Source:HGNC Symbol;Acc:HGNC:5009]	3.09351	1.62924	2.59354e-124	5.78396e-123	yes	up	11.84	15.03	12	33.8	31.41	29.98	12.9567	31.73
ENSG00000077380	DYNC1I2	dynein cytoplasmic 1 intermediate chain 2 [Source:HGNC Symbol;Acc:HGNC:2964]	0.404985	-1.30406	2.70652e-124	6.02989e-123	yes	down	82.41	91.28	84.57	30.99	32.41	30.62	86.0867	31.34
ENSG00000129534	MIS18BP1	MIS18 binding protein 1 [Source:HGNC Symbol;Acc:HGNC:20190]	3.9265	1.97324	2.9463e-124	6.55758e-123	yes	up	7.88	5.52	6.95	19.12	12.85	12.81	6.78333	14.9267
ENSG00000182600	SNORC	secondary ossification center associated regulator of chondrocyte maturation [Source:HGNC Symbol;Acc:HGNC:33763]	0.28919	-1.78991	3.05383e-124	6.79013e-123	yes	down	290.67	221.52	212.33	87.44	89.2	97.33	241.507	91.3233
ENSG00000112337	SLC17A2	solute carrier family 17 member 2 [Source:HGNC Symbol;Acc:HGNC:10930]	0.0852167	-3.55272	4.14166e-124	9.19974e-123	yes	down	25.93	21.21	20.31	2.08	1.28	2.34	22.4833	1.9
ENSG00000148498	PARD3	par-3 family cell polarity regulator [Source:HGNC Symbol;Acc:HGNC:16051]	0.470483	-1.08779	4.40455e-124	9.77399e-123	yes	down	79.78	75.79	81.62	33.27	31.83	34.17	79.0633	33.09
ENSG00000151689	INPP1	inositol polyphosphate-1-phosphatase [Source:HGNC Symbol;Acc:HGNC:6071]	0.246604	-2.01973	4.97106e-124	1.10202e-122	yes	down	54.49	52.7	55.57	14.3	13.45	13.85	54.2533	13.8667
ENSG00000187193	MT1X	metallothionein 1X [Source:HGNC Symbol;Acc:HGNC:7405]	15.8168	3.98338	5.62341e-124	1.2454e-122	yes	up	18.17	12.51	15.71	219.1	174.33	195.87	15.4633	196.433
ENSG00000090339	ICAM1	intercellular adhesion molecule 1 [Source:HGNC Symbol;Acc:HGNC:5344]	2.48275	1.31194	6.75424e-124	1.49288e-122	yes	up	21.57	22.46	22.12	51.81	52.58	53.64	22.05	52.6767
ENSG00000158158	CNNM4	cyclin and CBS domain divalent metal cation transport mediator 4 [Source:HGNC Symbol;Acc:HGNC:105]	2.49171	1.31714	1.23635e-123	2.72998e-122	yes	up	15.3	15.16	15.47	33.49	30.72	32.21	15.31	32.14
ENSG00000071564	TCF3	transcription factor 3 [Source:HGNC Symbol;Acc:HGNC:11633]	2.3814	1.25181	1.33927e-123	2.95432e-122	yes	up	35.43	37.97	38.76	85.3	87.5	93.02	37.3867	88.6067
ENSG00000167397	VKORC1	vitamin K epoxide reductase complex subunit 1 [Source:HGNC Symbol;Acc:HGNC:23663]	2.18621	1.12843	2.02787e-123	4.4689e-122	yes	up	155.76	150.74	160.15	312.34	307.61	311.13	155.55	310.36
ENSG00000183474	GTF2H2C	GTF2H2 family member C [Source:HGNC Symbol;Acc:HGNC:31394]	3.11281	1.63822	2.68198e-123	5.90458e-122	yes	up	19.29	15.67	16.45	32.48	30.38	28.02	17.1367	30.2933
ENSG00000159842	ABR	ABR activator of RhoGEF and GTPase [Source:HGNC Symbol;Acc:HGNC:81]	0.263926	-1.92179	2.91815e-123	6.4182e-122	yes	down	26.8	27.08	24.73	12.64	8.16	7.98	26.2033	9.59333
ENSG00000158470	B4GALT5	beta-1,4-galactosyltransferase 5 [Source:HGNC Symbol;Acc:HGNC:928]	2.10191	1.0717	3.3177e-123	7.28981e-122	yes	up	27.26	27.81	25.47	53.8	53.49	52.22	26.8467	53.17
ENSG00000143093	STRIP1	striatin interacting protein 1 [Source:HGNC Symbol;Acc:HGNC:25916]	0.33711	-1.56871	3.45855e-123	7.59183e-122	yes	down	34.17	32.95	33.46	4.83	5.62	6.03	33.5267	5.49333
ENSG00000158296	SLC13A3	solute carrier family 13 member 3 [Source:HGNC Symbol;Acc:HGNC:14430]	6.05849	2.59896	3.5206e-123	7.72045e-122	yes	up	4.8	4.59	4.38	32.41	37.29	35.76	4.59	35.1533
ENSG00000172037	LAMB2	laminin subunit beta 2 [Source:HGNC Symbol;Acc:HGNC:6487]	0.545699	-0.873823	3.86414e-123	8.46549e-122	yes	down	192.87	183.07	181.28	90.3	86.85	98.01	185.74	91.72
ENSG00000104904	OAZ1	ornithine decarboxylase antizyme 1 [Source:HGNC Symbol;Acc:HGNC:8095]	1.6592	0.730492	4.46787e-123	9.77855e-122	yes	up	522.55	530.32	524.89	674.84	663.17	656.36	525.92	664.79
ENSG00000113083	LOX	lysyl oxidase [Source:HGNC Symbol;Acc:HGNC:6664]	3.99162	1.99697	1.06079e-122	2.31942e-121	yes	up	7.73	6.87	7.58	24.5	25.12	28.12	7.39333	25.9133
ENSG00000171298	GAA	alpha glucosidase [Source:HGNC Symbol;Acc:HGNC:4065]	2.40596	1.26661	1.82119e-122	3.97813e-121	yes	up	30.82	32.22	30.94	67.09	67.45	68.12	31.3267	67.5533
ENSG00000158711	ELK4	ETS transcription factor ELK4 [Source:HGNC Symbol;Acc:HGNC:3326]	2.45563	1.29609	1.95697e-122	4.27054e-121	yes	up	10.89	10.67	11.6	19.47	18.04	17.92	11.0533	18.4767
ENSG00000184203	PPP1R2	protein phosphatase 1 regulatory inhibitor subunit 2 [Source:HGNC Symbol;Acc:HGNC:9288]	2.59934	1.37815	2.21709e-122	4.83346e-121	yes	up	25.19	25.84	25.66	78	83.56	69.4	25.5633	76.9867
ENSG00000165185	KIAA1958	KIAA1958 [Source:HGNC Symbol;Acc:HGNC:23427]	2.74733	1.45803	2.73927e-122	5.96605e-121	yes	up	6.99	7.12	7.3	21.9	22.56	21.16	7.13667	21.8733
ENSG00000244306	DUXAP10	double homeobox A pseudogene 10 [Source:NCBI gene (formerly Entrezgene);Acc:503639]	0.354753	-1.49511	2.7727e-122	6.03299e-121	yes	down	38.78	29.77	33.31	9.13	15.09	13.91	33.9533	12.71
ENSG00000164406	LEAP2	liver enriched antimicrobial peptide 2 [Source:HGNC Symbol;Acc:HGNC:29571]	4.1934	2.06812	4.01295e-122	8.7231e-121	yes	up	5.62	6.89	6.7	70.54	77.38	71.58	6.40333	73.1667
ENSG00000138182	KIF20B	kinesin family member 20B [Source:HGNC Symbol;Acc:HGNC:7212]	5.18666	2.37481	4.74731e-122	1.03094e-120	yes	up	1.91	1.89	1.94	9.33	10.15	9.42	1.91333	9.63333
ENSG00000229953		novel transcript	0.256085	-1.9653	7.79597e-122	1.69135e-120	yes	down	20.59	19.64	21.93	5.68	3.8	4.89	20.72	4.79
ENSG00000130202	NECTIN2	nectin cell adhesion molecule 2 [Source:HGNC Symbol;Acc:HGNC:9707]	2.4985	1.32106	8.31873e-122	1.80301e-120	yes	up	63.74	54.01	58	138.94	145.03	144.02	58.5833	142.663
ENSG00000102226	USP11	ubiquitin specific peptidase 11 [Source:HGNC Symbol;Acc:HGNC:12609]	0.459242	-1.12267	1.12917e-121	2.44501e-120	yes	down	101.91	97.05	105.28	46.14	41.84	48.61	101.413	45.53
ENSG00000169738	DCXR	dicarbonyl and L-xylulose reductase [Source:HGNC Symbol;Acc:HGNC:18985]	2.92539	1.54863	1.46927e-121	3.17835e-120	yes	up	72.63	72.74	76.06	203.72	184.31	187	73.81	191.677
ENSG00000108854	SMURF2	SMAD specific E3 ubiquitin protein ligase 2 [Source:HGNC Symbol;Acc:HGNC:16809]	0.275944	-1.85755	1.84915e-121	3.99624e-120	yes	down	33.44	38.39	34.21	8.65	9.81	8.26	35.3467	8.90667
ENSG00000158615	PPP1R15B	protein phosphatase 1 regulatory subunit 15B [Source:HGNC Symbol;Acc:HGNC:14951]	2.27492	1.18581	1.9821e-121	4.27942e-120	yes	up	19.29	21.94	21.06	44.85	43.32	45.35	20.7633	44.5067
ENSG00000160712	IL6R	interleukin 6 receptor [Source:HGNC Symbol;Acc:HGNC:6019]	0.471728	-1.08397	2.02037e-121	4.35784e-120	yes	down	48.02	58.32	49.5	22.14	22.66	23.4	51.9467	22.7333
ENSG00000103257	SLC7A5	solute carrier family 7 member 5 [Source:HGNC Symbol;Acc:HGNC:11063]	1.68474	0.752525	2.68021e-121	5.77551e-120	yes	up	85.42	82.3	78.17	126.19	127.18	128.1	81.9633	127.157
ENSG00000213465	ARL2	ADP ribosylation factor like GTPase 2 [Source:HGNC Symbol;Acc:HGNC:693]	3.55013	1.82787	2.86148e-121	6.16017e-120	yes	up	41.63	39.14	40.03	123.39	137.22	137.94	40.2667	132.85
ENSG00000015171	ZMYND11	zinc finger MYND-type containing 11 [Source:HGNC Symbol;Acc:HGNC:16966]	0.185269	-2.43231	2.89395e-121	6.22409e-120	yes	down	19.48	18.83	20.12	3.53	2.94	3.61	19.4767	3.36
ENSG00000091651	ORC6	origin recognition complex subunit 6 [Source:HGNC Symbol;Acc:HGNC:17151]	4.13383	2.04748	3.63689e-121	7.81441e-120	yes	up	11.64	9.96	12.82	39.37	41.2	40.82	11.4733	40.4633
ENSG00000175643	RMI2	RecQ mediated genome instability 2 [Source:HGNC Symbol;Acc:HGNC:28349]	11.7268	3.55173	4.16115e-121	8.93228e-120	yes	up	2.44	2.95	3.86	32.34	33.87	32.98	3.08333	33.0633
ENSG00000026297	RNASET2	ribonuclease T2 [Source:HGNC Symbol;Acc:HGNC:21686]	2.51988	1.33335	5.78939e-121	1.24155e-119	yes	up	57.83	50.32	46	110.03	104.82	111.52	51.3833	108.79
ENSG00000135956	TMEM127	transmembrane protein 127 [Source:HGNC Symbol;Acc:HGNC:26038]	0.386471	-1.37157	6.29216e-121	1.34808e-119	yes	down	33.69	33.33	34.34	9.98	10.53	9.76	33.7867	10.09
ENSG00000100242	SUN2	Sad1 and UNC84 domain containing 2 [Source:HGNC Symbol;Acc:HGNC:14210]	1.94322	0.958446	7.11129e-121	1.52212e-119	yes	up	45.49	46.48	48.04	70.12	70.76	72.8	46.67	71.2267
ENSG00000126215	XRCC3	X-ray repair cross complementing 3 [Source:HGNC Symbol;Acc:HGNC:12830]	3.89155	1.96034	1.02379e-120	2.18924e-119	yes	up	2.78	3.23	4.23	16.49	14.44	13.66	3.41333	14.8633
ENSG00000203362	POLH-AS1	POLH antisense RNA 1 [Source:HGNC Symbol;Acc:HGNC:40459]	4.34961	2.12089	1.15988e-120	2.47553e-119	yes	up	9.77	8.57	8.04	33.45	36.52	33.86	8.79333	34.61
ENSG00000100883	SRP54	signal recognition particle 54 [Source:HGNC Symbol;Acc:HGNC:11301]	1.77835	0.830539	1.26052e-120	2.68775e-119	yes	up	138.76	139.19	137.87	257.16	228.23	219.44	138.607	234.943
ENSG00000102225	CDK16	cyclin dependent kinase 16 [Source:HGNC Symbol;Acc:HGNC:8749]	0.477427	-1.06665	1.7419e-120	3.71062e-119	yes	down	177.13	174.18	167.21	72.85	74.93	77.09	172.84	74.9567
ENSG00000145736	GTF2H2	general transcription factor IIH subunit 2 [Source:HGNC Symbol;Acc:HGNC:4656]	3.92743	1.97358	2.17046e-120	4.61914e-119	yes	up	13.82	15.54	16.91	37.2	31.57	36.98	15.4233	35.25
ENSG00000106993	CDC37L1	cell division cycle 37 like 1 [Source:HGNC Symbol;Acc:HGNC:17179]	3.51169	1.81217	2.17701e-120	4.62869e-119	yes	up	10.48	10.14	11.18	25.34	25.08	26.71	10.6	25.71
ENSG00000008952	SEC62	SEC62 homolog, preprotein translocation factor [Source:HGNC Symbol;Acc:HGNC:11846]	0.430965	-1.21436	2.54641e-120	5.40894e-119	yes	down	77.63	83.7	80.47	30.34	31.49	37.36	80.6	33.0633
ENSG00000100593	ISM2	isthmin 2 [Source:HGNC Symbol;Acc:HGNC:23176]	6.04255	2.59516	3.40675e-120	7.22956e-119	yes	up	3.76	3.39	3.31	20.39	18.72	21.18	3.48667	20.0967
ENSG00000077549	CAPZB	capping actin protein of muscle Z-line subunit beta [Source:HGNC Symbol;Acc:HGNC:1491]	1.88551	0.914952	5.40378e-120	1.14566e-118	yes	up	123.92	115.72	127.35	164.47	160.33	170.22	122.33	165.007
ENSG00000158887	MPZ	myelin protein zero [Source:HGNC Symbol;Acc:HGNC:7225]	0.297409	-1.74948	5.62188e-120	1.19077e-118	yes	down	61.61	56.86	59.69	17.24	17.3	16.97	59.3867	17.17
ENSG00000125733	TRIP10	thyroid hormone receptor interactor 10 [Source:HGNC Symbol;Acc:HGNC:12304]	2.34354	1.22869	7.47205e-120	1.58116e-118	yes	up	47.64	48.88	48.31	113.94	104.54	108.65	48.2767	109.043
ENSG00000119787	ATL2	atlastin GTPase 2 [Source:HGNC Symbol;Acc:HGNC:24047]	2.33558	1.22378	9.14641e-120	1.93364e-118	yes	up	44.28	40.53	46.61	87.08	80.64	81.63	43.8067	83.1167
ENSG00000174371	EXO1	exonuclease 1 [Source:HGNC Symbol;Acc:HGNC:3511]	12.1892	3.60753	1.00574e-119	2.12422e-118	yes	up	1.18	0.94	1.75	12.72	13.15	12.09	1.29	12.6533
ENSG00000125877	ITPA	inosine triphosphatase [Source:HGNC Symbol;Acc:HGNC:6176]	0.225313	-2.14999	2.35791e-119	4.97544e-118	yes	down	68.84	71.28	65.87	14.72	17.42	16.24	68.6633	16.1267
ENSG00000121957	GPSM2	G protein signaling modulator 2 [Source:HGNC Symbol;Acc:HGNC:29501]	3.98511	1.99462	2.69255e-119	5.67621e-118	yes	up	3.58	3.45	3.59	17.63	16.68	15.37	3.54	16.56
ENSG00000023330	ALAS1	5'-aminolevulinate synthase 1 [Source:HGNC Symbol;Acc:HGNC:396]	2.68392	1.42434	2.78398e-119	5.86341e-118	yes	up	30.12	32.12	29.79	80.25	80.11	79.86	30.6767	80.0733
ENSG00000116670	MAD2L2	mitotic arrest deficient 2 like 2 [Source:HGNC Symbol;Acc:HGNC:6764]	3.23815	1.69517	3.88288e-119	8.17014e-118	yes	up	45.35	41.37	43.87	123.91	135.7	140.79	43.53	133.467
ENSG00000196739	COL27A1	collagen type XXVII alpha 1 chain [Source:HGNC Symbol;Acc:HGNC:22986]	0.535731	-0.900418	4.86434e-119	1.02256e-117	yes	down	45.75	47.32	46.57	26.8	29.17	32.76	46.5467	29.5767
ENSG00000203875	SNHG5	small nucleolar RNA host gene 5 [Source:HGNC Symbol;Acc:HGNC:21026]	0.626881	-0.673737	7.32915e-119	1.53926e-117	yes	down	1415.38	1366.62	1380.25	771.37	778.74	743.23	1387.42	764.447
ENSG00000109685	NSD2	nuclear receptor binding SET domain protein 2 [Source:HGNC Symbol;Acc:HGNC:12766]	2.07405	1.05245	9.933e-119	2.08416e-117	yes	up	19.98	22.93	25.75	44.49	46.02	41.63	22.8867	44.0467
ENSG00000170271	FAXDC2	fatty acid hydroxylase domain containing 2 [Source:HGNC Symbol;Acc:HGNC:1334]	3.60017	1.84806	1.68991e-118	3.54247e-117	yes	up	12.49	11.31	11.33	32.54	37.49	34.39	11.71	34.8067
ENSG00000184076	UQCR10	ubiquinol-cytochrome c reductase, complex III subunit X [Source:HGNC Symbol;Acc:HGNC:30863]	3.41941	1.77375	1.74757e-118	3.6599e-117	yes	up	45.69	47.35	50.4	141.7	145.51	152.79	47.8133	146.667
ENSG00000198431	TXNRD1	thioredoxin reductase 1 [Source:HGNC Symbol;Acc:HGNC:12437]	0.583425	-0.77738	1.75296e-118	3.66776e-117	yes	down	299.55	330.56	327.03	173.51	177.33	170.85	319.047	173.897
ENSG00000231274	SBK3	SH3 domain binding kinase family member 3 [Source:HGNC Symbol;Acc:HGNC:44121]	0.0723787	-3.78829	1.83915e-118	3.84449e-117	yes	down	11.22	9.04	9.09	0.85	0.92	0.56	9.78333	0.776667
ENSG00000167601	AXL	AXL receptor tyrosine kinase [Source:HGNC Symbol;Acc:HGNC:905]	0.0544328	-4.19938	1.849e-118	3.86147e-117	yes	down	9.35	9.43	10.65	0.47	0.48	0.53	9.81	0.493333
ENSG00000137693	YAP1	Yes1 associated transcriptional regulator [Source:HGNC Symbol;Acc:HGNC:16262]	0.45884	-1.12394	1.99564e-118	4.16383e-117	yes	down	70.21	65.42	72.71	26.49	25.56	25.93	69.4467	25.9933
ENSG00000130695	CEP85	centrosomal protein 85 [Source:HGNC Symbol;Acc:HGNC:25309]	2.53975	1.34468	2.13022e-118	4.44047e-117	yes	up	14.2	15.7	19.1	40.98	39.81	38.06	16.3333	39.6167
ENSG00000177410	ZFAS1	ZNFX1 antisense RNA 1 [Source:HGNC Symbol;Acc:HGNC:33101]	0.616609	-0.697573	2.1458e-118	4.46879e-117	yes	down	1125.74	1210.78	1223.67	695.74	699.45	705.47	1186.73	700.22
ENSG00000122126	OCRL	OCRL inositol polyphosphate-5-phosphatase [Source:HGNC Symbol;Acc:HGNC:8108]	2.78481	1.47758	2.52963e-118	5.26323e-117	yes	up	9.48	8.64	9.47	23.94	22.59	24.06	9.19667	23.53
ENSG00000166016	ABTB2	ankyrin repeat and BTB domain containing 2 [Source:HGNC Symbol;Acc:HGNC:23842]	2.71709	1.44206	2.63061e-118	5.46824e-117	yes	up	9.83	9.68	10.01	24.2	26.07	25.3	9.84	25.19
ENSG00000136040	PLXNC1	plexin C1 [Source:HGNC Symbol;Acc:HGNC:9106]	3.19148	1.67422	3.57607e-118	7.42665e-117	yes	up	6.42	6.73	7.72	14.23	13.63	13.61	6.95667	13.8233
ENSG00000268173		novel protein, readthrough between PIK3R2 and IFI30	3.01966	1.59439	4.01879e-118	8.33835e-117	yes	up	14.99	16.23	15.54	48.56	53.27	54	15.5867	51.9433
ENSG00000257017	HP	haptoglobin [Source:HGNC Symbol;Acc:HGNC:5141]	186.67	7.54434	5.00485e-118	1.03746e-116	yes	up	0.67	0.34	0.39	75.73	84.87	76.77	0.466667	79.1233
ENSG00000164045	CDC25A	cell division cycle 25A [Source:HGNC Symbol;Acc:HGNC:1725]	7.41324	2.8901	6.16337e-118	1.27643e-116	yes	up	1.9	1.72	1.76	12.55	12.11	12.52	1.79333	12.3933
ENSG00000115977	AAK1	AP2 associated kinase 1 [Source:HGNC Symbol;Acc:HGNC:19679]	0.459973	-1.12038	7.27663e-118	1.50559e-116	yes	down	28.39	29.94	30.9	9.68	9.57	8.7	29.7433	9.31667
ENSG00000143627	PKLR	pyruvate kinase L/R [Source:HGNC Symbol;Acc:HGNC:9020]	20.0763	4.32742	7.66047e-118	1.58354e-116	yes	up	0.83	1.36	0.69	13.62	13.66	13.34	0.96	13.54
ENSG00000167930	FAM234A	family with sequence similarity 234 member A [Source:HGNC Symbol;Acc:HGNC:14163]	3.36789	1.75185	9.12934e-118	1.88544e-116	yes	up	12	13.76	14	40.05	39.58	44.46	13.2533	41.3633
ENSG00000171824	EXOSC10	exosome component 10 [Source:HGNC Symbol;Acc:HGNC:9138]	0.426919	-1.22797	9.35399e-118	1.93005e-116	yes	down	94.98	97.22	98.53	38.53	33.97	36.83	96.91	36.4433
ENSG00000109670	FBXW7	F-box and WD repeat domain containing 7 [Source:HGNC Symbol;Acc:HGNC:16712]	0.265359	-1.91398	1.08123e-117	2.22889e-116	yes	down	23.18	22.39	27.23	5.43	6.92	6.4	24.2667	6.25
ENSG00000189067	LITAF	lipopolysaccharide induced TNF factor [Source:HGNC Symbol;Acc:HGNC:16841]	1.68577	0.753409	1.55257e-117	3.19757e-116	yes	up	212.06	208.05	209.88	320.25	342.4	318.95	209.997	327.2
ENSG00000004399	PLXND1	plexin D1 [Source:HGNC Symbol;Acc:HGNC:9107]	2.11702	1.08204	1.57394e-117	3.23861e-116	yes	up	41.35	45.38	38.52	105.97	111	111.71	41.75	109.56
ENSG00000126522	ASL	argininosuccinate lyase [Source:HGNC Symbol;Acc:HGNC:746]	0.394483	-1.34196	2.91892e-117	6.00057e-116	yes	down	123.77	117.31	114.9	35.54	41.25	36.21	118.66	37.6667
ENSG00000051108	HERPUD1	homocysteine inducible ER protein with ubiquitin like domain 1 [Source:HGNC Symbol;Acc:HGNC:13744]	1.5917	0.670568	3.03712e-117	6.23781e-116	yes	up	332.63	317.29	324.54	487.2	477	486.23	324.82	483.477
ENSG00000138449	SLC40A1	solute carrier family 40 member 1 [Source:HGNC Symbol;Acc:HGNC:10909]	0.389479	-1.36038	3.26388e-117	6.69739e-116	yes	down	58.11	64.72	61.84	22.05	22.87	21.19	61.5567	22.0367
ENSG00000135720	DYNC1LI2	dynein cytoplasmic 1 light intermediate chain 2 [Source:HGNC Symbol;Acc:HGNC:2966]	0.520826	-0.941128	3.27363e-117	6.71123e-116	yes	down	75.28	69.02	78.26	38.09	37.86	37.75	74.1867	37.9
ENSG00000033100	CHPF2	chondroitin polymerizing factor 2 [Source:HGNC Symbol;Acc:HGNC:29270]	0.210796	-2.24608	6.54243e-117	1.34003e-115	yes	down	16.12	14.5	15.52	2.81	2.74	2.49	15.38	2.68
ENSG00000161888	SPC24	SPC24 component of NDC80 kinetochore complex [Source:HGNC Symbol;Acc:HGNC:26913]	23.4998	4.55457	6.56659e-117	1.34375e-115	yes	up	1.58	1.16	0.94	32.21	32.71	34.47	1.22667	33.13
ENSG00000052749	RRP12	ribosomal RNA processing 12 homolog [Source:HGNC Symbol;Acc:HGNC:29100]	0.462339	-1.11298	1.28792e-116	2.6307e-115	yes	down	63.64	66.23	63.58	32.2	30.69	30.05	64.4833	30.98
ENSG00000189143	CLDN4	claudin 4 [Source:HGNC Symbol;Acc:HGNC:2046]	0.422342	-1.24352	1.32392e-116	2.70176e-115	yes	down	139.11	139.53	139.73	51.06	55.05	59.23	139.457	55.1133
ENSG00000169155	ZBTB43	zinc finger and BTB domain containing 43 [Source:HGNC Symbol;Acc:HGNC:17908]	2.263	1.17824	1.57115e-116	3.20336e-115	yes	up	13.2	34.19	13.18	59.33	51.86	28.59	20.19	46.5933
ENSG00000159086	PAXBP1	PAX3 and PAX7 binding protein 1 [Source:HGNC Symbol;Acc:HGNC:13579]	0.393396	-1.34595	1.57687e-116	3.21211e-115	yes	down	32.97	32.93	35.76	14.51	14.03	14.75	33.8867	14.43
ENSG00000169714	CNBP	CCHC-type zinc finger nucleic acid binding protein [Source:HGNC Symbol;Acc:HGNC:13164]	1.5746	0.654985	1.92186e-116	3.91128e-115	yes	up	247.51	249.8	246.64	339.57	337.83	347.66	247.983	341.687
ENSG00000181104	F2R	coagulation factor II thrombin receptor [Source:HGNC Symbol;Acc:HGNC:3537]	0.192649	-2.37596	1.98635e-116	4.03886e-115	yes	down	19.45	18.3	17.09	3.42	3.97	3.06	18.28	3.48333
ENSG00000163697	APBB2	amyloid beta precursor protein binding family B member 2 [Source:HGNC Symbol;Acc:HGNC:582]	0.36286	-1.46251	2.02041e-116	4.10437e-115	yes	down	22.45	18.61	21.8	9.17	11.35	11.07	20.9533	10.53
ENSG00000105443	CYTH2	cytohesin 2 [Source:HGNC Symbol;Acc:HGNC:9502]	0.378035	-1.40341	2.03606e-116	4.13241e-115	yes	down	45.93	51.09	47.18	19.66	19.11	17.45	48.0667	18.74
ENSG00000163683	SMIM14	small integral membrane protein 14 [Source:HGNC Symbol;Acc:HGNC:27321]	3.1688	1.66394	2.34921e-116	4.76366e-115	yes	up	9.16	8.26	7.95	39.72	40.47	32.91	8.45667	37.7
ENSG00000163608	NEPRO	nucleolus and neural progenitor protein [Source:HGNC Symbol;Acc:HGNC:24496]	0.347347	-1.52555	2.71601e-116	5.50245e-115	yes	down	55.76	66.31	55.14	15.68	15.1	14.26	59.07	15.0133
ENSG00000132466	ANKRD17	ankyrin repeat domain 17 [Source:HGNC Symbol;Acc:HGNC:23575]	0.49972	-1.00081	4.28734e-116	8.67798e-115	yes	down	36.7	36.17	36.04	29.15	28.27	28.85	36.3033	28.7567
ENSG00000088899	LZTS3	leucine zipper tumor suppressor family member 3 [Source:HGNC Symbol;Acc:HGNC:30139]	0.44654	-1.16314	6.03819e-116	1.22108e-114	yes	down	56.62	52.1	53.15	21.97	23.31	22.62	53.9567	22.6333
ENSG00000187522	HSPA14	heat shock protein family A (Hsp70) member 14 [Source:HGNC Symbol;Acc:HGNC:29526]	5.11217	2.35394	6.10462e-116	1.2334e-114	yes	up	6.74	5.91	6.95	20.49	20.34	20.88	6.53333	20.57
ENSG00000198912	C1orf174	chromosome 1 open reading frame 174 [Source:HGNC Symbol;Acc:HGNC:27915]	3.87385	1.95377	9.17043e-116	1.85115e-114	yes	up	14.19	14.41	12.79	47.18	46.49	50.01	13.7967	47.8933
ENSG00000147155	EBP	EBP cholestenol delta-isomerase [Source:HGNC Symbol;Acc:HGNC:3133]	3.7562	1.90927	9.66969e-116	1.95017e-114	yes	up	27.86	25.72	26.83	93.16	88.84	87.96	26.8033	89.9867
ENSG00000102393	GLA	galactosidase alpha [Source:HGNC Symbol;Acc:HGNC:4296]	3.05249	1.60999	1.10118e-115	2.21885e-114	yes	up	24.2	24.96	22.96	71.9	73.98	71.64	24.04	72.5067
ENSG00000171658	NMRAL2P	NmrA like redox sensor 2, pseudogene [Source:HGNC Symbol;Acc:HGNC:52332]	0.099326	-3.33168	3.6031e-115	7.2536e-114	yes	down	12.73	15.97	17.43	0.79	0.93	0.88	15.3767	0.866667
ENSG00000109072	VTN	vitronectin [Source:HGNC Symbol;Acc:HGNC:12724]	2.04035	1.02882	6.19408e-115	1.24568e-113	yes	up	75.8	77.14	76.19	143.09	147.91	147.88	76.3767	146.293
ENSG00000114115	RBP1	retinol binding protein 1 [Source:HGNC Symbol;Acc:HGNC:9919]	0.274294	-1.8662	6.19885e-115	1.24568e-113	yes	down	160.74	158.79	152.09	42.12	36.87	37.91	157.207	38.9667
ENSG00000105968	H2AZ2	H2A.Z variant histone 2 [Source:HGNC Symbol;Acc:HGNC:20664]	2.30924	1.20742	6.41012e-115	1.28698e-113	yes	up	59.2	55.57	55.27	97.33	94.94	106.24	56.68	99.5033
ENSG00000010319	SEMA3G	semaphorin 3G [Source:HGNC Symbol;Acc:HGNC:30400]	4.58864	2.19807	6.73411e-115	1.35081e-113	yes	up	3.91	3.31	3.45	14.43	14.67	16.86	3.55667	15.32
ENSG00000136451	VEZF1	vascular endothelial zinc finger 1 [Source:HGNC Symbol;Acc:HGNC:12949]	0.385856	-1.37387	1.17367e-114	2.35219e-113	yes	down	36.99	36.42	34.98	12.84	13.83	13.52	36.13	13.3967
ENSG00000162591	MEGF6	multiple EGF like domains 6 [Source:HGNC Symbol;Acc:HGNC:3232]	0.528919	-0.918882	1.23039e-114	2.46365e-113	yes	down	45.67	40.43	46.36	22.67	27.72	30.02	44.1533	26.8033
ENSG00000230952		novel transcript	0.0835239	-3.58167	1.59128e-114	3.18342e-113	yes	down	6.32	7.51	6.38	0.33	0.45	0.56	6.73667	0.446667
ENSG00000170677	SOCS6	suppressor of cytokine signaling 6 [Source:HGNC Symbol;Acc:HGNC:16833]	0.369662	-1.43572	1.66771e-114	3.33333e-113	yes	down	29.55	29.36	30.73	10.19	9.52	9.58	29.88	9.76333
ENSG00000177425	PAWR	pro-apoptotic WT1 regulator [Source:HGNC Symbol;Acc:HGNC:8614]	1.8084	0.854715	1.72989e-114	3.45453e-113	yes	up	32.6	38.08	32.46	49.86	48.73	49.17	34.38	49.2533
ENSG00000132819	RBM38	RNA binding motif protein 38 [Source:HGNC Symbol;Acc:HGNC:15818]	2.3666	1.24282	2.12774e-114	4.24522e-113	yes	up	32.56	32.57	29.52	48.93	51.53	50.03	31.55	50.1633
ENSG00000171988	JMJD1C	jumonji domain containing 1C [Source:HGNC Symbol;Acc:HGNC:12313]	0.492924	-1.02056	2.88279e-114	5.74655e-113	yes	down	74.17	81.45	82.23	35.63	40.34	31.49	79.2833	35.82
ENSG00000276403		novel transcript	0.169259	-2.56269	2.92131e-114	5.81815e-113	yes	down	10.18	8.85	9.18	1.89	1.72	1.61	9.40333	1.74
ENSG00000198517	MAFK	MAF bZIP transcription factor K [Source:HGNC Symbol;Acc:HGNC:6782]	0.555698	-0.847626	3.34199e-114	6.65006e-113	yes	down	135.56	134.35	134.46	81.01	75.94	83.82	134.79	80.2567
ENSG00000281903	LINC02246	long intergenic non-protein coding RNA 2246 [Source:HGNC Symbol;Acc:HGNC:53135]	0.0675913	-3.88702	3.62239e-114	7.2016e-113	yes	down	9.17	7.17	10.16	0.67	0.61	0.54	8.83333	0.606667
ENSG00000142102	PGGHG	protein-glucosylgalactosylhydroxylysine glucosidase [Source:HGNC Symbol;Acc:HGNC:26210]	4.19931	2.07015	3.66362e-114	7.27708e-113	yes	up	5.53	5.32	5.69	20.71	21.59	21.92	5.51333	21.4067
ENSG00000146477	SLC22A3	solute carrier family 22 member 3 [Source:HGNC Symbol;Acc:HGNC:10967]	0.168143	-2.57224	7.23986e-114	1.43424e-112	yes	down	12.26	11.86	11.94	2.44	2.46	2.89	12.02	2.59667
ENSG00000188707	ZBED6CL	ZBED6 C-terminal like [Source:HGNC Symbol;Acc:HGNC:21720]	0.0545143	-4.19722	1.42878e-113	2.82795e-112	yes	down	7.91	7.91	8.17	0.53	0.41	1.17	7.99667	0.703333
ENSG00000163535	SGO2	shugoshin 2 [Source:HGNC Symbol;Acc:HGNC:30812]	6.21656	2.63612	1.55912e-113	3.0832e-112	yes	up	1.12	0.96	1.21	5.98	5.4	5.29	1.09667	5.55667
ENSG00000166326	TRIM44	tripartite motif containing 44 [Source:HGNC Symbol;Acc:HGNC:19016]	0.501773	-0.994895	2.45067e-113	4.84197e-112	yes	down	30.82	27.05	30.28	14.01	21.24	15.31	29.3833	16.8533
ENSG00000083444	PLOD1	procollagen-lysine,2-oxoglutarate 5-dioxygenase 1 [Source:HGNC Symbol;Acc:HGNC:9081]	1.98971	0.992558	2.66047e-113	5.25183e-112	yes	up	48.07	46.12	46.5	86.63	89.15	88.3	46.8967	88.0267
ENSG00000124702	KLHDC3	kelch domain containing 3 [Source:HGNC Symbol;Acc:HGNC:20704]	2.40745	1.2675	2.67823e-113	5.28224e-112	yes	up	33	32.45	34.01	77.54	76.82	79.38	33.1533	77.9133
ENSG00000124532	MRS2	magnesium transporter MRS2 [Source:HGNC Symbol;Acc:HGNC:13785]	2.70461	1.43542	2.87606e-113	5.66741e-112	yes	up	13.62	12.88	14.18	15.84	16.76	16.16	13.56	16.2533
ENSG00000143641	GALNT2	polypeptide N-acetylgalactosaminyltransferase 2 [Source:HGNC Symbol;Acc:HGNC:4124]	2.21565	1.14773	3.54334e-113	6.97617e-112	yes	up	19.19	19.38	19.67	41.24	42.94	41.87	19.4133	42.0167
ENSG00000096070	BRPF3	bromodomain and PHD finger containing 3 [Source:HGNC Symbol;Acc:HGNC:14256]	0.297966	-1.74678	3.64746e-113	7.17484e-112	yes	down	18.24	17.99	18.63	5.32	5.06	4.86	18.2867	5.08
ENSG00000100439	ABHD4	abhydrolase domain containing 4, N-acyl phospholipase B [Source:HGNC Symbol;Acc:HGNC:20154]	2.34541	1.22984	6.29298e-113	1.23679e-111	yes	up	21.04	22.28	21.03	45.68	48.37	45.61	21.45	46.5533
ENSG00000112640	PPP2R5D	protein phosphatase 2 regulatory subunit B'delta [Source:HGNC Symbol;Acc:HGNC:9312]	2.94357	1.55757	6.84567e-113	1.34423e-111	yes	up	13.02	13.22	13.46	36.94	37.33	37.16	13.2333	37.1433
ENSG00000057593	F7	coagulation factor VII [Source:HGNC Symbol;Acc:HGNC:3544]	0.186835	-2.42016	1.44818e-112	2.84118e-111	yes	down	21.81	20.25	23.66	3.95	4.25	3.83	21.9067	4.01
ENSG00000140836	ZFHX3	zinc finger homeobox 3 [Source:HGNC Symbol;Acc:HGNC:777]	0.341709	-1.54916	1.55693e-112	3.05186e-111	yes	down	6.69	7.82	9.23	2.19	2.24	2.36	7.91333	2.26333
ENSG00000105401	CDC37	cell division cycle 37, HSP90 cochaperone [Source:HGNC Symbol;Acc:HGNC:1735]	0.523337	-0.934189	1.65161e-112	3.23461e-111	yes	down	198.41	192.36	189.13	104.47	99.3	100.07	193.3	101.28
ENSG00000153071	DAB2	DAB adaptor protein 2 [Source:HGNC Symbol;Acc:HGNC:2662]	0.192358	-2.37813	2.43115e-112	4.75713e-111	yes	down	19.43	22.41	20.55	2.9	3.49	4.42	20.7967	3.60333
ENSG00000123561	SERPINA7	serpin family A member 7 [Source:HGNC Symbol;Acc:HGNC:11583]	11.6216	3.53874	3.06819e-112	5.9984e-111	yes	up	1.54	1.37	1.4	17.9	18.66	16.16	1.43667	17.5733
ENSG00000280987	MATR3	matrin 3 [Source:NCBI gene (formerly Entrezgene);Acc:9782]	2.04141	1.02956	3.40107e-112	6.64339e-111	yes	up	42.82	42.29	45.86	84.52	80.82	79.96	43.6567	81.7667
ENSG00000197461	PDGFA	platelet derived growth factor subunit A [Source:HGNC Symbol;Acc:HGNC:8799]	3.45799	1.78993	3.75962e-112	7.33733e-111	yes	up	11.51	11.74	12.08	39.51	34.25	35.45	11.7767	36.4033
ENSG00000287988		methylenetetrahydrofolate dehydrogenase (NADP+ dependent) 1 like (MTHFD1L) pseudogene	0.079576	-3.65152	4.03798e-112	7.87372e-111	yes	down	44.42	49.12	44.57	4.17	4.47	3.21	46.0367	3.95
ENSG00000198700	IPO9	importin 9 [Source:HGNC Symbol;Acc:HGNC:19425]	0.22137	-2.17547	4.06783e-112	7.925e-111	yes	down	8.67	6.81	8	2.68	2.14	1.29	7.82667	2.03667
ENSG00000104312	RIPK2	receptor interacting serine/threonine kinase 2 [Source:HGNC Symbol;Acc:HGNC:10020]	0.309995	-1.68968	5.49053e-112	1.06874e-110	yes	down	50.71	50.07	50.2	14.67	14.97	14.24	50.3267	14.6267
ENSG00000108479	GALK1	galactokinase 1 [Source:HGNC Symbol;Acc:HGNC:4118]	3.7414	1.90358	8.19344e-112	1.59348e-110	yes	up	17.92	17.77	19.33	61.17	63.17	67.85	18.34	64.0633
ENSG00000099956	SMARCB1	SWI/SNF related, matrix associated, actin dependent regulator of chromatin, subfamily b, member 1 [Source:HGNC Symbol;Acc:HGNC:11103]	0.335559	-1.57536	8.85834e-112	1.72129e-110	yes	down	73.31	77.21	79.68	20.96	23.9	25.68	76.7333	23.5133
ENSG00000007968	E2F2	E2F transcription factor 2 [Source:HGNC Symbol;Acc:HGNC:3114]	7.22039	2.85208	1.02981e-111	1.99931e-110	yes	up	1.15	1.57	1.26	9.89	9.14	9.27	1.32667	9.43333
ENSG00000149657	LSM14B	LSM family member 14B [Source:HGNC Symbol;Acc:HGNC:15887]	2.31997	1.21411	1.11024e-111	2.1536e-110	yes	up	27.76	29.23	30.36	49.47	46.05	49.25	29.1167	48.2567
ENSG00000100926	TM9SF1	transmembrane 9 superfamily member 1 [Source:HGNC Symbol;Acc:HGNC:11864]	0.327178	-1.61185	1.75651e-111	3.40425e-110	yes	down	63.19	63.9	69.19	20.35	19.82	18.09	65.4267	19.42
ENSG00000242125	SNHG3	small nucleolar RNA host gene 3 [Source:HGNC Symbol;Acc:HGNC:10118]	2.43965	1.28668	2.58834e-111	5.01204e-110	yes	up	27.82	29.24	28.06	66.5	69.12	65.87	28.3733	67.1633
ENSG00000088280	ASAP3	ArfGAP with SH3 domain, ankyrin repeat and PH domain 3 [Source:HGNC Symbol;Acc:HGNC:14987]	2.76199	1.46571	5.29469e-111	1.02437e-109	yes	up	18.24	21.66	17.05	45.7	44.06	48.06	18.9833	45.94
ENSG00000066084	DIP2B	disco interacting protein 2 homolog B [Source:HGNC Symbol;Acc:HGNC:29284]	0.528875	-0.919002	5.5335e-111	1.06965e-109	yes	down	32.14	33.29	34.32	19.21	18.51	18.36	33.25	18.6933
ENSG00000142798	HSPG2	heparan sulfate proteoglycan 2 [Source:HGNC Symbol;Acc:HGNC:5273]	1.67019	0.740009	7.1099e-111	1.37319e-109	yes	up	67.61	62.86	61.45	124.87	111.96	121.78	63.9733	119.537
ENSG00000178913	TAF7	TATA-box binding protein associated factor 7 [Source:HGNC Symbol;Acc:HGNC:11541]	0.425986	-1.23112	8.33539e-111	1.60849e-109	yes	down	75.41	75.52	77.91	30.58	31.59	29.47	76.28	30.5467
ENSG00000137216	TMEM63B	transmembrane protein 63B [Source:HGNC Symbol;Acc:HGNC:17735]	2.0778	1.05506	8.66189e-111	1.67005e-109	yes	up	33.08	35.43	33.49	76.33	76.79	80.05	34	77.7233
ENSG00000118363	SPCS2	signal peptidase complex subunit 2 [Source:HGNC Symbol;Acc:HGNC:28962]	0.417596	-1.25982	8.69178e-111	1.67437e-109	yes	down	148.66	119.99	120.68	86.57	88.2	92.16	129.777	88.9767
ENSG00000182459	TEX19	testis expressed 19 [Source:HGNC Symbol;Acc:HGNC:33802]	0.395782	-1.33722	1.14688e-110	2.20743e-109	yes	down	81.24	82.63	87.48	32.1	31.36	30.04	83.7833	31.1667
ENSG00000171490	RSL1D1	ribosomal L1 domain containing 1 [Source:HGNC Symbol;Acc:HGNC:24534]	0.596243	-0.746028	1.33237e-110	2.56224e-109	yes	down	276.47	317.59	293.88	167.18	175.55	166.88	295.98	169.87
ENSG00000104823	ECH1	enoyl-CoA hydratase 1 [Source:HGNC Symbol;Acc:HGNC:3149]	2.57561	1.36492	1.74172e-110	3.34656e-109	yes	up	84.98	76.62	86.84	196.22	201.35	206.3	82.8133	201.29
ENSG00000197535	MYO5A	myosin VA [Source:HGNC Symbol;Acc:HGNC:7602]	0.275157	-1.86167	2.42285e-110	4.6513e-109	yes	down	12.2	12.99	13.85	2.99	3.48	3.31	13.0133	3.26
ENSG00000167202	TBC1D2B	TBC1 domain family member 2B [Source:HGNC Symbol;Acc:HGNC:29183]	2.688	1.42653	2.81358e-110	5.39676e-109	yes	up	9.39	8.12	8.04	18.09	19.5	19.21	8.51667	18.9333
ENSG00000174032	SLC25A30	solute carrier family 25 member 30 [Source:HGNC Symbol;Acc:HGNC:27371]	3.35799	1.7476	3.55843e-110	6.81962e-109	yes	up	7.6	7.55	8.23	26.58	27.6	25.1	7.79333	26.4267
ENSG00000184640	SEPTIN9	septin 9 [Source:HGNC Symbol;Acc:HGNC:7323]	1.53781	0.620874	5.61721e-110	1.0756e-108	yes	up	246.21	253.38	241.92	366.43	368.12	395.62	247.17	376.723
ENSG00000123384	LRP1	LDL receptor related protein 1 [Source:HGNC Symbol;Acc:HGNC:6692]	1.61607	0.692487	6.21081e-110	1.18824e-108	yes	up	62.39	59.81	63.14	94.81	99.99	106.09	61.78	100.297
ENSG00000068724	TTC7A	tetratricopeptide repeat domain 7A [Source:HGNC Symbol;Acc:HGNC:19750]	2.67221	1.41803	6.43917e-110	1.23088e-108	yes	up	14.81	14.97	15.74	33.45	34.18	37.52	15.1733	35.05
ENSG00000005486	RHBDD2	rhomboid domain containing 2 [Source:HGNC Symbol;Acc:HGNC:23082]	2.82873	1.50016	8.50774e-110	1.6249e-108	yes	up	28.39	25.78	28.65	71.69	74.9	75.47	27.6067	74.02
ENSG00000088992	TESC	tescalcin [Source:HGNC Symbol;Acc:HGNC:26065]	5.44368	2.44458	1.05591e-109	2.01498e-108	yes	up	10.42	9.16	6.56	45.78	42.95	43.26	8.71333	43.9967
ENSG00000196961	AP2A1	adaptor related protein complex 2 subunit alpha 1 [Source:HGNC Symbol;Acc:HGNC:561]	1.96285	0.972948	1.16187e-109	2.21528e-108	yes	up	55.41	51.15	57.07	103.27	107.2	102.96	54.5433	104.477
ENSG00000065029	ZNF76	zinc finger protein 76 [Source:HGNC Symbol;Acc:HGNC:13149]	7.24974	2.85793	1.42775e-109	2.71991e-108	yes	up	2.62	2.35	2.72	14.78	12.58	13.81	2.56333	13.7233
ENSG00000186115	CYP4F2	cytochrome P450 family 4 subfamily F member 2 [Source:HGNC Symbol;Acc:HGNC:2645]	5.00104	2.32223	1.57006e-109	2.98846e-108	yes	up	4.9	4.26	5.66	15.02	17.07	18.6	4.94	16.8967
ENSG00000213237	PTMAP10	prothymosin alpha pseudogene 10 [Source:HGNC Symbol;Acc:HGNC:53978]	9.82841	3.29696	1.58241e-109	3.00941e-108	yes	up	0.44	0.48	0.41	4	4.21	4.1	0.443333	4.10333
ENSG00000124160	NCOA5	nuclear receptor coactivator 5 [Source:HGNC Symbol;Acc:HGNC:15909]	0.227969	-2.13309	2.00725e-109	3.81411e-108	yes	down	16.03	17.03	17.03	2.75	2.49	2.56	16.6967	2.6
ENSG00000168918	INPP5D	inositol polyphosphate-5-phosphatase D [Source:HGNC Symbol;Acc:HGNC:6079]	0.58879	-0.764174	2.20637e-109	4.18892e-108	yes	down	110.82	106.24	110.59	55.28	57.18	57.02	109.217	56.4933
ENSG00000187446	CHP1	calcineurin like EF-hand protein 1 [Source:HGNC Symbol;Acc:HGNC:17433]	2.15429	1.10721	5.51094e-109	1.04539e-107	yes	up	40.45	46.8	49.44	89.19	83.13	83.83	45.5633	85.3833
ENSG00000163297	ANTXR2	ANTXR cell adhesion molecule 2 [Source:HGNC Symbol;Acc:HGNC:21732]	0.113226	-3.14272	6.03363e-109	1.14358e-107	yes	down	12.52	15.07	12.68	1.32	1.6	1.57	13.4233	1.49667
ENSG00000133243	BTBD2	BTB domain containing 2 [Source:HGNC Symbol;Acc:HGNC:15504]	3.03659	1.60245	6.0804e-109	1.15146e-107	yes	up	13.39	14.12	13.69	38.17	37.7	41.19	13.7333	39.02
ENSG00000009830	POMT2	protein O-mannosyltransferase 2 [Source:HGNC Symbol;Acc:HGNC:19743]	0.216026	-2.21073	6.57658e-109	1.24332e-107	yes	down	36.06	42.75	39.79	5.96	42.04	8.41	39.5333	18.8033
ENSG00000111331	OAS3	2'-5'-oligoadenylate synthetase 3 [Source:HGNC Symbol;Acc:HGNC:8088]	0.169327	-2.56212	6.58257e-109	1.2434e-107	yes	down	9.82	9.85	9.56	1.3	1.55	1.41	9.74333	1.42
ENSG00000178971	CTC1	CST telomere replication complex component 1 [Source:HGNC Symbol;Acc:HGNC:26169]	0.292253	-1.77471	6.87753e-109	1.29802e-107	yes	down	18.42	15.06	18.05	4.13	4.96	5.8	17.1767	4.96333
ENSG00000108106	UBE2S	ubiquitin conjugating enzyme E2 S [Source:HGNC Symbol;Acc:HGNC:17895]	4.28392	2.09893	7.4148e-109	1.39824e-107	yes	up	27.88	14.21	15.05	48.66	47.9	51.45	19.0467	49.3367
ENSG00000167460	TPM4	tropomyosin 4 [Source:HGNC Symbol;Acc:HGNC:12013]	1.51327	0.597669	8.17338e-109	1.53869e-107	yes	up	222.47	226.86	223.56	327.76	322.38	317.35	224.297	322.497
ENSG00000106538	RARRES2	retinoic acid receptor responder 2 [Source:HGNC Symbol;Acc:HGNC:9868]	3.71809	1.89456	8.3592e-109	1.57235e-107	yes	up	47.07	43.33	49.32	166.92	160.64	182.93	46.5733	170.163
ENSG00000080603	SRCAP	Snf2 related CREBBP activator protein [Source:HGNC Symbol;Acc:HGNC:16974]	0.32439	-1.6242	8.51373e-109	1.60007e-107	yes	down	19.92	16.75	17.15	4.63	5.75	5.44	17.94	5.27333
ENSG00000160633	SAFB	scaffold attachment factor B [Source:HGNC Symbol;Acc:HGNC:10520]	1.84008	0.879771	1.07878e-108	2.02575e-107	yes	up	72.6	67.8	68.92	107.27	107.74	111.36	69.7733	108.79
ENSG00000119408	NEK6	NIMA related kinase 6 [Source:HGNC Symbol;Acc:HGNC:7749]	3.20267	1.67927	3.12595e-108	5.86503e-107	yes	up	19.25	13.61	15.83	45.06	45.5	45.22	16.23	45.26
ENSG00000064666	CNN2	calponin 2 [Source:HGNC Symbol;Acc:HGNC:2156]	1.68319	0.751202	3.45616e-108	6.47914e-107	yes	up	127.05	128.37	132.44	206.71	212.97	203.68	129.287	207.787
ENSG00000182551	ADI1	acireductone dioxygenase 1 [Source:HGNC Symbol;Acc:HGNC:30576]	0.383564	-1.38246	5.06583e-108	9.48877e-107	yes	down	66.16	66.27	63.54	23.02	23.21	21.38	65.3233	22.5367
ENSG00000089057	SLC23A2	solute carrier family 23 member 2 [Source:HGNC Symbol;Acc:HGNC:10973]	1.55293	0.634995	5.85361e-108	1.09552e-106	yes	up	62.56	63.83	65.91	92.21	92.21	90.77	64.1	91.73
ENSG00000105127	AKAP8	A-kinase anchoring protein 8 [Source:HGNC Symbol;Acc:HGNC:378]	0.341935	-1.54821	7.40089e-108	1.38394e-106	yes	down	33.7	30.71	31.31	11.01	10.58	11.63	31.9067	11.0733
ENSG00000109920	FNBP4	formin binding protein 4 [Source:HGNC Symbol;Acc:HGNC:19752]	0.544502	-0.876989	1.03276e-107	1.9296e-106	yes	down	89.58	95.72	91.66	46.2	47.05	44.9	92.32	46.05
ENSG00000196141	SPATS2L	spermatogenesis associated serine rich 2 like [Source:HGNC Symbol;Acc:HGNC:24574]	0.514439	-0.958929	1.11106e-107	2.07417e-106	yes	down	130.3	138.05	137.45	63.91	69.85	62.22	135.267	65.3267
ENSG00000142168	SOD1	superoxide dismutase 1 [Source:HGNC Symbol;Acc:HGNC:11179]	2.14204	1.09899	1.13725e-107	2.12129e-106	yes	up	163.93	174.56	154.13	324.02	332.29	329.93	164.207	328.747
ENSG00000183044	ABAT	4-aminobutyrate aminotransferase [Source:HGNC Symbol;Acc:HGNC:23]	2.02122	1.01523	1.13925e-107	2.12324e-106	yes	up	23.7	23.67	25.03	44.19	44.04	45.63	24.1333	44.62
ENSG00000124164	VAPB	VAMP associated protein B and C [Source:HGNC Symbol;Acc:HGNC:12649]	0.310895	-1.6855	1.32102e-107	2.45996e-106	yes	down	32.64	33.87	30.4	15.99	15.48	12.4	32.3033	14.6233
ENSG00000089127	OAS1	2'-5'-oligoadenylate synthetase 1 [Source:HGNC Symbol;Acc:HGNC:8086]	0.12615	-2.98679	1.35062e-107	2.51299e-106	yes	down	22.1	22.99	23.27	2.2	1.98	3.16	22.7867	2.44667
ENSG00000138778	CENPE	centromere protein E [Source:HGNC Symbol;Acc:HGNC:1856]	6.19241	2.6305	1.36177e-107	2.53163e-106	yes	up	1.42	0.77	0.9	5.85	4.58	5.03	1.03	5.15333
ENSG00000225855	RUSC1-AS1	RUSC1 antisense RNA 1 [Source:HGNC Symbol;Acc:HGNC:26680]	6.75803	2.7566	1.36316e-107	2.53211e-106	yes	up	1.55	1.53	1.66	9.19	9.38	9.71	1.58	9.42667
ENSG00000143476	DTL	denticleless E3 ubiquitin protein ligase homolog [Source:HGNC Symbol;Acc:HGNC:30288]	6.13727	2.6176	1.47119e-107	2.73049e-106	yes	up	4.21	2.35	1.99	12.4	18.73	14.77	2.85	15.3
ENSG00000006459	KDM7A	lysine demethylase 7A [Source:HGNC Symbol;Acc:HGNC:22224]	0.459617	-1.1215	2.36565e-107	4.38695e-106	yes	down	29.66	31.23	41.58	12.63	12.52	12.77	34.1567	12.64
ENSG00000100221	JOSD1	Josephin domain containing 1 [Source:HGNC Symbol;Acc:HGNC:28953]	0.376566	-1.40903	2.44819e-107	4.53626e-106	yes	down	34.96	37.48	36.8	11.97	12.37	12.7	36.4133	12.3467
ENSG00000135862	LAMC1	laminin subunit gamma 1 [Source:HGNC Symbol;Acc:HGNC:6492]	1.68499	0.752744	2.68292e-107	4.96706e-106	yes	up	63.32	66.37	66.75	105.8	97.53	105.68	65.48	103.003
ENSG00000073350	LLGL2	LLGL scribble cell polarity complex component 2 [Source:HGNC Symbol;Acc:HGNC:6629]	2.07856	1.05559	2.8276e-107	5.23059e-106	yes	up	42.63	42.45	40.4	80.73	79.63	85.71	41.8267	82.0233
ENSG00000167508	MVD	mevalonate diphosphate decarboxylase [Source:HGNC Symbol;Acc:HGNC:7529]	2.90274	1.53742	3.2436e-107	5.99517e-106	yes	up	32.83	29.99	30.02	97.03	99.67	96.9	30.9467	97.8667
ENSG00000186868	MAPT	microtubule associated protein tau [Source:HGNC Symbol;Acc:HGNC:6893]	3.58825	1.84328	4.67319e-107	8.63034e-106	yes	up	8.33	8.74	9.3	35.38	35.63	35.05	8.79	35.3533
ENSG00000163956	LRPAP1	LDL receptor related protein associated protein 1 [Source:HGNC Symbol;Acc:HGNC:6701]	2.26842	1.18169	5.0876e-107	9.38791e-106	yes	up	40.84	43.19	47.75	111.22	115.87	110.65	43.9267	112.58
ENSG00000145907	G3BP1	G3BP stress granule assembly factor 1 [Source:HGNC Symbol;Acc:HGNC:30292]	1.91129	0.934549	6.92102e-107	1.27605e-105	yes	up	48.14	46.26	51.26	45.33	40.62	98.08	48.5533	61.3433
ENSG00000074842	MYDGF	myeloid derived growth factor [Source:HGNC Symbol;Acc:HGNC:16948]	0.516473	-0.953235	7.99706e-107	1.47323e-105	yes	down	557.73	508.09	508.12	259.23	244.6	250.08	524.647	251.303
ENSG00000125249	RAP2A	RAP2A, member of RAS oncogene family [Source:HGNC Symbol;Acc:HGNC:9861]	0.367449	-1.44439	8.51063e-107	1.56655e-105	yes	down	33.37	35.87	36.37	12.69	17.46	15.43	35.2033	15.1933
ENSG00000106628	POLD2	DNA polymerase delta 2, accessory subunit [Source:HGNC Symbol;Acc:HGNC:9176]	3.18355	1.67064	9.64901e-107	1.77462e-105	yes	up	31.42	25.49	24.69	76.32	86.01	84.33	27.2	82.22
ENSG00000175592	FOSL1	FOS like 1, AP-1 transcription factor subunit [Source:HGNC Symbol;Acc:HGNC:13718]	0.160125	-2.64273	1.02571e-106	1.88492e-105	yes	down	47.77	50.38	41.89	6.28	5.53	7.99	46.68	6.6
ENSG00000139842	CUL4A	cullin 4A [Source:HGNC Symbol;Acc:HGNC:2554]	0.526628	-0.925145	1.26112e-106	2.31561e-105	yes	down	83.99	87.04	79.47	47.91	41.7	44.85	83.5	44.82
ENSG00000197555	SIPA1L1	signal induced proliferation associated 1 like 1 [Source:HGNC Symbol;Acc:HGNC:20284]	0.357415	-1.48433	1.28838e-106	2.36373e-105	yes	down	31.18	30.9	30.86	12.38	10.09	11.1	30.98	11.19
ENSG00000271254			2.97031	1.57061	1.36671e-106	2.50537e-105	yes	up	11.79	14.52	15.17	30.41	31.36	30.2	13.8267	30.6567
ENSG00000142227	EMP3	epithelial membrane protein 3 [Source:HGNC Symbol;Acc:HGNC:3335]	0.0743687	-3.74916	2.03774e-106	3.7324e-105	yes	down	83.87	96.4	96.33	7.33	6.18	8.47	92.2	7.32667
ENSG00000254505	CHMP4A	charged multivesicular body protein 4A [Source:HGNC Symbol;Acc:HGNC:20274]	0.300753	-1.73335	2.24252e-106	4.10412e-105	yes	down	136.88	136.11	135.89	34.89	43.92	38.44	136.293	39.0833
ENSG00000101150	TPD52L2	TPD52 like 2 [Source:HGNC Symbol;Acc:HGNC:12007]	0.558195	-0.841159	2.27681e-106	4.16347e-105	yes	down	172.73	179.9	176.55	96.42	89.64	91.41	176.393	92.49
ENSG00000035687	ADSS2	adenylosuccinate synthase 2 [Source:HGNC Symbol;Acc:HGNC:292]	0.226067	-2.14518	3.43956e-106	6.28458e-105	yes	down	32.05	37.11	33.3	6.37	7.43	10.1	34.1533	7.96667
ENSG00000091542	ALKBH5	alkB homolog 5, RNA demethylase [Source:HGNC Symbol;Acc:HGNC:25996]	2.22322	1.15265	4.3688e-106	7.97592e-105	yes	up	34.82	35.37	33.22	74.88	72.88	70.46	34.47	72.74
ENSG00000261150	EPPK1	epiplakin 1 [Source:HGNC Symbol;Acc:HGNC:15577]	0.185003	-2.43438	5.5537e-106	1.01309e-104	yes	down	3.56	3.29	3.3	0.61	0.61	0.56	3.38333	0.593333
ENSG00000146701	MDH2	malate dehydrogenase 2 [Source:HGNC Symbol;Acc:HGNC:6971]	1.7706	0.82424	6.68576e-106	1.2186e-104	yes	up	97.45	93.4	93.46	151.23	154.14	156.76	94.77	154.043
ENSG00000177853	ZNF518A	zinc finger protein 518A [Source:HGNC Symbol;Acc:HGNC:29009]	0.429154	-1.22043	8.65065e-106	1.57545e-104	yes	down	19.7	19.3	21.21	7.63	7.21	7.96	20.07	7.6
ENSG00000127863	TNFRSF19	TNF receptor superfamily member 19 [Source:HGNC Symbol;Acc:HGNC:11915]	6.89817	2.78621	8.7325e-106	1.58906e-104	yes	up	1.46	2.45	1.91	11.47	11.55	11.54	1.94	11.52
ENSG00000172986	GXYLT2	glucoside xylosyltransferase 2 [Source:HGNC Symbol;Acc:HGNC:33383]	13.8307	3.7898	1.22931e-105	2.23516e-104	yes	up	2.62	2.08	0.42	13.4	8.26	11.74	1.70667	11.1333
ENSG00000011105	TSPAN9	tetraspanin 9 [Source:HGNC Symbol;Acc:HGNC:21640]	2.71964	1.44342	1.61053e-105	2.92593e-104	yes	up	12.83	11.85	12.71	33.73	36.4	32.86	12.4633	34.33
ENSG00000215012	RTL10	retrotransposon Gag like 10 [Source:HGNC Symbol;Acc:HGNC:26112]	4.47707	2.16256	1.69162e-105	3.07075e-104	yes	up	2.68	2.27	3.25	13.19	12.74	15.3	2.73333	13.7433
ENSG00000105701	FKBP8	FKBP prolyl isomerase 8 [Source:HGNC Symbol;Acc:HGNC:3724]	2.28542	1.19246	2.23913e-105	4.06133e-104	yes	up	79.03	69.51	81.52	150.75	159.63	171.67	76.6867	160.683
ENSG00000122218	COPA	COPI coat complex subunit alpha [Source:HGNC Symbol;Acc:HGNC:2230]	0.572065	-0.805749	3.4759e-105	6.29947e-104	yes	down	101.77	100.35	103.45	61.78	61.8	59.36	101.857	60.98
ENSG00000125485	DDX31	DEAD-box helicase 31 [Source:HGNC Symbol;Acc:HGNC:16715]	0.189548	-2.39936	3.53736e-105	6.40566e-104	yes	down	13.03	14	14.7	2.73	2.83	3.23	13.91	2.93
ENSG00000101160	CTSZ	cathepsin Z [Source:HGNC Symbol;Acc:HGNC:2547]	3.50795	1.81063	4.74522e-105	8.58597e-104	yes	up	2.51	2.39	2.49	8.48	7.67	8.39	2.46333	8.18
ENSG00000185070	FLRT2	fibronectin leucine rich transmembrane protein 2 [Source:HGNC Symbol;Acc:HGNC:3761]	0.152569	-2.71246	4.78728e-105	8.65506e-104	yes	down	11.48	11.5	11.09	3.3	1.54	2.2	11.3567	2.34667
ENSG00000163527	STT3B	STT3 oligosaccharyltransferase complex catalytic subunit B [Source:HGNC Symbol;Acc:HGNC:30611]	0.568855	-0.813867	5.31713e-105	9.60523e-104	yes	down	84.53	92.73	88.26	52.67	50.15	54.09	88.5067	52.3033
ENSG00000176619	LMNB2	lamin B2 [Source:HGNC Symbol;Acc:HGNC:6638]	1.9354	0.952631	5.32364e-105	9.60922e-104	yes	up	42.26	39.42	43.09	69.79	66.07	75.02	41.59	70.2933
ENSG00000147883	CDKN2B	cyclin dependent kinase inhibitor 2B [Source:HGNC Symbol;Acc:HGNC:1788]	0.0377237	-4.72838	7.25802e-105	1.30902e-103	yes	down	12.11	12.24	12.8	0.42	0.36	0.66	12.3833	0.48
ENSG00000182534	MXRA7	matrix remodeling associated 7 [Source:HGNC Symbol;Acc:HGNC:7541]	1.825	0.867899	7.92984e-105	1.42903e-103	yes	up	80.5	78.35	96.24	184.69	171.17	182.24	85.03	179.367
ENSG00000169213	RAB3B	RAB3B, member RAS oncogene family [Source:HGNC Symbol;Acc:HGNC:9778]	2.69264	1.42902	8.5096e-105	1.53228e-103	yes	up	3.62	3.61	3.51	9.51	8.62	9.16	3.58	9.09667
ENSG00000050393	MCUR1	mitochondrial calcium uniporter regulator 1 [Source:HGNC Symbol;Acc:HGNC:21097]	0.22184	-2.17241	1.11941e-104	2.01403e-103	yes	down	31.47	26.61	26.99	7.58	9.54	7.14	28.3567	8.08667
ENSG00000108405	P2RX1	purinergic receptor P2X 1 [Source:HGNC Symbol;Acc:HGNC:8533]	0.0412588	-4.59915	1.31513e-104	2.36427e-103	yes	down	12.45	12.09	13.47	0.48	0.47	0.51	12.67	0.486667
ENSG00000120137	PANK3	pantothenate kinase 3 [Source:HGNC Symbol;Acc:HGNC:19365]	1.74063	0.799609	2.12624e-104	3.81936e-103	yes	up	20.96	21.21	22.04	34.89	36.86	35.02	21.4033	35.59
ENSG00000215784	FAM72D	family with sequence similarity 72 member D [Source:HGNC Symbol;Acc:HGNC:33593]	20.7611	4.37581	2.89905e-104	5.20339e-103	yes	up	0.73	0.51	1.01	14.03	13.47	15.97	0.75	14.49
ENSG00000115129	TP53I3	tumor protein p53 inducible protein 3 [Source:HGNC Symbol;Acc:HGNC:19373]	0.122467	-3.02954	5.1603e-104	9.25458e-103	yes	down	35.93	34.06	35.59	6.7	3.38	5.07	35.1933	5.05
ENSG00000071127	WDR1	WD repeat domain 1 [Source:HGNC Symbol;Acc:HGNC:12754]	0.618319	-0.693577	7.18013e-104	1.28667e-102	yes	down	180.72	176.47	182.27	104.05	106.58	108.5	179.82	106.377
ENSG00000011405	PIK3C2A	phosphatidylinositol-4-phosphate 3-kinase catalytic subunit type 2 alpha [Source:HGNC Symbol;Acc:HGNC:8971]	2.32316	1.21609	1.06097e-103	1.89971e-102	yes	up	10.27	10.62	10.77	25.13	24.38	22.29	10.5533	23.9333
ENSG00000165672	PRDX3	peroxiredoxin 3 [Source:HGNC Symbol;Acc:HGNC:9354]	1.66449	0.735083	1.42193e-103	2.54399e-102	yes	up	192.76	200.61	199.86	316.18	309.53	299.98	197.743	308.563
ENSG00000266074	BAHCC1	BAH domain and coiled-coil containing 1 [Source:HGNC Symbol;Acc:HGNC:29279]	6.26391	2.64706	1.82297e-103	3.25889e-102	yes	up	3.14	2.47	2.06	30	29.99	30.46	2.55667	30.15
ENSG00000113889	KNG1	kininogen 1 [Source:HGNC Symbol;Acc:HGNC:6383]	254.111	7.98931	3.85855e-103	6.88684e-102	yes	up	0.1	0.29	0.17	29.62	28.82	28.39	0.186667	28.9433
ENSG00000101752	MIB1	MIB E3 ubiquitin protein ligase 1 [Source:HGNC Symbol;Acc:HGNC:21086]	1.93913	0.955412	5.73311e-103	1.02244e-101	yes	up	13.48	12.33	13.35	22.21	23.27	22.96	13.0533	22.8133
ENSG00000114503	NCBP2	nuclear cap binding protein subunit 2 [Source:HGNC Symbol;Acc:HGNC:7659]	2.11346	1.07961	6.03032e-103	1.07459e-101	yes	up	48.74	51.95	48.16	107.37	98.53	108.22	49.6167	104.707
ENSG00000141867	BRD4	bromodomain containing 4 [Source:HGNC Symbol;Acc:HGNC:13575]	0.602049	-0.732047	6.50128e-103	1.15759e-101	yes	down	73.13	73.22	71.84	36.17	39.33	41.68	72.73	39.06
ENSG00000164683	HEY1	hes related family bHLH transcription factor with YRPW motif 1 [Source:HGNC Symbol;Acc:HGNC:4880]	0.19009	-2.39524	1.02706e-102	1.82728e-101	yes	down	23.72	25.25	22.6	4.47	4.76	4.42	23.8567	4.55
ENSG00000129946	SHC2	SHC adaptor protein 2 [Source:HGNC Symbol;Acc:HGNC:29869]	0.25144	-1.99171	1.39408e-102	2.4783e-101	yes	down	59.21	52.96	57.11	11.7	13.5	12.82	56.4267	12.6733
ENSG00000006007	GDE1	glycerophosphodiester phosphodiesterase 1 [Source:HGNC Symbol;Acc:HGNC:29644]	2.33301	1.22219	1.88404e-102	3.34664e-101	yes	up	28.65	28.24	28.05	62.41	54.58	58.74	28.3133	58.5767
ENSG00000115183	TANC1	tetratricopeptide repeat, ankyrin repeat and coiled-coil containing 1 [Source:HGNC Symbol;Acc:HGNC:29364]	0.441001	-1.18115	1.99035e-102	3.53268e-101	yes	down	21.25	21.37	22.41	10.34	9.9	10.29	21.6767	10.1767
ENSG00000124209	RAB22A	RAB22A, member RAS oncogene family [Source:HGNC Symbol;Acc:HGNC:9764]	0.410414	-1.28485	2.57434e-102	4.56557e-101	yes	down	18.63	16.95	16.66	7.23	7.47	7.53	17.4133	7.41
ENSG00000147894	C9orf72	C9orf72-SMCR8 complex subunit [Source:HGNC Symbol;Acc:HGNC:28337]	3.65519	1.86995	3.45628e-102	6.12483e-101	yes	up	6.61	6.28	5.41	17.15	17.67	16.69	6.1	17.17
ENSG00000151743	AMN1	antagonist of mitotic exit network 1 homolog [Source:HGNC Symbol;Acc:HGNC:27281]	2.74122	1.45482	4.92872e-102	8.7272e-101	yes	up	35.6	36.56	29.59	67.29	65.41	67.59	33.9167	66.7633
ENSG00000090889	KIF4A	kinesin family member 4A [Source:HGNC Symbol;Acc:HGNC:13339]	8.01741	3.00314	5.04839e-102	8.93202e-101	yes	up	1.35	1.15	1.25	8.67	10.19	9.6	1.25	9.48667
ENSG00000082269	FAM135A	family with sequence similarity 135 member A [Source:HGNC Symbol;Acc:HGNC:21084]	0.249951	-2.00028	6.99225e-102	1.23615e-100	yes	down	22.85	22.25	25.33	4.6	6.13	5.3	23.4767	5.34333
ENSG00000139182	CLSTN3	calsyntenin 3 [Source:HGNC Symbol;Acc:HGNC:18371]	1.89982	0.925862	9.88405e-102	1.746e-100	yes	up	39.64	38.69	37.49	82.77	82.25	87.17	38.6067	84.0633
ENSG00000171345	KRT19	keratin 19 [Source:HGNC Symbol;Acc:HGNC:6436]	0.590321	-0.760428	9.92562e-102	1.75196e-100	yes	down	317.38	318.41	325.3	184.08	172.97	182.01	320.363	179.687
ENSG00000101361	NOP56	NOP56 ribonucleoprotein [Source:HGNC Symbol;Acc:HGNC:15911]	0.556114	-0.846548	1.15466e-101	2.03646e-100	yes	down	195.07	200.27	206.8	103.65	106.66	98.56	200.713	102.957
ENSG00000154359	LONRF1	LON peptidase N-terminal domain and ring finger 1 [Source:HGNC Symbol;Acc:HGNC:26302]	3.36592	1.751	1.24016e-101	2.18555e-100	yes	up	10.2	11.14	9.17	32.95	29.92	32.89	10.17	31.92
ENSG00000113758	DBN1	drebrin 1 [Source:HGNC Symbol;Acc:HGNC:2695]	0.41969	-1.2526	1.36483e-101	2.40335e-100	yes	down	59.09	55.36	56.51	24.02	29.1	27.27	56.9867	26.7967
ENSG00000161714	PLCD3	phospholipase C delta 3 [Source:HGNC Symbol;Acc:HGNC:9061]	0.439586	-1.18578	1.45415e-101	2.55862e-100	yes	down	65.86	73.32	68.52	26.4	30.6	41.93	69.2333	32.9767
ENSG00000135966	TGFBRAP1	transforming growth factor beta receptor associated protein 1 [Source:HGNC Symbol;Acc:HGNC:16836]	0.193089	-2.37267	1.50766e-101	2.65067e-100	yes	down	12.44	13.69	12.82	2.57	2.24	2.75	12.9833	2.52
ENSG00000155744	FAM126B	family with sequence similarity 126 member B [Source:HGNC Symbol;Acc:HGNC:28593]	2.32788	1.21902	1.63935e-101	2.87995e-100	yes	up	56.34	42.05	50.67	64.44	64.14	68.61	49.6867	65.73
ENSG00000156030	MIDEAS	mitotic deacetylase associated SANT domain protein [Source:HGNC Symbol;Acc:HGNC:19853]	2.58117	1.36802	1.85251e-101	3.25185e-100	yes	up	6.93	7.97	7.04	25.38	23.13	24.65	7.31333	24.3867
ENSG00000118680	MYL12B	myosin light chain 12B [Source:HGNC Symbol;Acc:HGNC:29827]	1.50757	0.592225	2.34162e-101	4.1072e-100	yes	up	442.74	444.11	439.17	630.27	625.49	612.36	442.007	622.707
ENSG00000134970	TMED7	transmembrane p24 trafficking protein 7 [Source:HGNC Symbol;Acc:HGNC:24253]	0.484969	-1.04404	4.97561e-101	8.7204e-100	yes	down	59.05	60.13	60.1	26.86	29.03	25.8	59.76	27.23
ENSG00000147133	TAF1	TATA-box binding protein associated factor 1 [Source:HGNC Symbol;Acc:HGNC:11535]	2.57537	1.36478	7.89574e-101	1.38274e-99	yes	up	11.08	13.93	14.22	29.29	25.16	27.27	13.0767	27.24
ENSG00000051596	THOC3	THO complex 3 [Source:HGNC Symbol;Acc:HGNC:19072]	3.45135	1.78716	1.32088e-100	2.31139e-99	yes	up	21.44	19.67	17.62	58.84	63.51	60.72	19.5767	61.0233
ENSG00000213160	KLHL23	kelch like family member 23 [Source:HGNC Symbol;Acc:HGNC:27506]	0.383035	-1.38445	1.46807e-100	2.56694e-99	yes	down	31.18	29.49	28.47	12.68	14.83	11.51	29.7133	13.0067
ENSG00000169607	CKAP2L	cytoskeleton associated protein 2 like [Source:HGNC Symbol;Acc:HGNC:26877]	7.59428	2.92491	2.01328e-100	3.5175e-99	yes	up	1.58	1.82	1.9	15.83	16.02	14.28	1.76667	15.3767
ENSG00000161544	CYGB	cytoglobin [Source:HGNC Symbol;Acc:HGNC:16505]	0.19735	-2.34117	2.78451e-100	4.86115e-99	yes	down	39.07	35.91	40.72	7.35	8.05	6.16	38.5667	7.18667
ENSG00000118007	STAG1	stromal antigen 1 [Source:HGNC Symbol;Acc:HGNC:11354]	0.210316	-2.24937	3.13182e-100	5.4632e-99	yes	down	11.93	13.29	13.27	3.07	2.36	2.71	12.83	2.71333
ENSG00000086061	DNAJA1	DnaJ heat shock protein family (Hsp40) member A1 [Source:HGNC Symbol;Acc:HGNC:5229]	0.528114	-0.92108	3.99741e-100	6.96771e-99	yes	down	110.64	115.63	115	59.32	57.12	56.39	113.757	57.61
ENSG00000234456	MAGI2-AS3	MAGI2 antisense RNA 3 [Source:HGNC Symbol;Acc:HGNC:40862]	0.285654	-1.80766	4.11949e-100	7.17491e-99	yes	down	21.84	24.78	25.6	7.72	7.49	8.13	24.0733	7.78
ENSG00000173660	UQCRH	ubiquinol-cytochrome c reductase hinge protein [Source:HGNC Symbol;Acc:HGNC:12590]	1.59234	0.671148	7.1534e-100	1.24494e-98	yes	up	891.82	894.04	884.68	1349.25	1354.9	1321.9	890.18	1342.02
ENSG00000166851	PLK1	polo like kinase 1 [Source:HGNC Symbol;Acc:HGNC:9077]	3.11787	1.64056	7.27472e-100	1.26507e-98	yes	up	11.77	11.59	11.56	67.81	72.62	75.43	11.64	71.9533
ENSG00000197457	STMN3	stathmin 3 [Source:HGNC Symbol;Acc:HGNC:15926]	2.99216	1.58119	9.25298e-100	1.60783e-98	yes	up	14.21	14.92	14.21	41.11	39.97	41.75	14.4467	40.9433
ENSG00000168140	VASN	vasorin [Source:HGNC Symbol;Acc:HGNC:18517]	5.14407	2.36291	1.06923e-99	1.85649e-98	yes	up	4.15	3.66	3.59	18.34	17.72	19.13	3.8	18.3967
ENSG00000007047	MARK4	microtubule affinity regulating kinase 4 [Source:HGNC Symbol;Acc:HGNC:13538]	2.34011	1.22658	1.20628e-99	2.09119e-98	yes	up	19.88	22.13	23.33	46.08	47.98	46.16	21.78	46.74
ENSG00000179833	SERTAD2	SERTA domain containing 2 [Source:HGNC Symbol;Acc:HGNC:30784]	0.640759	-0.642146	1.32297e-99	2.29171e-98	yes	down	139.6	143.76	139.33	71.18	70.1	68.55	140.897	69.9433
ENSG00000103365	GGA2	golgi associated, gamma adaptin ear containing, ARF binding protein 2 [Source:HGNC Symbol;Acc:HGNC:16064]	0.60615	-0.722253	1.69493e-99	2.93377e-98	yes	down	123.65	138.54	125.25	70.88	69.74	74.23	129.147	71.6167
ENSG00000260916	CCPG1	cell cycle progression 1 [Source:HGNC Symbol;Acc:HGNC:24227]	0.440318	-1.18338	2.33631e-99	4.0408e-98	yes	down	82.51	91.37	95.39	36	40.23	36.69	89.7567	37.64
ENSG00000163660	CCNL1	cyclin L1 [Source:HGNC Symbol;Acc:HGNC:20569]	1.67882	0.747445	2.69681e-99	4.6607e-98	yes	up	170.08	181.31	180.23	283.5	271.84	265.21	177.207	273.517
ENSG00000141552	ANAPC11	anaphase promoting complex subunit 11 [Source:HGNC Symbol;Acc:HGNC:14452]	2.55676	1.35432	2.82971e-99	4.8866e-98	yes	up	108.61	109.29	106.85	248.5	235.75	254.51	108.25	246.253
ENSG00000124006	OBSL1	obscurin like cytoskeletal adaptor 1 [Source:HGNC Symbol;Acc:HGNC:29092]	2.83176	1.5017	2.95656e-99	5.10172e-98	yes	up	15.73	16.55	16.5	35.91	30.58	34.07	16.26	33.52
ENSG00000183579	ZNRF3	zinc and ring finger 3 [Source:HGNC Symbol;Acc:HGNC:18126]	2.82741	1.49948	3.45539e-99	5.95789e-98	yes	up	10.11	10.06	11.06	26.2	26.86	28.58	10.41	27.2133
ENSG00000117500	TMED5	transmembrane p24 trafficking protein 5 [Source:HGNC Symbol;Acc:HGNC:24251]	0.523924	-0.932572	5.90913e-99	1.01808e-97	yes	down	68.11	69.34	71.4	33.36	36.93	32.81	69.6167	34.3667
ENSG00000183426	NPIPA1	nuclear pore complex interacting protein family member A1 [Source:HGNC Symbol;Acc:HGNC:7909]	0.467935	-1.09562	6.16225e-99	1.06088e-97	yes	down	123.6	113.81	117.8	65.62	70.77	63.58	118.403	66.6567
ENSG00000180921	FAM83H	family with sequence similarity 83 member H [Source:HGNC Symbol;Acc:HGNC:24797]	0.228903	-2.12719	8.6087e-99	1.48091e-97	yes	down	10.23	11.24	10.1	2.17	2.26	2.03	10.5233	2.15333
ENSG00000125459	MSTO1	misato mitochondrial distribution and morphology regulator 1 [Source:HGNC Symbol;Acc:HGNC:29678]	0.163226	-2.61506	9.85073e-99	1.69327e-97	yes	down	24.47	27.66	25.5	4.47	5.12	4.04	25.8767	4.54333
ENSG00000101412	E2F1	E2F transcription factor 1 [Source:HGNC Symbol;Acc:HGNC:3113]	3.70379	1.889	1.23758e-98	2.12566e-97	yes	up	8.17	8.18	7.13	26.27	27.32	28.26	7.82667	27.2833
ENSG00000176915	ANKLE2	ankyrin repeat and LEM domain containing 2 [Source:HGNC Symbol;Acc:HGNC:29101]	0.388309	-1.36472	1.26021e-98	2.16287e-97	yes	down	31.07	34.58	31.61	10.65	12.15	11.84	32.42	11.5467
ENSG00000173456	RNF26	ring finger protein 26 [Source:HGNC Symbol;Acc:HGNC:14646]	2.6572	1.40991	1.28171e-98	2.1981e-97	yes	up	14.86	15.68	15.82	38.29	38.14	39.47	15.4533	38.6333
ENSG00000188647	PTAR1	protein prenyltransferase alpha subunit repeat containing 1 [Source:HGNC Symbol;Acc:HGNC:30449]	2.472	1.30568	2.55203e-98	4.37328e-97	yes	up	10.41	9.8	9.35	15.74	16.05	16.07	9.85333	15.9533
ENSG00000106052	TAX1BP1	Tax1 binding protein 1 [Source:HGNC Symbol;Acc:HGNC:11575]	0.588557	-0.764745	2.63097e-98	4.50511e-97	yes	down	188.61	206.66	203.03	107.46	110.91	106.85	199.433	108.407
ENSG00000166275	BORCS7	BLOC-1 related complex subunit 7 [Source:HGNC Symbol;Acc:HGNC:23516]	0.0863716	-3.5333	3.24022e-98	5.5441e-97	yes	down	28.25	28.68	24.74	5.4	4.58	6.38	27.2233	5.45333
ENSG00000137337	MDC1	mediator of DNA damage checkpoint 1 [Source:HGNC Symbol;Acc:HGNC:21163]	2.46491	1.30154	3.54663e-98	6.06373e-97	yes	up	9.04	10.41	51.25	21.77	41.63	23.37	23.5667	28.9233
ENSG00000184007	PTP4A2	protein tyrosine phosphatase 4A2 [Source:HGNC Symbol;Acc:HGNC:9635]	0.528189	-0.920875	4.99186e-98	8.52813e-97	yes	down	101.49	103.27	117.27	67.66	71.85	74.38	107.343	71.2967
ENSG00000145506	NKD2	NKD inhibitor of WNT signaling pathway 2 [Source:HGNC Symbol;Acc:HGNC:17046]	3.75247	1.90784	5.0242e-98	8.57684e-97	yes	up	9.06	10.76	11.19	19.64	21.87	21.86	10.3367	21.1233
ENSG00000023608	SNAPC1	small nuclear RNA activating complex polypeptide 1 [Source:HGNC Symbol;Acc:HGNC:11134]	7.25902	2.85977	5.38816e-98	9.19114e-97	yes	up	2.09	2.18	2.28	17.35	15.9	17.03	2.18333	16.76
ENSG00000177479	ARIH2	ariadne RBR E3 ubiquitin protein ligase 2 [Source:HGNC Symbol;Acc:HGNC:690]	0.507914	-0.977343	6.22689e-98	1.06137e-96	yes	down	127.94	134.29	130.98	58.3	61.81	56.87	131.07	58.9933
ENSG00000155229	MMS19	MMS19 homolog, cytosolic iron-sulfur assembly component [Source:HGNC Symbol;Acc:HGNC:13824]	0.525329	-0.928706	6.70297e-98	1.14165e-96	yes	down	100.75	104.77	95.21	59.03	55.5	52.29	100.243	55.6067
ENSG00000013306	SLC25A39	solute carrier family 25 member 39 [Source:HGNC Symbol;Acc:HGNC:24279]	1.9162	0.938251	8.20391e-98	1.39623e-96	yes	up	108.81	103.97	101.37	180.12	179.7	189.7	104.717	183.173
ENSG00000279283		novel transcript	7.31587	2.87103	8.30626e-98	1.41257e-96	yes	up	1.4	1.44	1.2	9.96	9.74	9.35	1.34667	9.68333
ENSG00000198055	GRK6	G protein-coupled receptor kinase 6 [Source:HGNC Symbol;Acc:HGNC:4545]	3.73528	1.90121	9.07306e-98	1.5418e-96	yes	up	9.78	9.2	10.39	37.65	35.98	37.46	9.79	37.03
ENSG00000198218	QRICH1	glutamine rich 1 [Source:HGNC Symbol;Acc:HGNC:24713]	0.325108	-1.62101	9.82298e-98	1.66797e-96	yes	down	43.52	46.75	38.79	16.97	16.88	14.11	43.02	15.9867
ENSG00000153339	TRAPPC8	trafficking protein particle complex 8 [Source:HGNC Symbol;Acc:HGNC:29169]	0.351948	-1.50656	1.1027e-97	1.871e-96	yes	down	22.86	23.07	23.56	6.97	7.93	7.85	23.1633	7.58333
ENSG00000170266	GLB1	galactosidase beta 1 [Source:HGNC Symbol;Acc:HGNC:4298]	2.41424	1.27157	1.73372e-97	2.93944e-96	yes	up	26.11	24.37	28.43	55.47	57.02	56.43	26.3033	56.3067
ENSG00000137825	ITPKA	inositol-trisphosphate 3-kinase A [Source:HGNC Symbol;Acc:HGNC:6178]	0.32034	-1.64232	1.82761e-97	3.09627e-96	yes	down	66.07	71.67	65.57	18.86	15.87	20.36	67.77	18.3633
ENSG00000132359	RAP1GAP2	RAP1 GTPase activating protein 2 [Source:HGNC Symbol;Acc:HGNC:29176]	0.340104	-1.55595	1.85701e-97	3.14369e-96	yes	down	24.91	21.23	25.29	7.16	6.15	9.32	23.81	7.54333
ENSG00000178502	KLHL11	kelch like family member 11 [Source:HGNC Symbol;Acc:HGNC:19008]	3.31773	1.7302	2.40629e-97	4.07047e-96	yes	up	3.65	3.36	3.1	10.4	10.62	10.63	3.37	10.55
ENSG00000149554	CHEK1	checkpoint kinase 1 [Source:HGNC Symbol;Acc:HGNC:1925]	5.72085	2.51623	2.59124e-97	4.38001e-96	yes	up	3.93	3.64	3.69	20.04	19.7	18.82	3.75333	19.52
ENSG00000186594	MIR22HG	MIR22 host gene [Source:HGNC Symbol;Acc:HGNC:28219]	0.091451	-3.45086	2.65756e-97	4.48873e-96	yes	down	15.87	17.51	14.98	1.42	1.06	1.56	16.12	1.34667
ENSG00000198826	ARHGAP11A	Rho GTPase activating protein 11A [Source:HGNC Symbol;Acc:HGNC:15783]	4.21927	2.07699	3.26154e-97	5.50471e-96	yes	up	5.63	4.78	5.21	22.82	22.84	17.29	5.20667	20.9833
ENSG00000104731	KLHDC4	kelch domain containing 4 [Source:HGNC Symbol;Acc:HGNC:25272]	0.228638	-2.12886	4.96935e-97	8.38075e-96	yes	down	24.01	26.91	27.32	5.67	6.26	5.52	26.08	5.81667
ENSG00000254338	MAFA-AS1	MAFA antisense RNA 1 [Source:HGNC Symbol;Acc:HGNC:51203]	4.19657	2.06921	5.96508e-97	1.00525e-95	yes	up	16.65	12.35	10.55	46.38	47	37.16	13.1833	43.5133
ENSG00000106351	AGFG2	ArfGAP with FG repeats 2 [Source:HGNC Symbol;Acc:HGNC:5177]	3.07893	1.62243	6.54218e-97	1.1014e-95	yes	up	9.22	10.67	9.33	27.49	33.06	35.19	9.74	31.9133
ENSG00000198496	NBR2	neighbor of BRCA1 lncRNA 2 [Source:HGNC Symbol;Acc:HGNC:20691]	0.162133	-2.62475	6.54551e-97	1.1014e-95	yes	down	12.98	13.8	12.59	3.54	3.15	2.64	13.1233	3.11
ENSG00000285330		novel protein	3.86782	1.95152	9.48881e-97	1.59546e-95	yes	up	4.98	5.25	4.12	31.86	31.44	31.34	4.78333	31.5467
ENSG00000138073	PREB	prolactin regulatory element binding [Source:HGNC Symbol;Acc:HGNC:9356]	2.07638	1.05407	1.06545e-96	1.79012e-95	yes	up	88.93	75.46	79.64	165.31	165.65	166.52	81.3433	165.827
ENSG00000198399	ITSN2	intersectin 2 [Source:HGNC Symbol;Acc:HGNC:6184]	0.33892	-1.56098	1.18265e-96	1.98554e-95	yes	down	25.25	19.07	20.11	6.83	6.23	6.9	21.4767	6.65333
ENSG00000135829	DHX9	DExH-box helicase 9 [Source:HGNC Symbol;Acc:HGNC:2750]	0.437298	-1.19331	1.29266e-96	2.1686e-95	yes	down	41.49	43.74	50.18	21.3	20.99	19.92	45.1367	20.7367
ENSG00000109576	AADAT	aminoadipate aminotransferase [Source:HGNC Symbol;Acc:HGNC:17929]	0.170974	-2.54815	1.40064e-96	2.34799e-95	yes	down	13.73	14	13.72	2.14	2.44	2.65	13.8167	2.41
ENSG00000132254	ARFIP2	ADP ribosylation factor interacting protein 2 [Source:HGNC Symbol;Acc:HGNC:17160]	2.75471	1.4619	1.92851e-96	3.23046e-95	yes	up	20.08	20.62	20.79	50.93	54.65	52.2	20.4967	52.5933
ENSG00000178921	PFAS	phosphoribosylformylglycinamidine synthase [Source:HGNC Symbol;Acc:HGNC:8863]	0.270139	-1.88822	2.04961e-96	3.43076e-95	yes	down	18.04	15.61	15.06	7.4	5.06	6.82	16.2367	6.42667
ENSG00000060138	YBX3	Y-box binding protein 3 [Source:HGNC Symbol;Acc:HGNC:2428]	0.58092	-0.783588	2.14682e-96	3.59078e-95	yes	down	251.71	257.49	247.04	192.11	182.5	177.23	252.08	183.947
ENSG00000003402	CFLAR	CASP8 and FADD like apoptosis regulator [Source:HGNC Symbol;Acc:HGNC:1876]	0.407993	-1.29338	2.39209e-96	3.99802e-95	yes	down	60.73	73.08	71.87	32.42	35.54	29.26	68.56	32.4067
ENSG00000166794	PPIB	peptidylprolyl isomerase B [Source:HGNC Symbol;Acc:HGNC:9255]	0.640455	-0.642832	2.47772e-96	4.13805e-95	yes	down	934.61	930.76	952.99	565.63	542.36	577.27	939.453	561.753
ENSG00000183688	RFLNB	refilin B [Source:HGNC Symbol;Acc:HGNC:28705]	9.16475	3.1961	2.49588e-96	4.16527e-95	yes	up	1.16	1.03	1	9.15	9.25	9.02	1.06333	9.14
ENSG00000130787	HIP1R	huntingtin interacting protein 1 related [Source:HGNC Symbol;Acc:HGNC:18415]	0.467304	-1.09757	3.34468e-96	5.57763e-95	yes	down	68.23	61.5	65.93	32.04	31.72	38.02	65.22	33.9267
ENSG00000143190	POU2F1	POU class 2 homeobox 1 [Source:HGNC Symbol;Acc:HGNC:9212]	2.74873	1.45877	3.54305e-96	5.90402e-95	yes	up	2.74	3.46	3.38	6.97	7.98	7.05	3.19333	7.33333
ENSG00000187134	AKR1C1	aldo-keto reductase family 1 member C1 [Source:HGNC Symbol;Acc:HGNC:384]	0.613612	-0.704601	3.77063e-96	6.27858e-95	yes	down	1725.24	1942.21	1873.84	1088.72	1144.93	1094.12	1847.1	1109.26
ENSG00000047410	TPR	translocated promoter region, nuclear basket protein [Source:HGNC Symbol;Acc:HGNC:12017]	0.542075	-0.883435	3.82061e-96	6.35707e-95	yes	down	30.06	35.67	36.34	20.11	20.51	22.67	34.0233	21.0967
ENSG00000166710	B2M	beta-2-microglobulin [Source:HGNC Symbol;Acc:HGNC:914]	1.571	0.651686	4.33386e-96	7.20569e-95	yes	up	478.99	508.54	495.29	720.8	702.86	697.02	494.273	706.893
ENSG00000135999	EPC2	enhancer of polycomb homolog 2 [Source:HGNC Symbol;Acc:HGNC:24543]	0.161739	-2.62826	5.65141e-96	9.38932e-95	yes	down	15.98	18.77	17.07	6.37	5.26	4.29	17.2733	5.30667
ENSG00000128585	MKLN1	muskelin 1 [Source:HGNC Symbol;Acc:HGNC:7109]	0.463	-1.11092	6.10182e-96	1.01301e-94	yes	down	34.21	36.51	36.03	12.55	13.98	12.72	35.5833	13.0833
ENSG00000186193	SAPCD2	suppressor APC domain containing 2 [Source:HGNC Symbol;Acc:HGNC:28055]	5.47311	2.45236	8.47904e-96	1.40663e-94	yes	up	3.12	2.9	2.52	14.27	15.38	14.59	2.84667	14.7467
ENSG00000017483	SLC38A5	solute carrier family 38 member 5 [Source:HGNC Symbol;Acc:HGNC:18070]	0.248342	-2.0096	1.02262e-95	1.6952e-94	yes	down	60.57	62.11	56.85	16.79	10.9	15.53	59.8433	14.4067
ENSG00000059728	MXD1	MAX dimerization protein 1 [Source:HGNC Symbol;Acc:HGNC:6761]	0.537261	-0.896304	1.24172e-95	2.05689e-94	yes	down	60.7	61.88	62.84	34.54	29.93	31.33	61.8067	31.9333
ENSG00000060656	PTPRU	protein tyrosine phosphatase receptor type U [Source:HGNC Symbol;Acc:HGNC:9683]	1.79039	0.840273	1.93769e-95	3.20552e-94	yes	up	51.15	53.71	52.17	90.43	97.61	90.29	52.3433	92.7767
ENSG00000234745	HLA-B	major histocompatibility complex, class I, B [Source:HGNC Symbol;Acc:HGNC:4932]	3.52517	1.81769	1.938e-95	3.20552e-94	yes	up	33.95	17.94	38.09	108.93	101.15	93.89	29.9933	101.323
ENSG00000163728	TTC14	tetratricopeptide repeat domain 14 [Source:HGNC Symbol;Acc:HGNC:24697]	0.359916	-1.47427	2.00071e-95	3.30679e-94	yes	down	34.32	42.2	36.34	9.22	8.02	9.46	37.62	8.9
ENSG00000133318	RTN3	reticulon 3 [Source:HGNC Symbol;Acc:HGNC:10469]	0.507912	-0.977349	2.1281e-95	3.51475e-94	yes	down	101.95	102.33	101.08	51.48	51.22	52.48	101.787	51.7267
ENSG00000111897	SERINC1	serine incorporator 1 [Source:HGNC Symbol;Acc:HGNC:13464]	0.611944	-0.708529	2.55974e-95	4.22451e-94	yes	down	129.97	136.21	133.94	76.62	77.77	76.07	133.373	76.82
ENSG00000125648	SLC25A23	solute carrier family 25 member 23 [Source:HGNC Symbol;Acc:HGNC:19375]	3.93077	1.97481	2.93829e-95	4.84568e-94	yes	up	6.71	5.45	5.92	23.26	19.97	23.65	6.02667	22.2933
ENSG00000102760	RGCC	regulator of cell cycle [Source:HGNC Symbol;Acc:HGNC:20369]	0.0972089	-3.36277	3.19315e-95	5.2621e-94	yes	down	44.73	48.5	44.98	3.87	4.43	4.22	46.07	4.17333
ENSG00000105357	MYH14	myosin heavy chain 14 [Source:HGNC Symbol;Acc:HGNC:23212]	2.01175	1.00845	3.66005e-95	6.02708e-94	yes	up	17.93	17.74	18.1	33	34.43	34.16	17.9233	33.8633
ENSG00000117298	ECE1	endothelin converting enzyme 1 [Source:HGNC Symbol;Acc:HGNC:3146]	2.12826	1.08967	4.17272e-95	6.86119e-94	yes	up	18.77	23.36	21.92	43.27	47.9	49.6	21.35	46.9233
ENSG00000088812	ATRN	attractin [Source:HGNC Symbol;Acc:HGNC:885]	0.551513	-0.858532	4.25333e-95	6.9886e-94	yes	down	42.47	42.84	43.51	24.33	26.22	24.41	42.94	24.9867
ENSG00000040487	SLC66A1	solute carrier family 66 member 1 [Source:HGNC Symbol;Acc:HGNC:26001]	0.227538	-2.13582	5.42133e-95	8.90118e-94	yes	down	33.76	35.75	32.7	8.29	6.69	9.25	34.07	8.07667
ENSG00000148719	DNAJB12	DnaJ heat shock protein family (Hsp40) member B12 [Source:HGNC Symbol;Acc:HGNC:14891]	0.209122	-2.25759	6.64923e-95	1.09092e-93	yes	down	19.55	17.9	17.97	3.68	3.75	4.12	18.4733	3.85
ENSG00000162415	ZSWIM5	zinc finger SWIM-type containing 5 [Source:HGNC Symbol;Acc:HGNC:29299]	0.186157	-2.42541	1.25175e-94	2.05221e-93	yes	down	7.56	7.91	7.64	1.37	1.35	1.28	7.70333	1.33333
ENSG00000064687	ABCA7	ATP binding cassette subfamily A member 7 [Source:HGNC Symbol;Acc:HGNC:37]	0.344922	-1.53566	1.86178e-94	3.0501e-93	yes	down	36.93	34.9	31.78	12.09	11.19	14.07	34.5367	12.45
ENSG00000139514	SLC7A1	solute carrier family 7 member 1 [Source:HGNC Symbol;Acc:HGNC:11057]	0.571621	-0.806868	1.88915e-94	3.09268e-93	yes	down	44.49	44.99	44.32	25.08	25.35	27.7	44.6	26.0433
ENSG00000092853	CLSPN	claspin [Source:HGNC Symbol;Acc:HGNC:19715]	6.20545	2.63354	1.89636e-94	3.1022e-93	yes	up	1.31	1.62	1.16	9.67	10.51	8.45	1.36333	9.54333
ENSG00000117016	RIMS3	regulating synaptic membrane exocytosis 3 [Source:HGNC Symbol;Acc:HGNC:21292]	6.17264	2.62589	1.97688e-94	3.23156e-93	yes	up	1.46	1.77	1.11	7.22	6.78	7.41	1.44667	7.13667
ENSG00000130958	SLC35D2	solute carrier family 35 member D2 [Source:HGNC Symbol;Acc:HGNC:20799]	0.290924	-1.78129	4.57358e-94	7.46539e-93	yes	down	73.3	76.79	73.88	21.33	19.62	21.94	74.6567	20.9633
ENSG00000213853	EMP2	epithelial membrane protein 2 [Source:HGNC Symbol;Acc:HGNC:3334]	2.52839	1.33822	9.90412e-94	1.61546e-92	yes	up	14.69	13.79	18.86	39.57	47.78	43.68	15.78	43.6767
ENSG00000121621	KIF18A	kinesin family member 18A [Source:HGNC Symbol;Acc:HGNC:29441]	19.5244	4.28721	1.17035e-93	1.90756e-92	yes	up	0.32	0.73	0.86	11.59	11.8	12.59	0.636667	11.9933
ENSG00000182632	CCNYL2	cyclin Y like 2 (pseudogene) [Source:HGNC Symbol;Acc:HGNC:23495]	0.186263	-2.42458	1.18068e-93	1.92299e-92	yes	down	8.81	9.79	9.32	2.57	1.79	2.02	9.30667	2.12667
ENSG00000054118	THRAP3	thyroid hormone receptor associated protein 3 [Source:HGNC Symbol;Acc:HGNC:22964]	0.635747	-0.653475	1.19991e-93	1.9529e-92	yes	down	108.29	110.7	113.46	62.48	67.03	60.52	110.817	63.3433
ENSG00000099817	POLR2E	RNA polymerase II, I and III subunit E [Source:HGNC Symbol;Acc:HGNC:9192]	2.02645	1.01895	1.70407e-93	2.76939e-92	yes	up	232.75	199.47	203.03	395.76	389.64	433.89	211.75	406.43
ENSG00000174951	FUT1	fucosyltransferase 1 (H blood group) [Source:HGNC Symbol;Acc:HGNC:4012]	0.0476503	-4.39137	1.95792e-93	3.17963e-92	yes	down	12.17	11.37	11.37	0.3	0.82	0.67	11.6367	0.596667
ENSG00000196363	WDR5	WD repeat domain 5 [Source:HGNC Symbol;Acc:HGNC:12757]	2.34784	1.23134	2.39818e-93	3.89177e-92	yes	up	18.09	17.17	17.99	31.72	32.42	32.88	17.75	32.34
ENSG00000010017	RANBP9	RAN binding protein 9 [Source:HGNC Symbol;Acc:HGNC:13727]	0.46939	-1.09114	2.75957e-93	4.47499e-92	yes	down	64.21	65.21	74.83	32.89	35.25	30.5	68.0833	32.88
ENSG00000115091	ACTR3	actin related protein 3 [Source:HGNC Symbol;Acc:HGNC:170]	0.584551	-0.774598	3.48686e-93	5.65029e-92	yes	down	192.37	199	198.12	113.33	116.78	111.7	196.497	113.937
ENSG00000155115	GTF3C6	general transcription factor IIIC subunit 6 [Source:HGNC Symbol;Acc:HGNC:20872]	0.203108	-2.29968	4.63606e-93	7.50705e-92	yes	down	96.46	94.82	111.04	20.19	19.31	17.66	100.773	19.0533
ENSG00000154845	PPP4R1	protein phosphatase 4 regulatory subunit 1 [Source:HGNC Symbol;Acc:HGNC:9320]	0.356237	-1.48909	5.52251e-93	8.93598e-92	yes	down	34.82	30.63	33.55	13.94	12.64	13.62	33	13.4
ENSG00000100227	POLDIP3	DNA polymerase delta interacting protein 3 [Source:HGNC Symbol;Acc:HGNC:23782]	2.02121	1.01522	6.70706e-93	1.08449e-91	yes	up	37.1	32.22	38.47	62.46	61.16	63.67	35.93	62.43
ENSG00000197312	DDI2	DNA damage inducible 1 homolog 2 [Source:HGNC Symbol;Acc:HGNC:24578]	1.95868	0.969879	7.41359e-93	1.19786e-91	yes	up	11.85	11.88	11.76	28.04	27.92	28.05	11.83	28.0033
ENSG00000156599	ZDHHC5	zinc finger DHHC-type palmitoyltransferase 5 [Source:HGNC Symbol;Acc:HGNC:18472]	0.39161	-1.35251	1.0488e-92	1.69339e-91	yes	down	24.49	25.85	25.13	9.12	9.78	10.46	25.1567	9.78667
ENSG00000149532	CPSF7	cleavage and polyadenylation specific factor 7 [Source:HGNC Symbol;Acc:HGNC:30098]	0.387103	-1.36921	1.82573e-92	2.94356e-91	yes	down	49.5	48.42	46.79	14.03	21.31	17.4	48.2367	17.58
ENSG00000101367	MAPRE1	microtubule associated protein RP/EB family member 1 [Source:HGNC Symbol;Acc:HGNC:6890]	0.635694	-0.653596	2.10029e-92	3.38378e-91	yes	down	192.92	196.08	200.09	113.36	111.82	108.54	196.363	111.24
ENSG00000075391	RASAL2	RAS protein activator like 2 [Source:HGNC Symbol;Acc:HGNC:9874]	0.200735	-2.31664	2.91915e-92	4.69966e-91	yes	down	7.7	5.72	6.42	1.27	0.84	0.84	6.61333	0.983333
ENSG00000205213	LGR4	leucine rich repeat containing G protein-coupled receptor 4 [Source:HGNC Symbol;Acc:HGNC:13299]	1.90655	0.930963	4.4477e-92	7.15538e-91	yes	up	23.33	25.18	23.95	43.78	44.96	52.04	24.1533	46.9267
ENSG00000141562	NARF	nuclear prelamin A recognition factor [Source:HGNC Symbol;Acc:HGNC:29916]	2.04144	1.02959	5.13579e-92	8.25642e-91	yes	up	51.2	52.28	55.96	90.39	91.31	89.76	53.1467	90.4867
ENSG00000185559	DLK1	delta like non-canonical Notch ligand 1 [Source:HGNC Symbol;Acc:HGNC:2907]	1.98172	0.986756	8.14277e-92	1.30811e-90	yes	up	97.12	85.07	84.3	156.48	163.14	163.3	88.83	160.973
ENSG00000116044	NFE2L2	nuclear factor, erythroid 2 like 2 [Source:HGNC Symbol;Acc:HGNC:7782]	1.66146	0.73245	8.42949e-92	1.3532e-90	yes	up	126.2	127.37	123.49	175.18	181.84	166.37	125.687	174.463
ENSG00000104756	KCTD9	potassium channel tetramerization domain containing 9 [Source:HGNC Symbol;Acc:HGNC:22401]	2.52371	1.33554	9.51897e-92	1.527e-90	yes	up	14.39	15.53	19.01	20.51	20.05	18.36	16.31	19.64
ENSG00000039560	RAI14	retinoic acid induced 14 [Source:HGNC Symbol;Acc:HGNC:14873]	0.234623	-2.09158	1.15937e-91	1.85849e-90	yes	down	19.25	21.29	18.68	3.2	3.92	4.99	19.74	4.03667
ENSG00000111665	CDCA3	cell division cycle associated 3 [Source:HGNC Symbol;Acc:HGNC:14624]	10.8883	3.44471	1.49604e-91	2.39645e-90	yes	up	1.22	1.55	2.03	25.12	29.23	28.09	1.6	27.48
ENSG00000160218	TRAPPC10	trafficking protein particle complex 10 [Source:HGNC Symbol;Acc:HGNC:11868]	0.392839	-1.34799	1.77961e-91	2.84866e-90	yes	down	26.02	25	29.06	10.05	8.48	9.08	26.6933	9.20333
ENSG00000151276	MAGI1	membrane associated guanylate kinase, WW and PDZ domain containing 1 [Source:HGNC Symbol;Acc:HGNC:946]	0.436458	-1.19608	2.01269e-91	3.21943e-90	yes	down	34.73	35.29	39.5	27.42	25.79	24.67	36.5067	25.96
ENSG00000152601	MBNL1	muscleblind like splicing regulator 1 [Source:HGNC Symbol;Acc:HGNC:6923]	0.488463	-1.03368	2.06575e-91	3.30195e-90	yes	down	45.44	47.21	45.79	23.98	20.36	19.93	46.1467	21.4233
ENSG00000117448	AKR1A1	aldo-keto reductase family 1 member A1 [Source:HGNC Symbol;Acc:HGNC:380]	1.96876	0.977291	2.09906e-91	3.3528e-90	yes	up	108.41	104.52	105.25	174.95	193.82	200.36	106.06	189.71
ENSG00000214176	PLEKHM1P1	pleckstrin homology and RUN domain containing M1 pseudogene 1 [Source:HGNC Symbol;Acc:HGNC:35411]	0.385454	-1.37537	2.57253e-91	4.10612e-90	yes	down	21.99	23.03	21.49	7.31	7.61	7.17	22.17	7.36333
ENSG00000141505	ASGR1	asialoglycoprotein receptor 1 [Source:HGNC Symbol;Acc:HGNC:742]	1.57536	0.655683	2.59594e-91	4.14053e-90	yes	up	264.73	273.35	274.6	393.14	409.97	409.76	270.893	404.29
ENSG00000224531	SMIM13	small integral membrane protein 13 [Source:HGNC Symbol;Acc:HGNC:27356]	0.304493	-1.71552	2.7897e-91	4.4464e-90	yes	down	16.24	18.36	17.84	6.1	5.38	7.19	17.48	6.22333
ENSG00000180992	MRPL14	mitochondrial ribosomal protein L14 [Source:HGNC Symbol;Acc:HGNC:14279]	2.37413	1.2474	2.85037e-91	4.53987e-90	yes	up	77.07	75.76	71.08	161.09	167.04	167.71	74.6367	165.28
ENSG00000136986	DERL1	derlin 1 [Source:HGNC Symbol;Acc:HGNC:28454]	0.379362	-1.39835	3.32675e-91	5.29485e-90	yes	down	37.72	40.71	39.57	15.45	21.87	17.12	39.3333	18.1467
ENSG00000095752	IL11	interleukin 11 [Source:HGNC Symbol;Acc:HGNC:5966]	0.345151	-1.5347	4.60941e-91	7.32588e-90	yes	down	44.42	44.62	46.62	18.44	17.21	15.99	45.22	17.2133
ENSG00000109062	SLC9A3R1	SLC9A3 regulator 1 [Source:HGNC Symbol;Acc:HGNC:11075]	2.19925	1.13701	5.46014e-91	8.66565e-90	yes	up	74.4	63.34	63.43	150.44	142.52	148.59	67.0567	147.183
ENSG00000116171	SCP2	sterol carrier protein 2 [Source:HGNC Symbol;Acc:HGNC:10606]	2.54331	1.34671	6.2145e-91	9.85587e-90	yes	up	41.71	42.9	43.92	61.25	61.39	60.12	42.8433	60.92
ENSG00000167670	CHAF1A	chromatin assembly factor 1 subunit A [Source:HGNC Symbol;Acc:HGNC:1910]	4.81239	2.26675	6.52154e-91	1.03355e-89	yes	up	3.54	3.86	5.9	20.97	19.64	26.31	4.43333	22.3067
ENSG00000108349	CASC3	CASC3 exon junction complex subunit [Source:HGNC Symbol;Acc:HGNC:17040]	1.59715	0.675498	7.73881e-91	1.2256e-89	yes	up	74.77	73.93	77.2	125.13	111.42	119.04	75.3	118.53
ENSG00000058056	USP13	ubiquitin specific peptidase 13 [Source:HGNC Symbol;Acc:HGNC:12611]	0.22116	-2.17684	7.81292e-91	1.23645e-89	yes	down	27.28	34.01	87.92	11.13	15.36	5.76	49.7367	10.75
ENSG00000163395	IGFN1	immunoglobulin like and fibronectin type III domain containing 1 [Source:HGNC Symbol;Acc:HGNC:24607]	0.0970129	-3.36568	9.11499e-91	1.4415e-89	yes	down	3.65	3.46	3.32	0.32	0.35	0.35	3.47667	0.34
ENSG00000134569	LRP4	LDL receptor related protein 4 [Source:HGNC Symbol;Acc:HGNC:6696]	4.26147	2.09135	9.33368e-91	1.47504e-89	yes	up	2.47	3.04	2.82	10.53	10.22	10.38	2.77667	10.3767
ENSG00000214357	NEURL1B	neuralized E3 ubiquitin protein ligase 1B [Source:HGNC Symbol;Acc:HGNC:35422]	13.0499	3.70597	1.6483e-90	2.60303e-89	yes	up	0.34	0.32	0.37	4.42	4.05	4.25	0.343333	4.24
ENSG00000119986	AVPI1	arginine vasopressin induced 1 [Source:HGNC Symbol;Acc:HGNC:30898]	4.00137	2.0005	1.69865e-90	2.68065e-89	yes	up	15.41	12.74	16.49	54.54	54.76	58.18	14.88	55.8267
ENSG00000130164	LDLR	low density lipoprotein receptor [Source:HGNC Symbol;Acc:HGNC:6547]	0.512092	-0.965525	1.77501e-90	2.79918e-89	yes	down	42.4	45.53	46.72	22	22.61	21.91	44.8833	22.1733
ENSG00000169062	UPF3A	UPF3A regulator of nonsense mediated mRNA decay [Source:HGNC Symbol;Acc:HGNC:20332]	0.333341	-1.58493	1.87983e-90	2.96239e-89	yes	down	42.78	46.88	46.46	14.46	17.3	15.49	45.3733	15.75
ENSG00000228100	LINC01820	long intergenic non-protein coding RNA 1820 [Source:HGNC Symbol;Acc:HGNC:52625]	0.0508849	-4.29662	2.22875e-90	3.50977e-89	yes	down	16.95	19.04	21.65	2.05	0.13	1.93	19.2133	1.37
ENSG00000153395	LPCAT1	lysophosphatidylcholine acyltransferase 1 [Source:HGNC Symbol;Acc:HGNC:25718]	1.74845	0.806077	2.74154e-90	4.31425e-89	yes	up	35.45	37.59	34.45	61.34	60.75	61.98	35.83	61.3567
ENSG00000246451		novel transcript, antisense to KLC1	3.80396	1.9275	2.79999e-90	4.40314e-89	yes	up	4.04	4.35	4.81	15.8	14.85	15.54	4.4	15.3967
ENSG00000188229	TUBB4B	tubulin beta 4B class IVb [Source:HGNC Symbol;Acc:HGNC:20771]	1.71981	0.782253	2.97538e-90	4.67566e-89	yes	up	116.5	120.38	119.21	186.7	192.62	189.15	118.697	189.49
ENSG00000008517	IL32	interleukin 32 [Source:HGNC Symbol;Acc:HGNC:16830]	1.76003	0.815599	3.16821e-90	4.97518e-89	yes	up	279.5	262.6	268.53	421.76	424.37	429.77	270.21	425.3
ENSG00000165304	MELK	maternal embryonic leucine zipper kinase [Source:HGNC Symbol;Acc:HGNC:16870]	4.65595	2.21907	3.32751e-90	5.22166e-89	yes	up	4.81	5.46	5.34	24.65	24.77	21.38	5.20333	23.6
ENSG00000197321	SVIL	supervillin [Source:HGNC Symbol;Acc:HGNC:11480]	0.453825	-1.13979	3.70759e-90	5.81402e-89	yes	down	22.36	24.46	24.76	10.69	9.22	9.48	23.86	9.79667
ENSG00000077147	TM9SF3	transmembrane 9 superfamily member 3 [Source:HGNC Symbol;Acc:HGNC:21529]	0.622777	-0.683213	3.89169e-90	6.09416e-89	yes	down	70.13	76.14	84.27	41.72	43.56	42.42	76.8467	42.5667
ENSG00000152795	HNRNPDL	heterogeneous nuclear ribonucleoprotein D like [Source:HGNC Symbol;Acc:HGNC:5037]	0.64788	-0.6262	4.35086e-90	6.80842e-89	yes	down	388.63	393.61	409.34	257.86	252.51	244.37	397.193	251.58
ENSG00000141560	FN3KRP	fructosamine 3 kinase related protein [Source:HGNC Symbol;Acc:HGNC:25700]	2.65882	1.41079	4.71619e-90	7.37495e-89	yes	up	18.36	18.63	19.79	37.94	34.67	38.67	18.9267	37.0933
ENSG00000123607	TTC21B	tetratricopeptide repeat domain 21B [Source:HGNC Symbol;Acc:HGNC:25660]	2.73268	1.45032	5.79725e-90	9.05912e-89	yes	up	7.22	7.84	7.32	13.74	13.87	14.79	7.46	14.1333
ENSG00000132485	ZRANB2	zinc finger RANBP2-type containing 2 [Source:HGNC Symbol;Acc:HGNC:13058]	0.474472	-1.0756	8.52466e-90	1.33118e-88	yes	down	59.26	54.15	55.6	21.43	24.58	19.57	56.3367	21.86
ENSG00000153214	TMEM87B	transmembrane protein 87B [Source:HGNC Symbol;Acc:HGNC:25913]	0.261441	-1.93544	8.99554e-90	1.40373e-88	yes	down	21.17	20.96	23.75	4.77	3.65	4.42	21.96	4.28
ENSG00000089902	RCOR1	REST corepressor 1 [Source:HGNC Symbol;Acc:HGNC:17441]	2.20884	1.14329	9.76678e-90	1.52302e-88	yes	up	10.87	11.12	11.51	22.89	21.41	21.09	11.1667	21.7967
ENSG00000122863	CHST3	carbohydrate sulfotransferase 3 [Source:HGNC Symbol;Acc:HGNC:1971]	0.244986	-2.02923	9.91821e-90	1.54555e-88	yes	down	8.82	8.59	8.7	1.93	1.86	2.19	8.70333	1.99333
ENSG00000182473	EXOC7	exocyst complex component 7 [Source:HGNC Symbol;Acc:HGNC:23214]	0.353725	-1.4993	1.12908e-89	1.75823e-88	yes	down	30.69	29.75	33.56	17.26	18.32	18.04	31.3333	17.8733
ENSG00000159228	CBR1	carbonyl reductase 1 [Source:HGNC Symbol;Acc:HGNC:1548]	4.03612	2.01297	1.32156e-89	2.05652e-88	yes	up	20.37	24.06	24.35	72.56	81.07	80.23	22.9267	77.9533
ENSG00000142089	IFITM3	interferon induced transmembrane protein 3 [Source:HGNC Symbol;Acc:HGNC:5414]	2.3547	1.23554	1.59267e-89	2.47668e-88	yes	up	221.75	194.99	194.3	418.21	446.7	457.86	203.68	440.923
ENSG00000214530	STARD10	StAR related lipid transfer domain containing 10 [Source:HGNC Symbol;Acc:HGNC:10666]	2.12961	1.09059	1.94945e-89	3.02937e-88	yes	up	133.22	120.45	116.2	222.11	244.42	236.55	123.29	234.36
ENSG00000117834	SLC5A9	solute carrier family 5 member 9 [Source:HGNC Symbol;Acc:HGNC:22146]	13.5555	3.76081	2.4769e-89	3.84634e-88	yes	up	0.51	0.63	0.71	8.06	7.83	7.51	0.616667	7.8
ENSG00000066739	ATG2B	autophagy related 2B [Source:HGNC Symbol;Acc:HGNC:20187]	0.391761	-1.35195	2.5181e-89	3.9076e-88	yes	down	24.8	25.35	21.86	10.35	9.83	7.5	24.0033	9.22667
ENSG00000079332	SAR1A	secretion associated Ras related GTPase 1A [Source:HGNC Symbol;Acc:HGNC:10534]	1.80885	0.855077	2.63732e-89	4.08977e-88	yes	up	39.86	41.75	40.42	70.98	71.61	63.58	40.6767	68.7233
ENSG00000162878	PKDCC	protein kinase domain containing, cytoplasmic [Source:HGNC Symbol;Acc:HGNC:25123]	3.10481	1.6345	2.98806e-89	4.63045e-88	yes	up	24.39	27.97	25.06	68.3	75.22	80.29	25.8067	74.6033
ENSG00000112679	DUSP22	dual specificity phosphatase 22 [Source:HGNC Symbol;Acc:HGNC:16077]	0.410408	-1.28487	4.32336e-89	6.69507e-88	yes	down	55.61	60.2	55.54	21.08	19.56	21.1	57.1167	20.58
ENSG00000162522	KIAA1522	KIAA1522 [Source:HGNC Symbol;Acc:HGNC:29301]	0.486865	-1.03841	4.86083e-89	7.52216e-88	yes	down	30.98	30.93	30.64	14.29	14.12	14.13	30.85	14.18
ENSG00000164976	MYORG	myogenesis regulating glycosidase (putative) [Source:HGNC Symbol;Acc:HGNC:19918]	2.80887	1.48999	5.34734e-89	8.26932e-88	yes	up	4.89	5.35	5.4	14.24	13.91	13.28	5.21333	13.81
ENSG00000081721	DUSP12	dual specificity phosphatase 12 [Source:HGNC Symbol;Acc:HGNC:3067]	0.240296	-2.05712	5.67293e-89	8.76676e-88	yes	down	72.33	66.92	68.45	19.21	16.44	17	69.2333	17.55
ENSG00000116478	HDAC1	histone deacetylase 1 [Source:HGNC Symbol;Acc:HGNC:4852]	1.64491	0.718012	8.3102e-89	1.28334e-87	yes	up	140.94	142	146.05	169.76	168.57	176.03	142.997	171.453
ENSG00000154358	OBSCN	obscurin, cytoskeletal calmodulin and titin-interacting RhoGEF [Source:HGNC Symbol;Acc:HGNC:15719]	0.253306	-1.98105	8.94423e-89	1.3803e-87	yes	down	10.22	9.66	10.45	2.86	2.9	2.6	10.11	2.78667
ENSG00000108797	CNTNAP1	contactin associated protein 1 [Source:HGNC Symbol;Acc:HGNC:8011]	4.40698	2.13979	1.01958e-88	1.57127e-87	yes	up	4.37	3.69	4.1	12.38	10.5	12.02	4.05333	11.6333
ENSG00000113407	TARS1	threonyl-tRNA synthetase 1 [Source:HGNC Symbol;Acc:HGNC:11572]	0.535849	-0.900102	1.09914e-88	1.69271e-87	yes	down	167.09	126.05	135.7	65.35	85.24	102.77	142.947	84.4533
ENSG00000204394	VARS1	valyl-tRNA synthetase 1 [Source:HGNC Symbol;Acc:HGNC:12651]	0.54794	-0.867911	1.20485e-88	1.85424e-87	yes	down	81.53	77.45	82.31	38.47	39.5	37.12	80.43	38.3633
ENSG00000083896	YTHDC1	YTH domain containing 1 [Source:HGNC Symbol;Acc:HGNC:30626]	1.70272	0.767841	1.34687e-88	2.07138e-87	yes	up	53.2	48.16	45.92	61.44	67.16	60.5	49.0933	63.0333
ENSG00000103316	CRYM	crystallin mu [Source:HGNC Symbol;Acc:HGNC:2418]	6.60836	2.72429	1.79074e-88	2.75212e-87	yes	up	5.5	5.56	4.64	28.66	34.39	30.63	5.23333	31.2267
ENSG00000168374	ARF4	ADP ribosylation factor 4 [Source:HGNC Symbol;Acc:HGNC:655]	1.70663	0.771154	2.18511e-88	3.35591e-87	yes	up	159.08	162.88	163.73	290.33	274.01	276.5	161.897	280.28
ENSG00000173894	CBX2	chromobox 2 [Source:HGNC Symbol;Acc:HGNC:1552]	5.50717	2.46131	2.66064e-88	4.08342e-87	yes	up	1.97	2.56	2.16	9.24	8.68	9.8	2.23	9.24
ENSG00000177606	JUN	Jun proto-oncogene, AP-1 transcription factor subunit [Source:HGNC Symbol;Acc:HGNC:6204]	1.73751	0.79702	2.71771e-88	4.16815e-87	yes	up	87.4	83.76	79.87	142.38	140.34	134.41	83.6767	139.043
ENSG00000123130	ACOT9	acyl-CoA thioesterase 9 [Source:HGNC Symbol;Acc:HGNC:17152]	0.328145	-1.6076	3.20664e-88	4.91465e-87	yes	down	48.38	50.32	52.72	18.42	18.4	17.22	50.4733	18.0133
ENSG00000177106	EPS8L2	EPS8 like 2 [Source:HGNC Symbol;Acc:HGNC:21296]	0.587739	-0.766753	3.86858e-88	5.92511e-87	yes	down	154.92	155.04	158.21	96.28	94.63	98.18	156.057	96.3633
ENSG00000228253	MT-ATP8	mitochondrially encoded ATP synthase membrane subunit 8 [Source:HGNC Symbol;Acc:HGNC:7415]	2.00243	1.00175	4.16554e-88	6.37119e-87	yes	up	6515.5	7220.47	7052.4	12284	12083.7	10494.2	6929.46	11620.6
ENSG00000106400	ZNHIT1	zinc finger HIT-type containing 1 [Source:HGNC Symbol;Acc:HGNC:21688]	2.4547	1.29555	7.23665e-88	1.10609e-86	yes	up	94.52	89.51	102.09	230.62	239.06	230.08	95.3733	233.253
ENSG00000153132	CLGN	calmegin [Source:HGNC Symbol;Acc:HGNC:2060]	0.151652	-2.72116	7.79262e-88	1.19025e-86	yes	down	14.91	17.25	15.08	2.13	2.43	2.18	15.7467	2.24667
ENSG00000168615	ADAM9	ADAM metallopeptidase domain 9 [Source:HGNC Symbol;Acc:HGNC:216]	0.625418	-0.677107	8.88995e-88	1.35693e-86	yes	down	125.72	130.34	132.22	76.73	78.83	72.85	129.427	76.1367
ENSG00000118046	STK11	serine/threonine kinase 11 [Source:HGNC Symbol;Acc:HGNC:11389]	2.41783	1.27371	9.44582e-88	1.44079e-86	yes	up	44.04	33.35	30.53	75.65	72.06	75.29	35.9733	74.3333
ENSG00000081377	CDC14B	cell division cycle 14B [Source:HGNC Symbol;Acc:HGNC:1719]	2.53351	1.34114	1.18272e-87	1.8028e-86	yes	up	9.94	8.04	8.69	20.33	19.77	18.38	8.89	19.4933
ENSG00000109079	TNFAIP1	TNF alpha induced protein 1 [Source:HGNC Symbol;Acc:HGNC:11894]	2.25652	1.1741	1.31528e-87	2.0035e-86	yes	up	16.54	18.3	18.41	37.49	35.4	37.43	17.75	36.7733
ENSG00000185986	SDHAP3	succinate dehydrogenase complex flavoprotein subunit A pseudogene 3 [Source:HGNC Symbol;Acc:HGNC:18781]	0.326825	-1.61341	1.33562e-87	2.03308e-86	yes	down	11.18	11.43	11.8	6.48	6.55	7.08	11.47	6.70333
ENSG00000072134	EPN2	epsin 2 [Source:HGNC Symbol;Acc:HGNC:18639]	2.42216	1.2763	1.46232e-87	2.22444e-86	yes	up	14.8	12.98	10.67	28.06	25.89	25.39	12.8167	26.4467
ENSG00000114346	ECT2	epithelial cell transforming 2 [Source:HGNC Symbol;Acc:HGNC:3155]	1.89417	0.921566	1.55794e-87	2.36827e-86	yes	up	25.71	26.84	24.51	54.66	56.91	53.27	25.6867	54.9467
ENSG00000162775	RBM15	RNA binding motif protein 15 [Source:HGNC Symbol;Acc:HGNC:14959]	2.87441	1.52327	1.82297e-87	2.76929e-86	yes	up	7.73	8.53	8.47	19.23	21.5	21.32	8.24333	20.6833
ENSG00000165629	ATP5F1C	ATP synthase F1 subunit gamma [Source:HGNC Symbol;Acc:HGNC:833]	1.65025	0.722684	2.26552e-87	3.43922e-86	yes	up	239	251.92	236.25	310.9	328.68	310.42	242.39	316.667
ENSG00000090686	USP48	ubiquitin specific peptidase 48 [Source:HGNC Symbol;Acc:HGNC:18533]	0.613703	-0.704388	2.64974e-87	4.01976e-86	yes	down	69.88	72.96	75.11	45.4	49.15	46.13	72.65	46.8933
ENSG00000137103	TMEM8B	transmembrane protein 8B [Source:HGNC Symbol;Acc:HGNC:21427]	12.0751	3.59396	3.61556e-87	5.48123e-86	yes	up	0.75	1.56	1.44	16.38	14.66	14.16	1.25	15.0667
ENSG00000100292	HMOX1	heme oxygenase 1 [Source:HGNC Symbol;Acc:HGNC:5013]	0.099562	-3.32826	4.38475e-87	6.64283e-86	yes	down	106.62	157	131.41	11.95	12.93	13.06	131.677	12.6467
ENSG00000139505	MTMR6	myotubularin related protein 6 [Source:HGNC Symbol;Acc:HGNC:7453]	0.206988	-2.27238	6.06698e-87	9.18515e-86	yes	down	9.76	9.35	10.54	2.02	1.89	2.07	9.88333	1.99333
ENSG00000129933	MAU2	MAU2 sister chromatid cohesion factor [Source:HGNC Symbol;Acc:HGNC:29140]	0.263332	-1.92505	6.44735e-87	9.74781e-86	yes	down	17.11	19.25	15.57	6.13	3.55	5.18	17.31	4.95333
ENSG00000164379	FOXQ1	forkhead box Q1 [Source:HGNC Symbol;Acc:HGNC:20951]	0.352648	-1.5037	6.79279e-87	1.02631e-85	yes	down	48.19	43	41.68	14.9	14.6	15.02	44.29	14.84
ENSG00000128228	SDF2L1	stromal cell derived factor 2 like 1 [Source:HGNC Symbol;Acc:HGNC:10676]	0.29575	-1.75755	1.03698e-86	1.5657e-85	yes	down	153.33	132.33	132.53	39.29	37.11	38.87	139.397	38.4233
ENSG00000175711	B3GNTL1	UDP-GlcNAc:betaGal beta-1,3-N-acetylglucosaminyltransferase like 1 [Source:HGNC Symbol;Acc:HGNC:21727]	0.285208	-1.80991	1.11233e-86	1.67833e-85	yes	down	19.25	16.89	18.75	6.24	5.41	5.23	18.2967	5.62667
ENSG00000112159	MDN1	midasin AAA ATPase 1 [Source:HGNC Symbol;Acc:HGNC:18302]	0.505472	-0.984297	1.62998e-86	2.45773e-85	yes	down	20.05	18.85	19.56	19.92	20.33	15.11	19.4867	18.4533
ENSG00000166471	TMEM41B	transmembrane protein 41B [Source:HGNC Symbol;Acc:HGNC:28948]	0.492001	-1.02327	2.50839e-86	3.77967e-85	yes	down	61.88	62.39	67.6	33.67	29.09	30.99	63.9567	31.25
ENSG00000166278	C2	complement C2 [Source:HGNC Symbol;Acc:HGNC:1248]	1.66119	0.73222	3.20002e-86	4.81858e-85	yes	up	115.81	125.48	114.81	168.11	175.84	172.34	118.7	172.097
ENSG00000146592	CREB5	cAMP responsive element binding protein 5 [Source:HGNC Symbol;Acc:HGNC:16844]	2.65903	1.4109	3.23524e-86	4.86833e-85	yes	up	28.75	18.84	18.69	23.09	26.41	26.21	22.0933	25.2367
ENSG00000130779	CLIP1	CAP-Gly domain containing linker protein 1 [Source:HGNC Symbol;Acc:HGNC:10461]	0.487946	-1.03521	3.56852e-86	5.36622e-85	yes	down	41.64	42.01	45.26	19.05	20.08	19.72	42.97	19.6167
ENSG00000100897	DCAF11	DDB1 and CUL4 associated factor 11 [Source:HGNC Symbol;Acc:HGNC:20258]	1.7749	0.827741	3.58478e-86	5.38705e-85	yes	up	70.85	75.34	75.9	130.94	118.88	130.01	74.03	126.61
ENSG00000139354	GAS2L3	growth arrest specific 2 like 3 [Source:HGNC Symbol;Acc:HGNC:27475]	2.7795	1.47483	3.63666e-86	5.46134e-85	yes	up	7.4	9.36	9.09	15.49	20.17	15.3	8.61667	16.9867
ENSG00000165795	NDRG2	NDRG family member 2 [Source:HGNC Symbol;Acc:HGNC:14460]	3.03669	1.6025	3.92262e-86	5.88683e-85	yes	up	23.73	26.06	27.11	62.17	68.17	61.75	25.6333	64.03
ENSG00000229305		52kDa eukaryotic translation initiation factor 2 subunit 3 gamma (EIF2S3) pseudogene	2.76811	1.4689	3.95179e-86	5.92663e-85	yes	up	44.34	42.05	41.21	108.72	114.52	105.8	42.5333	109.68
ENSG00000154127	UBASH3B	ubiquitin associated and SH3 domain containing B [Source:HGNC Symbol;Acc:HGNC:29884]	0.341051	-1.55194	3.98757e-86	5.97628e-85	yes	down	24.09	22.43	21.94	10.15	7.93	8.1	22.82	8.72667
ENSG00000084693	AGBL5	ATP/GTP binding protein like 5 [Source:HGNC Symbol;Acc:HGNC:26147]	2.66325	1.41319	4.76023e-86	7.12949e-85	yes	up	17.53	17.29	16.4	39.61	39.35	40.42	17.0733	39.7933
ENSG00000144749	LRIG1	leucine rich repeats and immunoglobulin like domains 1 [Source:HGNC Symbol;Acc:HGNC:17360]	2.42516	1.27808	4.85491e-86	7.26643e-85	yes	up	9.49	11.23	12.75	32.01	33.37	25.73	11.1567	30.37
ENSG00000162599	NFIA	nuclear factor I A [Source:HGNC Symbol;Acc:HGNC:7784]	3.15527	1.65777	1.51652e-85	2.26676e-84	yes	up	5.91	3.99	3.36	17.2	16.23	16.52	4.42	16.65
ENSG00000119927	GPAM	glycerol-3-phosphate acyltransferase, mitochondrial [Source:HGNC Symbol;Acc:HGNC:24865]	1.80664	0.853309	3.5339e-85	5.27864e-84	yes	up	22.33	22.14	24.13	35.88	36.64	35.42	22.8667	35.98
ENSG00000137309	HMGA1	high mobility group AT-hook 1 [Source:HGNC Symbol;Acc:HGNC:5010]	0.324336	-1.62444	4.11995e-85	6.14993e-84	yes	down	2144.89	1903.01	1932.32	626.01	613.25	634.01	1993.41	624.423
ENSG00000104691	UBXN8	UBX domain protein 8 [Source:HGNC Symbol;Acc:HGNC:30307]	0.184991	-2.43447	4.69789e-85	7.00794e-84	yes	down	33.48	34.65	31.44	6.01	7.46	6.51	33.19	6.66
ENSG00000225921	NOL7	nucleolar protein 7 [Source:HGNC Symbol;Acc:HGNC:21040]	0.420993	-1.24813	5.80639e-85	8.65575e-84	yes	down	104.94	111.54	95.96	46.7	46.34	52.87	104.147	48.6367
ENSG00000100234	TIMP3	TIMP metallopeptidase inhibitor 3 [Source:HGNC Symbol;Acc:HGNC:11822]	2.04603	1.03283	5.98376e-85	8.9142e-84	yes	up	19.01	18.21	19.99	37.18	37.22	35.93	19.07	36.7767
ENSG00000154518	ATP5MC3	ATP synthase membrane subunit c locus 3 [Source:HGNC Symbol;Acc:HGNC:843]	1.71572	0.778812	6.17643e-85	9.19511e-84	yes	up	204.99	210.87	213.73	340.2	343.75	338.29	209.863	340.747
ENSG00000080986	NDC80	NDC80 kinetochore complex component [Source:HGNC Symbol;Acc:HGNC:16909]	12.1714	3.60542	1.59428e-84	2.37189e-83	yes	up	1.04	1.4	1.28	16.8	15.73	13.41	1.24	15.3133
ENSG00000288702	UGT1A3	UDP glucuronosyltransferase family 1 member A3 [Source:HGNC Symbol;Acc:HGNC:12535]	18.733	4.22751	2.02193e-84	3.00613e-83	yes	up	0.6	0.4	1.03	11.88	11.42	12.34	0.676667	11.88
ENSG00000177189	RPS6KA3	ribosomal protein S6 kinase A3 [Source:HGNC Symbol;Acc:HGNC:10432]	0.584048	-0.775841	2.62352e-84	3.89796e-83	yes	down	71.77	67.4	74.65	32.67	33.77	31.78	71.2733	32.74
ENSG00000147475	ERLIN2	ER lipid raft associated 2 [Source:HGNC Symbol;Acc:HGNC:1356]	0.289512	-1.7883	2.64242e-84	3.92342e-83	yes	down	15.65	15.98	17.12	4.18	4.08	4.93	16.25	4.39667
ENSG00000141542	RAB40B	RAB40B, member RAS oncogene family [Source:HGNC Symbol;Acc:HGNC:18284]	10.8336	3.43744	4.42595e-84	6.56722e-83	yes	up	1.55	1.94	1.76	8.85	15.03	13.41	1.75	12.43
ENSG00000138385	SSB	small RNA binding exonuclease protection factor La [Source:HGNC Symbol;Acc:HGNC:11316]	0.517309	-0.950901	4.56292e-84	6.76596e-83	yes	down	169.37	168.43	160.28	93.37	84.75	80.67	166.027	86.2633
ENSG00000167792	NDUFV1	NADH:ubiquinone oxidoreductase core subunit V1 [Source:HGNC Symbol;Acc:HGNC:7716]	1.95426	0.966619	5.02636e-84	7.44821e-83	yes	up	68.47	72.23	76.35	123.13	124.56	127.27	72.35	124.987
ENSG00000136828	RALGPS1	Ral GEF with PH domain and SH3 binding motif 1 [Source:HGNC Symbol;Acc:HGNC:16851]	3.00699	1.58832	5.41609e-84	8.02041e-83	yes	up	5	5.36	6.02	12.63	13.37	12.86	5.46	12.9533
ENSG00000108439	PNPO	pyridoxamine 5'-phosphate oxidase [Source:HGNC Symbol;Acc:HGNC:30260]	2.89618	1.53415	6.20799e-84	9.18701e-83	yes	up	9.85	9.11	8.84	30.46	27.22	27.05	9.26667	28.2433
ENSG00000072062	PRKACA	protein kinase cAMP-activated catalytic subunit alpha [Source:HGNC Symbol;Acc:HGNC:9380]	2.54225	1.34611	6.42501e-84	9.50187e-83	yes	up	24.17	20.34	18.65	53.62	54.91	53.65	21.0533	54.06
ENSG00000121073	SLC35B1	solute carrier family 35 member B1 [Source:HGNC Symbol;Acc:HGNC:20798]	0.361656	-1.46731	6.65165e-84	9.83053e-83	yes	down	90.39	89.85	91.45	29.31	30.4	25.46	90.5633	28.39
ENSG00000102054	RBBP7	RB binding protein 7, chromatin remodeling factor [Source:HGNC Symbol;Acc:HGNC:9890]	1.87279	0.905191	6.73222e-84	9.94304e-83	yes	up	62.79	67.81	65.39	104.47	102.12	105.18	65.33	103.923
ENSG00000014216	CAPN1	calpain 1 [Source:HGNC Symbol;Acc:HGNC:1476]	0.43331	-1.20653	6.87381e-84	1.01455e-82	yes	down	61.95	57.64	57.37	28.25	23.6	20.61	58.9867	24.1533
ENSG00000196396	PTPN1	protein tyrosine phosphatase non-receptor type 1 [Source:HGNC Symbol;Acc:HGNC:9642]	1.97153	0.979314	7.12346e-84	1.0507e-82	yes	up	21.49	20.76	21.77	38.46	40.12	40.69	21.34	39.7567
ENSG00000100714	MTHFD1	methylenetetrahydrofolate dehydrogenase, cyclohydrolase and formyltetrahydrofolate synthetase 1 [Source:HGNC Symbol;Acc:HGNC:7432]	2.22637	1.15469	7.36382e-84	1.08544e-82	yes	up	29.27	32.12	33.14	63.69	63.46	62.7	31.51	63.2833
ENSG00000172006	ZNF554	zinc finger protein 554 [Source:HGNC Symbol;Acc:HGNC:26629]	0.112639	-3.15023	8.62006e-84	1.26977e-82	yes	down	9.05	9.13	9.22	0.77	0.81	1.02	9.13333	0.866667
ENSG00000185885	IFITM1	interferon induced transmembrane protein 1 [Source:HGNC Symbol;Acc:HGNC:5412]	5.41131	2.43598	9.40544e-84	1.38455e-82	yes	up	25.36	20.6	21.87	111.77	118.18	120.7	22.61	116.883
ENSG00000248527	MTATP6P1	MT-ATP6 pseudogene 1 [Source:HGNC Symbol;Acc:HGNC:44575]	2.03714	1.02655	1.0208e-83	1.50169e-82	yes	up	190.52	191.05	178.09	354.64	355.94	345.38	186.553	351.987
ENSG00000188610	FAM72B	family with sequence similarity 72 member B [Source:HGNC Symbol;Acc:HGNC:24805]	13.2246	3.72515	1.0447e-83	1.53585e-82	yes	up	0.89	1.18	1.78	14.32	13	13.78	1.28333	13.7
ENSG00000139597	N4BP2L1	NEDD4 binding protein 2 like 1 [Source:HGNC Symbol;Acc:HGNC:25037]	2.23934	1.16307	1.28576e-83	1.88899e-82	yes	up	31.12	31.29	30.29	46.01	45.62	41.55	30.9	44.3933
ENSG00000136689	IL1RN	interleukin 1 receptor antagonist [Source:HGNC Symbol;Acc:HGNC:6000]	0.339192	-1.55982	1.33569e-83	1.96106e-82	yes	down	67.97	61.37	65.88	15.78	18.56	18.56	65.0733	17.6333
ENSG00000188994	ZNF292	zinc finger protein 292 [Source:HGNC Symbol;Acc:HGNC:18410]	0.214171	-2.22316	1.50203e-83	2.20384e-82	yes	down	6.11	7.93	4.59	1.87	1.37	1.58	6.21	1.60667
ENSG00000198604	BAZ1A	bromodomain adjacent to zinc finger domain 1A [Source:HGNC Symbol;Acc:HGNC:960]	0.416766	-1.26269	1.78756e-83	2.62104e-82	yes	down	40.93	49.09	42.37	22.7	21.85	18.7	44.13	21.0833
ENSG00000141568	FOXK2	forkhead box K2 [Source:HGNC Symbol;Acc:HGNC:6036]	0.646225	-0.629892	1.81443e-83	2.6587e-82	yes	down	174.61	177.55	178.79	103.12	103.49	103.65	176.983	103.42
ENSG00000125520	SLC2A4RG	SLC2A4 regulator [Source:HGNC Symbol;Acc:HGNC:15930]	4.38527	2.13267	2.89095e-83	4.23337e-82	yes	up	9.79	9.79	11.28	39.22	46.01	46.98	10.2867	44.07
ENSG00000204574	ABCF1	ATP binding cassette subfamily F member 1 [Source:HGNC Symbol;Acc:HGNC:70]	0.508794	-0.974846	3.79127e-83	5.54812e-82	yes	down	63.04	58.6	58.12	28.51	30.58	29.17	59.92	29.42
ENSG00000228474	OST4	oligosaccharyltransferase complex subunit 4, non-catalytic [Source:HGNC Symbol;Acc:HGNC:32483]	2.16905	1.11706	3.81352e-83	5.57702e-82	yes	up	361.7	345.7	357.7	681.86	677.38	731.82	355.033	697.02
ENSG00000120254	MTHFD1L	methylenetetrahydrofolate dehydrogenase (NADP+ dependent) 1 like [Source:HGNC Symbol;Acc:HGNC:21055]	0.460162	-1.11979	4.36525e-83	6.37972e-82	yes	down	73.38	73.85	69.62	26.04	23.59	24.74	72.2833	24.79
ENSG00000141480	ARRB2	arrestin beta 2 [Source:HGNC Symbol;Acc:HGNC:712]	1.6389	0.712728	4.46443e-83	6.5204e-82	yes	up	132.31	131.54	130.18	182.64	185.09	181.52	131.343	183.083
ENSG00000185100	ADSS1	adenylosuccinate synthase 1 [Source:HGNC Symbol;Acc:HGNC:20093]	6.87195	2.78072	4.91478e-83	7.17346e-82	yes	up	5.01	3.89	4.61	23.17	24.88	25.34	4.50333	24.4633
ENSG00000112186	CAP2	cyclase associated actin cytoskeleton regulatory protein 2 [Source:HGNC Symbol;Acc:HGNC:20039]	0.410263	-1.28538	6.12081e-83	8.92791e-82	yes	down	43.5	43.13	43.03	18.88	15.33	17.54	43.22	17.25
ENSG00000090621	PABPC4	poly(A) binding protein cytoplasmic 4 [Source:HGNC Symbol;Acc:HGNC:8557]	0.562197	-0.830852	6.77282e-83	9.8725e-82	yes	down	119.49	114.39	126.3	60.43	63.33	57.54	120.06	60.4333
ENSG00000100147	CCDC134	coiled-coil domain containing 134 [Source:HGNC Symbol;Acc:HGNC:26185]	3.59141	1.84455	7.65683e-83	1.11466e-81	yes	up	2.38	2.3	2.38	7.63	7.84	8.44	2.35333	7.97
ENSG00000136444	RSAD1	radical S-adenosyl methionine domain containing 1 [Source:HGNC Symbol;Acc:HGNC:25634]	2.47162	1.30545	8.30187e-83	1.20777e-81	yes	up	23.3	24.05	25.38	57.53	49.76	62.32	24.2433	56.5367
ENSG00000146376	ARHGAP18	Rho GTPase activating protein 18 [Source:HGNC Symbol;Acc:HGNC:21035]	1.92691	0.946286	9.05424e-83	1.31637e-81	yes	up	24.88	26.48	27.28	35.59	35.44	33.42	26.2133	34.8167
ENSG00000049130	KITLG	KIT ligand [Source:HGNC Symbol;Acc:HGNC:6343]	3.65068	1.86817	9.85847e-83	1.43236e-81	yes	up	2.89	2.81	2.97	10.42	10.51	9.56	2.89	10.1633
ENSG00000171206	TRIM8	tripartite motif containing 8 [Source:HGNC Symbol;Acc:HGNC:15579]	0.523546	-0.933612	1.01901e-82	1.47959e-81	yes	down	113.59	117.82	114.71	67.05	63.88	60.18	115.373	63.7033
ENSG00000169635	HIC2	HIC ZBTB transcriptional repressor 2 [Source:HGNC Symbol;Acc:HGNC:18595]	2.04818	1.03434	1.04079e-82	1.51022e-81	yes	up	11.32	10.73	11.2	21.43	21.03	20.91	11.0833	21.1233
ENSG00000141485	SLC13A5	solute carrier family 13 member 5 [Source:HGNC Symbol;Acc:HGNC:23089]	2.46891	1.30387	1.27561e-82	1.84976e-81	yes	up	15.18	17.2	16.15	34.24	32.94	38.43	16.1767	35.2033
ENSG00000106105	GARS1	glycyl-tRNA synthetase 1 [Source:HGNC Symbol;Acc:HGNC:4162]	0.61976	-0.690219	1.46623e-82	2.12479e-81	yes	down	192.51	204.6	196.51	113.55	119.01	110.66	197.873	114.407
ENSG00000159322	ADPGK	ADP dependent glucokinase [Source:HGNC Symbol;Acc:HGNC:25250]	0.306016	-1.70832	1.59221e-82	2.30587e-81	yes	down	21.49	21.97	22.56	8.5	9.58	7.29	22.0067	8.45667
ENSG00000122042	UBL3	ubiquitin like 3 [Source:HGNC Symbol;Acc:HGNC:12504]	0.410189	-1.28564	1.77364e-82	2.56695e-81	yes	down	24.18	25.26	24.28	9.4	9.45	9.63	24.5733	9.49333
ENSG00000257341		novel protein	4.41768	2.14329	1.9107e-82	2.76353e-81	yes	up	65.6	52.1	57.9	227.14	237.08	245.32	58.5333	236.513
ENSG00000166173	LARP6	La ribonucleoprotein 6, translational regulator [Source:HGNC Symbol;Acc:HGNC:24012]	0.174069	-2.52226	1.96957e-82	2.84683e-81	yes	down	40.18	46.84	45	6.55	8.95	6.29	44.0067	7.26333
ENSG00000107551	RASSF4	Ras association domain family member 4 [Source:HGNC Symbol;Acc:HGNC:20793]	3.07467	1.62043	2.27586e-82	3.28742e-81	yes	up	8.17	9.11	9.55	30.99	27.84	30.23	8.94333	29.6867
ENSG00000042445	RETSAT	retinol saturase [Source:HGNC Symbol;Acc:HGNC:25991]	1.77049	0.824147	2.40647e-82	3.47384e-81	yes	up	49.61	47.88	47.71	84.86	87.29	87.79	48.4	86.6467
ENSG00000117010	ZNF684	zinc finger protein 684 [Source:HGNC Symbol;Acc:HGNC:28418]	7.47273	2.90164	2.46579e-82	3.55717e-81	yes	up	3.76	3.03	3.5	22.49	22.8	24.37	3.43	23.22
ENSG00000225151	GOLGA2P7	GOLGA2 pseudogene 7 [Source:HGNC Symbol;Acc:HGNC:49516]	0.412234	-1.27846	2.48595e-82	3.58394e-81	yes	down	27.77	32.16	32.31	11.78	11.33	10.84	30.7467	11.3167
ENSG00000110851	PRDM4	PR/SET domain 4 [Source:HGNC Symbol;Acc:HGNC:9348]	0.206416	-2.27637	2.82271e-82	4.06682e-81	yes	down	14.72	13.5	13.73	2.81	3.44	2.23	13.9833	2.82667
ENSG00000198911	SREBF2	sterol regulatory element binding transcription factor 2 [Source:HGNC Symbol;Acc:HGNC:11290]	1.57878	0.658813	2.88721e-82	4.15706e-81	yes	up	61.85	58.07	62.72	91.52	91.88	96.26	60.88	93.22
ENSG00000196517	SLC6A9	solute carrier family 6 member 9 [Source:HGNC Symbol;Acc:HGNC:11056]	0.0958176	-3.38356	2.93766e-82	4.22698e-81	yes	down	12.76	13.71	13.51	0.99	0.69	1.38	13.3267	1.02
ENSG00000108883	EFTUD2	elongation factor Tu GTP binding domain containing 2 [Source:HGNC Symbol;Acc:HGNC:30858]	0.537527	-0.89559	3.07338e-82	4.41942e-81	yes	down	68.1	60.83	60.62	42.86	37.81	41.9	63.1833	40.8567
ENSG00000140688	RUSF1	RUS family member 1 [Source:HGNC Symbol;Acc:HGNC:25848]	2.56596	1.3595	3.39462e-82	4.87821e-81	yes	up	17.51	15.7	17.68	41.91	40.96	43.56	16.9633	42.1433
ENSG00000197386	HTT	huntingtin [Source:HGNC Symbol;Acc:HGNC:4851]	1.67545	0.744552	3.53195e-82	5.0723e-81	yes	up	30.49	24.77	28.12	44.92	46.92	41.81	27.7933	44.55
ENSG00000101109	STK4	serine/threonine kinase 4 [Source:HGNC Symbol;Acc:HGNC:11408]	1.84625	0.8846	3.58696e-82	5.14799e-81	yes	up	27.63	30.8	29.01	40.98	42.1	39.89	29.1467	40.99
ENSG00000180535	BHLHA15	basic helix-loop-helix family member a15 [Source:HGNC Symbol;Acc:HGNC:22265]	0.101521	-3.30015	5.1341e-82	7.36371e-81	yes	down	11.2	9.57	10.43	0.75	1.12	1.11	10.4	0.993333
ENSG00000118855	MFSD1	major facilitator superfamily domain containing 1 [Source:HGNC Symbol;Acc:HGNC:25874]	0.0820261	-3.60777	5.52273e-82	7.91604e-81	yes	down	16.1	20.79	18.94	1.33	2.56	2.2	18.61	2.03
ENSG00000101493	ZNF516	zinc finger protein 516 [Source:HGNC Symbol;Acc:HGNC:28990]	1.80208	0.849662	6.28215e-82	8.99878e-81	yes	up	15.55	15.76	15.33	31.42	28.55	27.76	15.5467	29.2433
ENSG00000198625	MDM4	MDM4 regulator of p53 [Source:HGNC Symbol;Acc:HGNC:6974]	0.367481	-1.44426	6.86447e-82	9.82662e-81	yes	down	26.33	20.67	32.14	7.37	9.35	8.21	26.38	8.31
ENSG00000123136	DDX39A	DExD-box helicase 39A [Source:HGNC Symbol;Acc:HGNC:17821]	0.369593	-1.43599	8.31174e-82	1.18908e-80	yes	down	109.17	97.6	101.48	47.09	36.81	43.97	102.75	42.6233
ENSG00000094804	CDC6	cell division cycle 6 [Source:HGNC Symbol;Acc:HGNC:1744]	2.79606	1.48339	9.0999e-82	1.301e-80	yes	up	19.02	23.76	20.23	58.34	54.26	52.01	21.0033	54.87
ENSG00000125868	DSTN	destrin, actin depolymerizing factor [Source:HGNC Symbol;Acc:HGNC:15750]	0.55927	-0.838382	9.45096e-82	1.35033e-80	yes	down	189.75	194.3	183.14	87.9	86.58	77.18	189.063	83.8867
ENSG00000125124	BBS2	Bardet-Biedl syndrome 2 [Source:HGNC Symbol;Acc:HGNC:967]	2.81043	1.49079	1.00754e-81	1.43863e-80	yes	up	13.79	12.07	13.53	32.06	38	33.89	13.13	34.65
ENSG00000007923	DNAJC11	DnaJ heat shock protein family (Hsp40) member C11 [Source:HGNC Symbol;Acc:HGNC:25570]	0.3584	-1.48036	1.13772e-81	1.62347e-80	yes	down	37.67	39.75	33.61	14.49	11.37	11.9	37.01	12.5867
ENSG00000176014	TUBB6	tubulin beta 6 class V [Source:HGNC Symbol;Acc:HGNC:20776]	0.340631	-1.55372	1.32323e-81	1.88698e-80	yes	down	61.42	59.51	63.12	20.18	25.57	22.17	61.35	22.64
ENSG00000076554	TPD52	tumor protein D52 [Source:HGNC Symbol;Acc:HGNC:12005]	0.410774	-1.28358	1.33513e-81	1.90273e-80	yes	down	56.63	63.46	64.87	23.22	32.47	22.49	61.6533	26.06
ENSG00000112406	HECA	hdc homolog, cell cycle regulator [Source:HGNC Symbol;Acc:HGNC:21041]	3.16745	1.66332	2.15817e-81	3.0737e-80	yes	up	4.06	4.07	3.78	11.74	11.82	12.05	3.97	11.87
ENSG00000124789	NUP153	nucleoporin 153 [Source:HGNC Symbol;Acc:HGNC:8062]	1.72021	0.782585	2.18075e-81	3.10389e-80	yes	up	25.27	27.36	26.99	40.71	40.26	41.76	26.54	40.91
ENSG00000112851	ERBIN	erbb2 interacting protein [Source:HGNC Symbol;Acc:HGNC:15842]	0.401804	-1.31544	2.72012e-81	3.86666e-80	yes	down	27.46	22.01	27.98	13.52	10.37	8.54	25.8167	10.81
ENSG00000137486	ARRB1	arrestin beta 1 [Source:HGNC Symbol;Acc:HGNC:711]	0.294824	-1.76207	2.80823e-81	3.98936e-80	yes	down	24.35	22.39	20.83	5.04	3.71	5.16	22.5233	4.63667
ENSG00000118418	HMGN3	high mobility group nucleosomal binding domain 3 [Source:HGNC Symbol;Acc:HGNC:12312]	2.95384	1.56259	3.67447e-81	5.21663e-80	yes	up	20.24	21.44	19.91	51.84	54.74	51.86	20.53	52.8133
ENSG00000148677	ANKRD1	ankyrin repeat domain 1 [Source:HGNC Symbol;Acc:HGNC:15819]	2.62405	1.3918	3.81744e-81	5.41616e-80	yes	up	20.91	21.45	22.52	53.99	51	52.12	21.6267	52.37
ENSG00000170242	USP47	ubiquitin specific peptidase 47 [Source:HGNC Symbol;Acc:HGNC:20076]	0.500075	-0.999785	3.88847e-81	5.51343e-80	yes	down	42.27	44.67	47.3	24.45	21.4	30.59	44.7467	25.48
ENSG00000173334	TRIB1	tribbles pseudokinase 1 [Source:HGNC Symbol;Acc:HGNC:16891]	0.503041	-0.991252	4.13991e-81	5.86624e-80	yes	down	67.13	66.49	66.09	38.83	32.85	37.49	66.57	36.39
ENSG00000055130	CUL1	cullin 1 [Source:HGNC Symbol;Acc:HGNC:2551]	0.16873	-2.56721	9.4233e-81	1.33443e-79	yes	down	12.99	14.41	13.75	2	2.38	2.12	13.7167	2.16667
ENSG00000119471	HSDL2	hydroxysteroid dehydrogenase like 2 [Source:HGNC Symbol;Acc:HGNC:18572]	2.87159	1.52185	9.62068e-81	1.36152e-79	yes	up	10.19	9.3	9.92	26.28	25.75	23.63	9.80333	25.22
ENSG00000005187	ACSM3	acyl-CoA synthetase medium chain family member 3 [Source:HGNC Symbol;Acc:HGNC:10522]	4.48207	2.16416	1.0223e-80	1.44584e-79	yes	up	5.59	7.32	6.38	26.53	31.48	28.62	6.43	28.8767
ENSG00000131910	NR0B2	nuclear receptor subfamily 0 group B member 2 [Source:HGNC Symbol;Acc:HGNC:7961]	0.366139	-1.44953	1.22705e-80	1.73432e-79	yes	down	99.36	95.18	97.49	34.48	30.71	34.83	97.3433	33.34
ENSG00000134780	DAGLA	diacylglycerol lipase alpha [Source:HGNC Symbol;Acc:HGNC:1165]	0.356321	-1.48875	1.25695e-80	1.77546e-79	yes	down	15.72	15.2	15.24	5.64	4.75	5.29	15.3867	5.22667
ENSG00000154920	EME1	essential meiotic structure-specific endonuclease 1 [Source:HGNC Symbol;Acc:HGNC:24965]	7.29142	2.8662	1.31365e-80	1.85439e-79	yes	up	2.39	2.86	1.72	12.66	12.97	14.32	2.32333	13.3167
ENSG00000182378	PLCXD1	phosphatidylinositol specific phospholipase C X domain containing 1 [Source:HGNC Symbol;Acc:HGNC:23148]	1.7405	0.7995	1.42605e-80	2.01177e-79	yes	up	55.11	52.86	56.03	77.89	78.07	89.32	54.6667	81.76
ENSG00000100625	SIX4	SIX homeobox 4 [Source:HGNC Symbol;Acc:HGNC:10890]	4.39922	2.13725	1.67761e-80	2.36368e-79	yes	up	3.2	2.56	2.79	7.85	8.87	7.14	2.85	7.95333
ENSG00000172534	HCFC1	host cell factor C1 [Source:HGNC Symbol;Acc:HGNC:4839]	0.533886	-0.905395	1.7796e-80	2.50579e-79	yes	down	27.53	29.93	27.25	13.68	13.85	13.67	28.2367	13.7333
ENSG00000253686	LINC01484	long intergenic non-protein coding RNA 1484 [Source:HGNC Symbol;Acc:HGNC:51136]	0.165255	-2.59723	2.42586e-80	3.41362e-79	yes	down	12.58	13.72	13.72	1.99	3.06	3.3	13.34	2.78333
ENSG00000103037	SETD6	SET domain containing 6, protein lysine methyltransferase [Source:HGNC Symbol;Acc:HGNC:26116]	0.288478	-1.79346	2.6568e-80	3.73624e-79	yes	down	33.77	32.1	33.54	10.9	10.48	9.68	33.1367	10.3533
ENSG00000152465	NMT2	N-myristoyltransferase 2 [Source:HGNC Symbol;Acc:HGNC:7858]	3.22776	1.69053	3.0324e-80	4.26176e-79	yes	up	6.69	5.93	7.2	19.86	19.82	18.34	6.60667	19.34
ENSG00000100029	PES1	pescadillo ribosomal biogenesis factor 1 [Source:HGNC Symbol;Acc:HGNC:8848]	0.392271	-1.35008	3.26401e-80	4.58438e-79	yes	down	51.74	52.08	50.06	19.3	19.16	22.2	51.2933	20.22
ENSG00000145623	OSMR	oncostatin M receptor [Source:HGNC Symbol;Acc:HGNC:8507]	2.16872	1.11685	3.35013e-80	4.70238e-79	yes	up	19.08	20.32	19.46	63.78	60.92	62.71	19.62	62.47
ENSG00000116191	RALGPS2	Ral GEF with PH domain and SH3 binding motif 2 [Source:HGNC Symbol;Acc:HGNC:30279]	0.451114	-1.14843	5.18268e-80	7.27007e-79	yes	down	33.12	36.62	35.51	9.05	10.35	12.61	35.0833	10.67
ENSG00000169504	CLIC4	chloride intracellular channel 4 [Source:HGNC Symbol;Acc:HGNC:13518]	1.67025	0.740062	5.26384e-80	7.37929e-79	yes	up	51.16	49.4	54.33	80.66	82.59	79.19	51.63	80.8133
ENSG00000178537	SLC25A20	solute carrier family 25 member 20 [Source:HGNC Symbol;Acc:HGNC:1421]	7.242	2.85639	5.67231e-80	7.94693e-79	yes	up	2.83	3.38	3.4	23.46	25	21.87	3.20333	23.4433
ENSG00000092010	PSME1	proteasome activator subunit 1 [Source:HGNC Symbol;Acc:HGNC:9568]	1.8426	0.88174	6.80672e-80	9.53025e-79	yes	up	146.84	141.36	143.37	243.96	248.8	240.84	143.857	244.533
ENSG00000141564	RPTOR	regulatory associated protein of MTOR complex 1 [Source:HGNC Symbol;Acc:HGNC:30287]	0.345048	-1.53513	7.21355e-80	1.00935e-78	yes	down	16.53	15.49	14.63	7.03	6.44	6.77	15.55	6.74667
ENSG00000130254	SAFB2	scaffold attachment factor B2 [Source:HGNC Symbol;Acc:HGNC:21605]	1.78424	0.83531	7.43497e-80	1.03969e-78	yes	up	51.33	46.02	55.78	95.15	96.41	90.06	51.0433	93.8733
ENSG00000137275	RIPK1	receptor interacting serine/threonine kinase 1 [Source:HGNC Symbol;Acc:HGNC:10019]	0.105356	-3.24665	7.60751e-80	1.06315e-78	yes	down	41.75	36.75	29.01	1.82	1.85	1.13	35.8367	1.6
ENSG00000128699	ORMDL1	ORMDL sphingolipid biosynthesis regulator 1 [Source:HGNC Symbol;Acc:HGNC:16036]	0.447462	-1.16016	7.89534e-80	1.10268e-78	yes	down	79.12	94.09	90.24	33.83	32.84	41.52	87.8167	36.0633
ENSG00000101442	ACTR5	actin related protein 5 [Source:HGNC Symbol;Acc:HGNC:14671]	0.417606	-1.25978	8.72745e-80	1.21814e-78	yes	down	20.58	18.57	20.96	9.28	9.5	10.03	20.0367	9.60333
ENSG00000146083	RNF44	ring finger protein 44 [Source:HGNC Symbol;Acc:HGNC:19180]	0.594009	-0.751442	1.03121e-79	1.43841e-78	yes	down	111.44	110.96	116.96	75.95	70.21	76.36	113.12	74.1733
ENSG00000160695	VPS11	VPS11 core subunit of CORVET and HOPS complexes [Source:HGNC Symbol;Acc:HGNC:14583]	0.274036	-1.86756	1.24626e-79	1.73731e-78	yes	down	27.26	22.8	21.89	7.03	5.24	6.95	23.9833	6.40667
ENSG00000164024	METAP1	methionyl aminopeptidase 1 [Source:HGNC Symbol;Acc:HGNC:15789]	1.89043	0.918712	1.33394e-79	1.85837e-78	yes	up	40.74	41.01	40.86	66.86	66.43	66.94	40.87	66.7433
ENSG00000121671	CRY2	cryptochrome circadian regulator 2 [Source:HGNC Symbol;Acc:HGNC:2385]	2.71569	1.44132	1.36769e-79	1.9042e-78	yes	up	8.71	8.84	9.96	30.35	29.01	30.91	9.17	30.09
ENSG00000108639	SYNGR2	synaptogyrin 2 [Source:HGNC Symbol;Acc:HGNC:11499]	2.3421	1.2278	1.44937e-79	2.01666e-78	yes	up	34.2	33.85	36.21	77.19	75.15	76.06	34.7533	76.1333
ENSG00000139318	DUSP6	dual specificity phosphatase 6 [Source:HGNC Symbol;Acc:HGNC:3072]	1.77812	0.830349	2.18135e-79	3.03326e-78	yes	up	53	48.82	50	77.9	74.77	83.88	50.6067	78.85
ENSG00000172354	GNB2	G protein subunit beta 2 [Source:HGNC Symbol;Acc:HGNC:4398]	2.10149	1.07141	2.98583e-79	4.14933e-78	yes	up	61.04	58.96	63.02	124.2	125.58	125.06	61.0067	124.947
ENSG00000136802	LRRC8A	leucine rich repeat containing 8 VRAC subunit A [Source:HGNC Symbol;Acc:HGNC:19027]	1.76613	0.82059	3.09876e-79	4.3036e-78	yes	up	37.21	41.53	39.58	60.75	61.95	64.93	39.44	62.5433
ENSG00000153147	SMARCA5	SWI/SNF related, matrix associated, actin dependent regulator of chromatin, subfamily a, member 5 [Source:HGNC Symbol;Acc:HGNC:11101]	0.405537	-1.3021	4.02248e-79	5.58301e-78	yes	down	12.46	12.77	12.4	11.68	6.91	8.01	12.5433	8.86667
ENSG00000242802	AP5Z1	adaptor related protein complex 5 subunit zeta 1 [Source:HGNC Symbol;Acc:HGNC:22197]	0.217962	-2.19785	4.24318e-79	5.88567e-78	yes	down	14.6	17.5	16.3	3.81	3.49	3.59	16.1333	3.63
ENSG00000273825		otopetrin 1 (OTOP1) pseudogene	5.24479	2.39089	4.42695e-79	6.13676e-78	yes	up	28.07	22.8	18.47	117.71	110.18	122.21	23.1133	116.7
ENSG00000213949	ITGA1	integrin subunit alpha 1 [Source:HGNC Symbol;Acc:HGNC:6134]	2.09856	1.0694	5.09731e-79	7.06165e-78	yes	up	23.35	24.15	22.22	38.59	43.01	41.19	23.24	40.93
ENSG00000161526	SAP30BP	SAP30 binding protein [Source:HGNC Symbol;Acc:HGNC:30785]	0.466745	-1.09929	6.11533e-79	8.46674e-78	yes	down	111.82	111.01	117.12	54.98	46.57	50.02	113.317	50.5233
ENSG00000153317	ASAP1	ArfGAP with SH3 domain, ankyrin repeat and PH domain 1 [Source:HGNC Symbol;Acc:HGNC:2720]	0.450383	-1.15078	6.8143e-79	9.42863e-78	yes	down	21.97	26.42	24.44	9.64	9.99	10.87	24.2767	10.1667
ENSG00000103811	CTSH	cathepsin H [Source:HGNC Symbol;Acc:HGNC:2535]	2.16881	1.1169	6.92562e-79	9.57672e-78	yes	up	40.72	44.06	41.32	85.06	83.88	84.2	42.0333	84.38
ENSG00000135269	TES	testin LIM domain protein [Source:HGNC Symbol;Acc:HGNC:14620]	0.306861	-1.70434	7.13496e-79	9.8601e-78	yes	down	42.53	47.39	51.38	17.92	17.21	14.2	47.1	16.4433
ENSG00000173486	FKBP2	FKBP prolyl isomerase 2 [Source:HGNC Symbol;Acc:HGNC:3718]	0.2686	-1.89647	7.57598e-79	1.04631e-77	yes	down	171.9	164.08	174.48	41.83	34.15	40.8	170.153	38.9267
ENSG00000001084	GCLC	glutamate-cysteine ligase catalytic subunit [Source:HGNC Symbol;Acc:HGNC:4311]	0.556022	-0.846787	7.58885e-79	1.04744e-77	yes	down	99.77	98.12	94.66	51.13	62.44	55.85	97.5167	56.4733
ENSG00000132182	NUP210	nucleoporin 210 [Source:HGNC Symbol;Acc:HGNC:30052]	1.81524	0.860163	8.7343e-79	1.20479e-77	yes	up	16.93	17.79	18.53	41.6	38.77	38.82	17.75	39.73
ENSG00000100823	APEX1	apurinic/apyrimidinic endodeoxyribonuclease 1 [Source:HGNC Symbol;Acc:HGNC:587]	0.592947	-0.754024	8.98108e-79	1.23807e-77	yes	down	219.15	219.6	224.78	125.03	125.24	127.89	221.177	126.053
ENSG00000175906	ARL4D	ADP ribosylation factor like GTPase 4D [Source:HGNC Symbol;Acc:HGNC:656]	3.95367	1.98319	9.33242e-79	1.28571e-77	yes	up	9.03	9.29	8.62	32.55	33.83	33.5	8.98	33.2933
ENSG00000100284	TOM1	target of myb1 membrane trafficking protein [Source:HGNC Symbol;Acc:HGNC:11982]	0.517137	-0.951382	9.53466e-79	1.31276e-77	yes	down	86.63	87.24	83.05	33.77	36.71	41.82	85.64	37.4333
ENSG00000134755	DSC2	desmocollin 2 [Source:HGNC Symbol;Acc:HGNC:3036]	0.194445	-2.36257	1.06996e-78	1.47225e-77	yes	down	6.64	7.38	7.5	1.36	1.39	1.36	7.17333	1.37
ENSG00000055483	USP36	ubiquitin specific peptidase 36 [Source:HGNC Symbol;Acc:HGNC:20062]	0.590196	-0.760734	1.08578e-78	1.4931e-77	yes	down	68.58	75.03	69.26	44.92	44.77	47.06	70.9567	45.5833
ENSG00000160678	S100A1	S100 calcium binding protein A1 [Source:HGNC Symbol;Acc:HGNC:10486]	3.02842	1.59856	1.18896e-78	1.63398e-77	yes	up	67.87	66.57	74.88	180.42	195.02	194.26	69.7733	189.9
ENSG00000114631	PODXL2	podocalyxin like 2 [Source:HGNC Symbol;Acc:HGNC:17936]	2.8999	1.536	1.29288e-78	1.77571e-77	yes	up	16.17	14.94	13.67	39.38	42.65	40	14.9267	40.6767
ENSG00000130598	TNNI2	troponin I2, fast skeletal type [Source:HGNC Symbol;Acc:HGNC:11946]	2.89981	1.53596	1.37872e-78	1.89244e-77	yes	up	50.17	49.06	52.85	125.95	136.28	133.77	50.6933	132
ENSG00000149476	TKFC	triokinase and FMN cyclase [Source:HGNC Symbol;Acc:HGNC:24552]	2.79666	1.48371	1.44058e-78	1.97614e-77	yes	up	28.58	26.97	21.3	72.24	63.79	68.88	25.6167	68.3033
ENSG00000204387	SNHG32	small nucleolar RNA host gene 32 [Source:HGNC Symbol;Acc:HGNC:19078]	0.650397	-0.620608	1.65335e-78	2.26661e-77	yes	down	790.1	755.93	765.31	476.2	450.87	475.11	770.447	467.393
ENSG00000170776	AKAP13	A-kinase anchoring protein 13 [Source:HGNC Symbol;Acc:HGNC:371]	0.546078	-0.872821	1.73089e-78	2.37146e-77	yes	down	24.61	24.36	25.64	13.79	13.14	14.1	24.87	13.6767
ENSG00000069702	TGFBR3	transforming growth factor beta receptor 3 [Source:HGNC Symbol;Acc:HGNC:11774]	2.29251	1.19693	2.21252e-78	3.02762e-77	yes	up	10.47	9.51	10.42	21.31	22.83	21.79	10.1333	21.9767
ENSG00000240801		novel transcript, 3' overlapping ncRNA IGF2	7.83153	2.96929	2.28818e-78	3.12806e-77	yes	up	36.52	30.94	33.84	205.04	261.24	243.31	33.7667	236.53
ENSG00000119782	FKBP1B	FKBP prolyl isomerase 1B [Source:HGNC Symbol;Acc:HGNC:3712]	2.90386	1.53797	2.28872e-78	3.12806e-77	yes	up	33.94	32.32	33.2	98.58	94.82	90.14	33.1533	94.5133
ENSG00000052841	TTC17	tetratricopeptide repeat domain 17 [Source:HGNC Symbol;Acc:HGNC:25596]	0.476506	-1.06943	2.98346e-78	4.07509e-77	yes	down	65.5	57.23	66.34	34.13	31.46	23.56	63.0233	29.7167
ENSG00000165806	CASP7	caspase 7 [Source:HGNC Symbol;Acc:HGNC:1508]	0.37972	-1.39699	3.30373e-78	4.50978e-77	yes	down	40.89	39.56	41.32	15.78	14.69	14.66	40.59	15.0433
ENSG00000132510	KDM6B	lysine demethylase 6B [Source:HGNC Symbol;Acc:HGNC:29012]	0.465299	-1.10377	3.3435e-78	4.56128e-77	yes	down	22.31	20.01	29.46	9.25	9.91	10.56	23.9267	9.90667
ENSG00000106399	RPA3	replication protein A3 [Source:HGNC Symbol;Acc:HGNC:10291]	6.7374	2.75219	3.35792e-78	4.57816e-77	yes	up	7.84	6.73	6.79	40.22	46	44.27	7.12	43.4967
ENSG00000100425	BRD1	bromodomain containing 1 [Source:HGNC Symbol;Acc:HGNC:1102]	0.382106	-1.38795	3.94362e-78	5.37342e-77	yes	down	24.89	23.83	21.99	9.02	8.87	9.38	23.57	9.09
ENSG00000088205	DDX18	DEAD-box helicase 18 [Source:HGNC Symbol;Acc:HGNC:2741]	0.515957	-0.954677	4.45164e-78	6.06194e-77	yes	down	46.09	48.12	48.89	15.7	15.13	15.25	47.7	15.36
ENSG00000070404	FSTL3	follistatin like 3 [Source:HGNC Symbol;Acc:HGNC:3973]	0.428341	-1.22317	4.6156e-78	6.28137e-77	yes	down	80.32	72.04	74.59	28.69	29.98	32.02	75.65	30.23
ENSG00000160867	FGFR4	fibroblast growth factor receptor 4 [Source:HGNC Symbol;Acc:HGNC:3691]	2.03314	1.02371	4.75583e-78	6.46827e-77	yes	up	32.5	33.82	31.97	64.84	70.88	70.16	32.7633	68.6267
ENSG00000106948	AKNA	AT-hook transcription factor [Source:HGNC Symbol;Acc:HGNC:24108]	0.340377	-1.55479	6.32909e-78	8.60279e-77	yes	down	18.52	16.56	19.01	6.92	6.09	5.28	18.03	6.09667
ENSG00000181090	EHMT1	euchromatic histone lysine methyltransferase 1 [Source:HGNC Symbol;Acc:HGNC:24650]	0.519731	-0.944164	6.38634e-78	8.67533e-77	yes	down	68.5	66.04	67.65	38.52	38.83	39.29	67.3967	38.88
ENSG00000145632	PLK2	polo like kinase 2 [Source:HGNC Symbol;Acc:HGNC:19699]	2.21112	1.14478	7.42398e-78	1.00788e-76	yes	up	31.8	33.2	36.48	84.31	78.1	73.86	33.8267	78.7567
ENSG00000047056	WDR37	WD repeat domain 37 [Source:HGNC Symbol;Acc:HGNC:31406]	2.86507	1.51857	8.24803e-78	1.11907e-76	yes	up	6.84	5.85	7.39	16.12	15.79	17.6	6.69333	16.5033
ENSG00000014641	MDH1	malate dehydrogenase 1 [Source:HGNC Symbol;Acc:HGNC:6970]	1.84424	0.88303	8.41371e-78	1.14085e-76	yes	up	94.4	93.39	93.7	175.1	176.84	172.49	93.83	174.81
ENSG00000109501	WFS1	wolframin ER transmembrane glycoprotein [Source:HGNC Symbol;Acc:HGNC:12762]	1.95852	0.969763	9.24251e-78	1.25248e-76	yes	up	28.35	28.34	25.92	52.33	53.37	55.95	27.5367	53.8833
ENSG00000095002	MSH2	mutS homolog 2 [Source:HGNC Symbol;Acc:HGNC:7325]	2.71927	1.44322	9.71967e-78	1.31634e-76	yes	up	10.19	10.97	10.43	24.85	23.45	21.78	10.53	23.36
ENSG00000198840	MT-ND3	mitochondrially encoded NADH:ubiquinone oxidoreductase core subunit 3 [Source:HGNC Symbol;Acc:HGNC:7458]	1.5726	0.653149	1.07284e-77	1.45207e-76	yes	up	3119.36	3181.48	3097.69	4660.61	4302.06	4176.94	3132.84	4379.87
ENSG00000140299	BNIP2	BCL2 interacting protein 2 [Source:HGNC Symbol;Acc:HGNC:1083]	0.435554	-1.19908	1.10637e-77	1.49654e-76	yes	down	82.91	84.03	90.9	25.23	19.12	18.52	85.9467	20.9567
ENSG00000162377	COA7	cytochrome c oxidase assembly factor 7 [Source:HGNC Symbol;Acc:HGNC:25716]	0.206449	-2.27614	2.05031e-77	2.7717e-76	yes	down	11.14	11.99	12.9	3.71	3.68	3.25	12.01	3.54667
ENSG00000258315	C17orf49	chromosome 17 open reading frame 49 [Source:HGNC Symbol;Acc:HGNC:28737]	3.39978	1.76544	2.07536e-77	2.80387e-76	yes	up	26	28.46	30.11	88.12	90.24	92.63	28.19	90.33
ENSG00000186185	KIF18B	kinesin family member 18B [Source:HGNC Symbol;Acc:HGNC:27102]	5.45186	2.44675	2.14585e-77	2.89735e-76	yes	up	1.58	1.94	1.68	9.78	9.96	10.54	1.73333	10.0933
ENSG00000056736	IL17RB	interleukin 17 receptor B [Source:HGNC Symbol;Acc:HGNC:18015]	2.15971	1.11084	2.34898e-77	3.1697e-76	yes	up	25.23	24.44	27.42	57.89	60.45	60.83	25.6967	59.7233
ENSG00000100417	PMM1	phosphomannomutase 1 [Source:HGNC Symbol;Acc:HGNC:9114]	2.40067	1.26344	2.41839e-77	3.2614e-76	yes	up	42.05	41.24	40.03	89.75	89.46	96.39	41.1067	91.8667
ENSG00000173145	NOC3L	NOC3 like DNA replication regulator [Source:HGNC Symbol;Acc:HGNC:24034]	0.370368	-1.43297	2.94816e-77	3.97343e-76	yes	down	20.43	20.99	20.18	8.88	9.76	7.58	20.5333	8.74
ENSG00000165724	ZMYND19	zinc finger MYND-type containing 19 [Source:HGNC Symbol;Acc:HGNC:21146]	3.07315	1.61972	4.4621e-77	6.01025e-76	yes	up	13.92	15.16	13.72	25.45	23.81	25.38	14.2667	24.88
ENSG00000148180	GSN	gelsolin [Source:HGNC Symbol;Acc:HGNC:4620]	1.59061	0.669577	4.95438e-77	6.66931e-76	yes	up	107.54	107.31	104.32	153.65	162.41	164.49	106.39	160.183
ENSG00000120942	UBIAD1	UbiA prenyltransferase domain containing 1 [Source:HGNC Symbol;Acc:HGNC:30791]	0.369199	-1.43753	5.01412e-77	6.74567e-76	yes	down	33.2	31.19	29.46	9.04	9.25	8.79	31.2833	9.02667
ENSG00000105063	PPP6R1	protein phosphatase 6 regulatory subunit 1 [Source:HGNC Symbol;Acc:HGNC:29195]	0.552417	-0.85617	6.0034e-77	8.07172e-76	yes	down	66.24	61.44	61.91	35.87	39.16	39	63.1967	38.01
ENSG00000189241	TSPYL1	TSPY like 1 [Source:HGNC Symbol;Acc:HGNC:12382]	2.17934	1.12389	6.01395e-77	8.08105e-76	yes	up	10.76	10.74	11	21.37	21.95	21.03	10.8333	21.45
ENSG00000108932	SLC16A6	solute carrier family 16 member 6 [Source:HGNC Symbol;Acc:HGNC:10927]	0.0298202	-5.06756	6.29108e-77	8.44834e-76	yes	down	8.38	8.01	8.41	0.3	0.35	0.26	8.26667	0.303333
ENSG00000115109	EPB41L5	erythrocyte membrane protein band 4.1 like 5 [Source:HGNC Symbol;Acc:HGNC:19819]	0.57053	-0.809626	7.41717e-77	9.94265e-76	yes	down	58.95	64.39	62.09	33.35	24.56	28.81	61.81	28.9067
ENSG00000119729	RHOQ	ras homolog family member Q [Source:HGNC Symbol;Acc:HGNC:17736]	0.421073	-1.24786	7.78335e-77	1.04273e-75	yes	down	36.98	41.61	41.84	15.74	21.64	12.7	40.1433	16.6933
ENSG00000197969	VPS13A	vacuolar protein sorting 13 homolog A [Source:HGNC Symbol;Acc:HGNC:1908]	0.487538	-1.03641	8.83261e-77	1.18259e-75	yes	down	16.4	16.75	19.88	7.98	10.74	8.48	17.6767	9.06667
ENSG00000113658	SMAD5	SMAD family member 5 [Source:HGNC Symbol;Acc:HGNC:6771]	1.96646	0.975598	8.94857e-77	1.19739e-75	yes	up	18.53	19.54	24.37	33.47	31.59	31.67	20.8133	32.2433
ENSG00000167861	HID1	HID1 domain containing [Source:HGNC Symbol;Acc:HGNC:15736]	0.451359	-1.14765	1.07768e-76	1.44116e-75	yes	down	70.65	65.1	73.03	31.39	40.08	35.35	69.5933	35.6067
ENSG00000087365	SF3B2	splicing factor 3b subunit 2 [Source:HGNC Symbol;Acc:HGNC:10769]	1.50727	0.591937	1.14639e-76	1.53213e-75	yes	up	178.54	171.13	178.85	242.13	219.97	241.66	176.173	234.587
ENSG00000162909	CAPN2	calpain 2 [Source:HGNC Symbol;Acc:HGNC:1479]	0.42608	-1.2308	1.17705e-76	1.57217e-75	yes	down	48.59	42.5	46.86	22.77	17.29	22.28	45.9833	20.78
ENSG00000197747	S100A10	S100 calcium binding protein A10 [Source:HGNC Symbol;Acc:HGNC:10487]	0.436464	-1.19607	1.18976e-76	1.5882e-75	yes	down	267.72	277.29	274.26	118.22	105.16	107.53	273.09	110.303
ENSG00000184575	XPOT	exportin for tRNA [Source:HGNC Symbol;Acc:HGNC:12826]	0.550739	-0.860559	1.51593e-76	2.02238e-75	yes	down	58.04	60.18	64.49	29.9	28.83	26.53	60.9033	28.42
ENSG00000186866	POFUT2	protein O-fucosyltransferase 2 [Source:HGNC Symbol;Acc:HGNC:14683]	2.42246	1.27647	1.53667e-76	2.04884e-75	yes	up	12.49	12.51	14.06	31.41	29.43	31.21	13.02	30.6833
ENSG00000275882	IKBKGP1	inhibitor of nuclear factor kappa B kinase subunit gamma pseudogene 1 [Source:HGNC Symbol;Acc:HGNC:24455]	0.287773	-1.797	1.90483e-76	2.53818e-75	yes	down	22.59	23.1	22.23	8.1	6.91	6.9	22.64	7.30333
ENSG00000105011	ASF1B	anti-silencing function 1B histone chaperone [Source:HGNC Symbol;Acc:HGNC:20996]	18.7973	4.23245	2.17523e-76	2.89676e-75	yes	up	0.77	1.38	1.52	15.09	16.39	16.35	1.22333	15.9433
ENSG00000168476	REEP4	receptor accessory protein 4 [Source:HGNC Symbol;Acc:HGNC:26176]	3.41228	1.77074	2.55094e-76	3.39507e-75	yes	up	11.96	10.39	10.91	26.45	27.93	28.38	11.0867	27.5867
ENSG00000176171	BNIP3	BCL2 interacting protein 3 [Source:HGNC Symbol;Acc:HGNC:1084]	1.69448	0.760845	2.92137e-76	3.88576e-75	yes	up	74.9	85.46	71.97	127.01	120.11	120.82	77.4433	122.647
ENSG00000070081	NUCB2	nucleobindin 2 [Source:HGNC Symbol;Acc:HGNC:8044]	0.364764	-1.45497	3.00502e-76	3.99466e-75	yes	down	90.33	109.24	87.41	34.03	35.39	30.29	95.66	33.2367
ENSG00000171877	FRMD5	FERM domain containing 5 [Source:HGNC Symbol;Acc:HGNC:28214]	0.164142	-2.60698	3.35942e-76	4.46311e-75	yes	down	9.88	11.7	8.85	2.2	2	2.2	10.1433	2.13333
ENSG00000112079	STK38	serine/threonine kinase 38 [Source:HGNC Symbol;Acc:HGNC:17847]	2.5038	1.32412	3.64138e-76	4.83483e-75	yes	up	7.08	8.03	7.74	14.2	14.12	14.14	7.61667	14.1533
ENSG00000171621	SPSB1	splA/ryanodine receptor domain and SOCS box containing 1 [Source:HGNC Symbol;Acc:HGNC:30628]	0.42422	-1.23712	3.76435e-76	4.99515e-75	yes	down	46.49	55.02	51.9	23.25	28.14	20.8	51.1367	24.0633
ENSG00000168502	MTCL1	microtubule crosslinking factor 1 [Source:HGNC Symbol;Acc:HGNC:29121]	0.309626	-1.6914	3.81211e-76	5.05551e-75	yes	down	11.49	9.62	9.99	4.24	4.26	3.96	10.3667	4.15333
ENSG00000286276		novel transcript	0.150247	-2.73459	3.85936e-76	5.11514e-75	yes	down	24.3	25.76	25.79	4.23	6.68	5.47	25.2833	5.46
ENSG00000213782	DDX47	DEAD-box helicase 47 [Source:HGNC Symbol;Acc:HGNC:18682]	0.488715	-1.03293	3.86255e-76	5.11633e-75	yes	down	81.16	84.11	84.53	50.95	46.35	47.27	83.2667	48.19
ENSG00000108604	SMARCD2	SWI/SNF related, matrix associated, actin dependent regulator of chromatin, subfamily d, member 2 [Source:HGNC Symbol;Acc:HGNC:11107]	1.8828	0.91288	3.93059e-76	5.20337e-75	yes	up	57.5	54.38	57.42	113.87	108.58	117.1	56.4333	113.183
ENSG00000164659	ELAPOR2	endosome-lysosome associated apoptosis and autophagy regulator family member 2 [Source:HGNC Symbol;Acc:HGNC:21945]	0.206467	-2.27602	4.35654e-76	5.76384e-75	yes	down	12.1	16.74	15.28	3.18	3.8	2.69	14.7067	3.22333
ENSG00000105514	RAB3D	RAB3D, member RAS oncogene family [Source:HGNC Symbol;Acc:HGNC:9779]	3.08353	1.62458	5.02749e-76	6.64758e-75	yes	up	5.8	5.22	5.25	15.75	17.02	16.92	5.42333	16.5633
ENSG00000103066	PLA2G15	phospholipase A2 group XV [Source:HGNC Symbol;Acc:HGNC:17163]	4.48606	2.16545	5.78299e-76	7.64203e-75	yes	up	4.61	6.53	5.14	16.95	20.23	18.32	5.42667	18.5
ENSG00000156697	UTP14A	UTP14A small subunit processome component [Source:HGNC Symbol;Acc:HGNC:10665]	0.307555	-1.70108	6.78803e-76	8.96485e-75	yes	down	25.57	25.85	26.52	7.4	7.01	7.17	25.98	7.19333
ENSG00000143970	ASXL2	ASXL transcriptional regulator 2 [Source:HGNC Symbol;Acc:HGNC:23805]	0.491148	-1.02577	7.30817e-76	9.64609e-75	yes	down	15.02	14.52	15.48	6.96	6.88	6.41	15.0067	6.75
ENSG00000004777	ARHGAP33	Rho GTPase activating protein 33 [Source:HGNC Symbol;Acc:HGNC:23085]	6.14815	2.62015	7.76607e-76	1.02444e-74	yes	up	4.16	2.24	2.52	15.65	12.99	11.2	2.97333	13.28
ENSG00000162664	ZNF326	zinc finger protein 326 [Source:HGNC Symbol;Acc:HGNC:14104]	2.65438	1.40837	8.46305e-76	1.11572e-74	yes	up	9.89	9.45	10.62	13.39	14.26	12.29	9.98667	13.3133
ENSG00000234127	TRIM26	tripartite motif containing 26 [Source:HGNC Symbol;Acc:HGNC:12962]	2.31867	1.2133	9.09844e-76	1.19878e-74	yes	up	19.93	16.19	18.82	51.48	57.25	53.89	18.3133	54.2067
ENSG00000100344	PNPLA3	patatin like phospholipase domain containing 3 [Source:HGNC Symbol;Acc:HGNC:18590]	9.99835	3.32169	1.50295e-75	1.97908e-74	yes	up	1.21	0.93	1.01	9.57	9.04	8.16	1.05	8.92333
ENSG00000016391	CHDH	choline dehydrogenase [Source:HGNC Symbol;Acc:HGNC:24288]	0.433522	-1.20582	1.64429e-75	2.16392e-74	yes	down	16.31	16.43	15.15	6.68	6.57	6.66	15.9633	6.63667
ENSG00000112941	TENT4A	terminal nucleotidyltransferase 4A [Source:HGNC Symbol;Acc:HGNC:16705]	2.28508	1.19224	1.99684e-75	2.62633e-74	yes	up	14.26	12.96	15.27	27.85	31.39	32.15	14.1633	30.4633
ENSG00000187097	ENTPD5	ectonucleoside triphosphate diphosphohydrolase 5 (inactive) [Source:HGNC Symbol;Acc:HGNC:3367]	2.47164	1.30547	2.60527e-75	3.42456e-74	yes	up	12.97	10.79	12.74	27.97	27.96	28.65	12.1667	28.1933
ENSG00000087116	ADAMTS2	ADAM metallopeptidase with thrombospondin type 1 motif 2 [Source:HGNC Symbol;Acc:HGNC:218]	1.95547	0.967518	3.21576e-75	4.22454e-74	yes	up	34.94	32.52	32.3	61.67	62.88	62.9	33.2533	62.4833
ENSG00000089351	GRAMD1A	GRAM domain containing 1A [Source:HGNC Symbol;Acc:HGNC:29305]	1.8563	0.892428	3.63951e-75	4.77841e-74	yes	up	48.67	47.49	49.02	89.6	94.07	92.61	48.3933	92.0933
ENSG00000163517	HDAC11	histone deacetylase 11 [Source:HGNC Symbol;Acc:HGNC:19086]	2.43971	1.28671	4.31077e-75	5.65639e-74	yes	up	22.29	21.09	24.98	61.34	55.67	60.93	22.7867	59.3133
ENSG00000166401	SERPINB8	serpin family B member 8 [Source:HGNC Symbol;Acc:HGNC:8952]	0.0289753	-5.10903	4.78941e-75	6.28076e-74	yes	down	11.87	14.42	12.86	0.53	0.41	0.36	13.05	0.433333
ENSG00000172594	SMPDL3A	sphingomyelin phosphodiesterase acid like 3A [Source:HGNC Symbol;Acc:HGNC:17389]	0.295522	-1.75866	4.81392e-75	6.30919e-74	yes	down	41.75	46.53	46.09	14.19	17.21	16.49	44.79	15.9633
ENSG00000096968	JAK2	Janus kinase 2 [Source:HGNC Symbol;Acc:HGNC:6192]	0.176555	-2.50181	5.31176e-75	6.95759e-74	yes	down	7.87	6.14	6.77	0.92	0.93	1.3	6.92667	1.05
ENSG00000174498	IGDCC3	immunoglobulin superfamily DCC subclass member 3 [Source:HGNC Symbol;Acc:HGNC:9700]	3.12142	1.6422	5.40087e-75	7.07017e-74	yes	up	4.86	6.59	5.42	16.82	15.96	18.87	5.62333	17.2167
ENSG00000109758	HGFAC	HGF activator [Source:HGNC Symbol;Acc:HGNC:4894]	0.400423	-1.3204	5.6272e-75	7.36215e-74	yes	down	68.5	73.76	74.21	29.02	25.13	32.3	72.1567	28.8167
ENSG00000124380	SNRNP27	small nuclear ribonucleoprotein U4/U6.U5 subunit 27 [Source:HGNC Symbol;Acc:HGNC:30240]	0.374723	-1.4161	8.96111e-75	1.17102e-73	yes	down	94.23	88.8	97.03	34.35	37.75	39.71	93.3533	37.27
ENSG00000204099	NEU4	neuraminidase 4 [Source:HGNC Symbol;Acc:HGNC:21328]	3.53837	1.82308	1.20401e-74	1.57246e-73	yes	up	12.52	10.53	11.03	37.02	39.92	40.06	11.36	39
ENSG00000105698	USF2	upstream transcription factor 2, c-fos interacting [Source:HGNC Symbol;Acc:HGNC:12594]	0.453059	-1.14223	1.24445e-74	1.62432e-73	yes	down	108.43	110.77	115.48	54.93	47.49	49.97	111.56	50.7967
ENSG00000148400	NOTCH1	notch receptor 1 [Source:HGNC Symbol;Acc:HGNC:7881]	3.60897	1.85159	1.54539e-74	2.01596e-73	yes	up	2.76	1.79	1.58	6.77	6.2	6.51	2.04333	6.49333
ENSG00000198743	SLC5A3	solute carrier family 5 member 3 [Source:HGNC Symbol;Acc:HGNC:11038]	4.29532	2.10277	2.65106e-74	3.45628e-73	yes	up	0.86	0.84	0.89	3.55	3.63	3.29	0.863333	3.49
ENSG00000173110	HSPA6	heat shock protein family A (Hsp70) member 6 [Source:HGNC Symbol;Acc:HGNC:5239]	0.288989	-1.79091	3.92054e-74	5.10836e-73	yes	down	24.73	25.66	25.34	7.14	6.49	6.95	25.2433	6.86
ENSG00000285130		novel protein	1.81642	0.861096	3.92566e-74	5.11205e-73	yes	up	18.17	17.36	18.47	27.42	30.7	28.35	18	28.8233
ENSG00000064012	CASP8	caspase 8 [Source:HGNC Symbol;Acc:HGNC:1509]	0.178322	-2.48745	5.47609e-74	7.12689e-73	yes	down	21.03	17.78	19.5	3.4	3.7	4.4	19.4367	3.83333
ENSG00000130176	CNN1	calponin 1 [Source:HGNC Symbol;Acc:HGNC:2155]	7.46134	2.89943	5.92797e-74	7.7105e-73	yes	up	3.2	2.94	3.01	20.96	18.45	19.63	3.05	19.68
ENSG00000143398	PIP5K1A	phosphatidylinositol-4-phosphate 5-kinase type 1 alpha [Source:HGNC Symbol;Acc:HGNC:8994]	1.81177	0.857401	6.50525e-74	8.45644e-73	yes	up	41.46	36.17	35.94	75.33	64.45	66.25	37.8567	68.6767
ENSG00000204231	RXRB	retinoid X receptor beta [Source:HGNC Symbol;Acc:HGNC:10478]	0.402339	-1.31351	6.51629e-74	8.46587e-73	yes	down	42.86	44.04	46.66	17.61	18.49	16.14	44.52	17.4133
ENSG00000165507	DEPP1	DEPP1 autophagy regulator [Source:HGNC Symbol;Acc:HGNC:23355]	0.423812	-1.2385	6.75608e-74	8.77231e-73	yes	down	71.15	64.68	67.31	25.71	27.42	25.77	67.7133	26.3
ENSG00000103042	SLC38A7	solute carrier family 38 member 7 [Source:HGNC Symbol;Acc:HGNC:25582]	0.152773	-2.71054	6.81494e-74	8.84359e-73	yes	down	10.13	14.58	11.17	1.64	1.92	1.13	11.96	1.56333
ENSG00000188612	SUMO2	small ubiquitin like modifier 2 [Source:HGNC Symbol;Acc:HGNC:11125]	1.59358	0.672276	6.99895e-74	9.07711e-73	yes	up	100.81	99.99	95.33	167.93	190.1	171.07	98.71	176.367
ENSG00000143434	SEMA6C	semaphorin 6C [Source:HGNC Symbol;Acc:HGNC:10740]	6.05531	2.5982	7.4033e-74	9.59595e-73	yes	up	1.37	2.29	1.99	6.92	7.72	10.1	1.88333	8.24667
ENSG00000205485		pseudogene similar to part of postmeiotic segregation increased 2-like 3 PMS2L3	0.0890058	-3.48996	7.53563e-74	9.76181e-73	yes	down	14.93	14.44	10.95	1.25	1.55	1.38	13.44	1.39333
ENSG00000186350	RXRA	retinoid X receptor alpha [Source:HGNC Symbol;Acc:HGNC:10477]	2.54861	1.34971	7.98672e-74	1.03402e-72	yes	up	6.06	7.1	6.72	16.98	16.51	16.82	6.62667	16.77
ENSG00000105053	VRK3	VRK serine/threonine kinase 3 [Source:HGNC Symbol;Acc:HGNC:18996]	2.59125	1.37365	9.80807e-74	1.26909e-72	yes	up	19.97	21.04	22.01	47.55	45.94	41.84	21.0067	45.11
ENSG00000135451	TROAP	trophinin associated protein [Source:HGNC Symbol;Acc:HGNC:12327]	6.26906	2.64825	1.17663e-73	1.52159e-72	yes	up	7.68	5.84	5.93	33.05	34.89	36.26	6.48333	34.7333
ENSG00000127947	PTPN12	protein tyrosine phosphatase non-receptor type 12 [Source:HGNC Symbol;Acc:HGNC:9645]	0.546954	-0.870509	1.45433e-73	1.87961e-72	yes	down	85.67	80.74	75.75	37.07	40.95	41.87	80.72	39.9633
ENSG00000176208	ATAD5	ATPase family AAA domain containing 5 [Source:HGNC Symbol;Acc:HGNC:25752]	5.74	2.52105	1.48915e-73	1.92349e-72	yes	up	1.16	0.97	0.99	5.96	5.47	5.42	1.04	5.61667
ENSG00000134982	APC	APC regulator of WNT signaling pathway [Source:HGNC Symbol;Acc:HGNC:583]	0.128984	-2.95474	1.5034e-73	1.94079e-72	yes	down	4.09	4.66	3.94	2.74	1.77	1.27	4.23	1.92667
ENSG00000161547	SRSF2	serine and arginine rich splicing factor 2 [Source:HGNC Symbol;Acc:HGNC:10783]	0.64349	-0.63601	1.98805e-73	2.56347e-72	yes	down	226.86	248.76	285.25	170.09	170.02	186.83	253.623	175.647
ENSG00000101400	SNTA1	syntrophin alpha 1 [Source:HGNC Symbol;Acc:HGNC:11167]	3.77755	1.91745	2.43939e-73	3.14364e-72	yes	up	7.08	6.94	6.73	23.25	25.81	25.32	6.91667	24.7933
ENSG00000154803	FLCN	folliculin [Source:HGNC Symbol;Acc:HGNC:27310]	0.468517	-1.09383	2.64773e-73	3.41015e-72	yes	down	42.7	40.49	38.87	17.48	15.05	17.13	40.6867	16.5533
ENSG00000139722	VPS37B	VPS37B subunit of ESCRT-I [Source:HGNC Symbol;Acc:HGNC:25754]	0.501906	-0.994512	3.00645e-73	3.86994e-72	yes	down	42.17	41.4	42.99	17.81	19.49	17.12	42.1867	18.14
ENSG00000155980	KIF5A	kinesin family member 5A [Source:HGNC Symbol;Acc:HGNC:6323]	0.35521	-1.49326	3.0174e-73	3.88179e-72	yes	down	29.52	30.12	28.98	8.78	9.49	11.83	29.54	10.0333
ENSG00000167881	SRP68	signal recognition particle 68 [Source:HGNC Symbol;Acc:HGNC:11302]	0.563054	-0.828654	3.39863e-73	4.36973e-72	yes	down	92.06	85.84	88	47.68	50.35	46.47	88.6333	48.1667
ENSG00000143033	MTF2	metal response element binding transcription factor 2 [Source:HGNC Symbol;Acc:HGNC:29535]	2.24137	1.16438	3.41657e-73	4.39026e-72	yes	up	16.81	19.42	22.81	32.89	29.75	28.42	19.68	30.3533
ENSG00000168495	POLR3D	RNA polymerase III subunit D [Source:HGNC Symbol;Acc:HGNC:1080]	2.15585	1.10826	3.69598e-73	4.74657e-72	yes	up	26.06	30.7	24.93	56.23	50.6	54.52	27.23	53.7833
ENSG00000148200	NR6A1	nuclear receptor subfamily 6 group A member 1 [Source:HGNC Symbol;Acc:HGNC:7985]	2.46002	1.29867	4.18949e-73	5.37727e-72	yes	up	5.9	6.96	6.16	14.66	15.59	14.34	6.34	14.8633
ENSG00000100092	SH3BP1	SH3 domain binding protein 1 [Source:HGNC Symbol;Acc:HGNC:10824]	3.67151	1.87637	4.30649e-73	5.52427e-72	yes	up	7.79	4.99	5.19	27.58	25.4	24.58	5.99	25.8533
ENSG00000114933	INO80D	INO80 complex subunit D [Source:HGNC Symbol;Acc:HGNC:25997]	0.380034	-1.3958	4.68514e-73	6.00654e-72	yes	down	6.7	6.05	6.15	2.05	2.54	2.33	6.3	2.30667
ENSG00000186141	POLR3C	RNA polymerase III subunit C [Source:HGNC Symbol;Acc:HGNC:30076]	0.122187	-3.03284	4.93665e-73	6.32536e-72	yes	down	12.88	12.89	13.74	2.7	1.15	1.2	13.17	1.68333
ENSG00000153774	CFDP1	craniofacial development protein 1 [Source:HGNC Symbol;Acc:HGNC:1873]	1.98302	0.987699	5.46518e-73	6.99856e-72	yes	up	114.3	120.54	120.27	166.67	171.36	162.7	118.37	166.91
ENSG00000196550	FAM72A	family with sequence similarity 72 member A [Source:HGNC Symbol;Acc:HGNC:24044]	10.3857	3.37653	5.78011e-73	7.39762e-72	yes	up	1.76	2.72	2.2	11.99	14.96	13.99	2.22667	13.6467
ENSG00000090924	PLEKHG2	pleckstrin homology and RhoGEF domain containing G2 [Source:HGNC Symbol;Acc:HGNC:29515]	0.212356	-2.23544	5.89738e-73	7.54338e-72	yes	down	9.22	12.39	11.71	1.73	1.17	1.53	11.1067	1.47667
ENSG00000137414	FAM8A1	family with sequence similarity 8 member A1 [Source:HGNC Symbol;Acc:HGNC:16372]	1.91428	0.936805	5.98019e-73	7.64493e-72	yes	up	20.93	21.31	20.81	38.7	39.56	35.96	21.0167	38.0733
ENSG00000107317	PTGDS	prostaglandin D2 synthase [Source:HGNC Symbol;Acc:HGNC:9592]	16.4814	4.04277	6.04424e-73	7.72239e-72	yes	up	3.87	2.5	2.23	38.82	45.81	41.82	2.86667	42.15
ENSG00000125450	NUP85	nucleoporin 85 [Source:HGNC Symbol;Acc:HGNC:8734]	2.54081	1.34529	8.9281e-73	1.14004e-71	yes	up	22.91	22.02	24.45	49.01	51.99	49.8	23.1267	50.2667
ENSG00000105655	ISYNA1	inositol-3-phosphate synthase 1 [Source:HGNC Symbol;Acc:HGNC:29821]	1.92476	0.94468	8.97016e-73	1.14476e-71	yes	up	51.28	51.28	53.27	112.41	121.8	125.77	51.9433	119.993
ENSG00000179041	RRS1	ribosome biogenesis regulator 1 homolog [Source:HGNC Symbol;Acc:HGNC:17083]	0.205213	-2.2848	9.80167e-73	1.25016e-71	yes	down	25.14	25.24	24.29	4.61	5.04	4.72	24.89	4.79
ENSG00000181467	RAP2B	RAP2B, member of RAS oncogene family [Source:HGNC Symbol;Acc:HGNC:9862]	0.33043	-1.59758	1.10979e-72	1.41468e-71	yes	down	8.14	7.5	8.15	2.38	2.54	2.49	7.93	2.47
ENSG00000233441	CYP2AB1P	cytochrome P450 family 2 subfamily AB member 1, pseudogene [Source:HGNC Symbol;Acc:HGNC:39975]	0.0415205	-4.59003	1.14225e-72	1.45523e-71	yes	down	8.6	9.54	10.07	0.4	0.21	0.34	9.40333	0.316667
ENSG00000068912	ERLEC1	endoplasmic reticulum lectin 1 [Source:HGNC Symbol;Acc:HGNC:25222]	0.555667	-0.847708	1.5321e-72	1.95078e-71	yes	down	89.42	89.25	92.91	43.5	43.61	41.05	90.5267	42.72
ENSG00000283239	KBTBD11-OT1	KBTBD11 overlapping transcript 1 [Source:NCBI gene (formerly Entrezgene);Acc:104266957]	2.04813	1.03431	1.71749e-72	2.18559e-71	yes	up	9.6	9.9	10.33	19.31	18.93	18.9	9.94333	19.0467
ENSG00000150990	DHX37	DEAH-box helicase 37 [Source:HGNC Symbol;Acc:HGNC:17210]	0.24885	-2.00665	1.7219e-72	2.18996e-71	yes	down	11.03	11.23	11.5	3.53	3.32	2.58	11.2533	3.14333
ENSG00000144579	CTDSP1	CTD small phosphatase 1 [Source:HGNC Symbol;Acc:HGNC:21614]	0.152321	-2.71482	1.78928e-72	2.27436e-71	yes	down	27.28	18.22	17.37	2.29	2.72	3.28	20.9567	2.76333
ENSG00000137996	RTCA	RNA 3'-terminal phosphate cyclase [Source:HGNC Symbol;Acc:HGNC:17981]	0.318274	-1.65166	1.94135e-72	2.46625e-71	yes	down	36.1	35.92	36.6	12.27	11.9	11.01	36.2067	11.7267
ENSG00000162545	CAMK2N1	calcium/calmodulin dependent protein kinase II inhibitor 1 [Source:HGNC Symbol;Acc:HGNC:24190]	2.04041	1.02886	2.26593e-72	2.87695e-71	yes	up	42.93	40.72	44.35	77.58	83.78	79.15	42.6667	80.17
ENSG00000164961	WASHC5	WASH complex subunit 5 [Source:HGNC Symbol;Acc:HGNC:28984]	0.185137	-2.43333	3.09279e-72	3.92456e-71	yes	down	11.2	13.77	10.46	1.83	3.3	2.66	11.81	2.59667
ENSG00000085465	OVGP1	oviductal glycoprotein 1 [Source:HGNC Symbol;Acc:HGNC:8524]	3.80746	1.92883	3.85074e-72	4.88358e-71	yes	up	1.64	1.21	2.37	16.04	11.14	13.32	1.74	13.5
ENSG00000053371	AKR7A2	aldo-keto reductase family 7 member A2 [Source:HGNC Symbol;Acc:HGNC:389]	2.89586	1.53399	3.9955e-72	5.06429e-71	yes	up	21.67	20.78	21.31	57.34	55.2	56.6	21.2533	56.38
ENSG00000129484	PARP2	poly(ADP-ribose) polymerase 2 [Source:HGNC Symbol;Acc:HGNC:272]	1.82855	0.870697	5.90505e-72	7.4804e-71	yes	up	79.38	82.41	85.33	154.46	155.21	146.66	82.3733	152.11
ENSG00000162910	MRPL55	mitochondrial ribosomal protein L55 [Source:HGNC Symbol;Acc:HGNC:16686]	3.91239	1.96805	8.55247e-72	1.08218e-70	yes	up	18.33	21.33	18.54	60.78	54.16	54.11	19.4	56.35
ENSG00000115942	ORC2	origin recognition complex subunit 2 [Source:HGNC Symbol;Acc:HGNC:8488]	0.403105	-1.31077	9.38589e-72	1.18697e-70	yes	down	33.16	33.01	35.94	14.9	14.07	13.07	34.0367	14.0133
ENSG00000088305	DNMT3B	DNA methyltransferase 3 beta [Source:HGNC Symbol;Acc:HGNC:2979]	1.64568	0.718683	1.02939e-71	1.30106e-70	yes	up	34.62	38.67	36	49.46	47.15	47.31	36.43	47.9733
ENSG00000105676	ARMC6	armadillo repeat containing 6 [Source:HGNC Symbol;Acc:HGNC:25049]	0.213834	-2.22544	1.16714e-71	1.47433e-70	yes	down	20.45	19.64	20.7	3.57	3.63	4.92	20.2633	4.04
ENSG00000239900	ADSL	adenylosuccinate lyase [Source:HGNC Symbol;Acc:HGNC:291]	0.441323	-1.18009	1.19779e-71	1.5122e-70	yes	down	62.51	60.73	61.58	24.92	28.55	28.1	61.6067	27.19
ENSG00000100075	SLC25A1	solute carrier family 25 member 1 [Source:HGNC Symbol;Acc:HGNC:10979]	2.92105	1.54649	1.24414e-71	1.56982e-70	yes	up	21.18	18.81	20.86	57.66	51	57.07	20.2833	55.2433
ENSG00000165699	TSC1	TSC complex subunit 1 [Source:HGNC Symbol;Acc:HGNC:12362]	0.466866	-1.09892	1.33992e-71	1.68972e-70	yes	down	51.41	43.04	50.69	18.93	16.56	18.4	48.38	17.9633
ENSG00000110066	KMT5B	lysine methyltransferase 5B [Source:HGNC Symbol;Acc:HGNC:24283]	0.410242	-1.28545	1.39163e-71	1.75394e-70	yes	down	43.11	44.84	44.72	18.43	17.28	17.93	44.2233	17.88
ENSG00000163902	RPN1	ribophorin I [Source:HGNC Symbol;Acc:HGNC:10381]	0.652565	-0.615806	1.46202e-71	1.84161e-70	yes	down	191.9	193.63	184.84	112.85	119.46	116.6	190.123	116.303
ENSG00000171241	SHCBP1	SHC binding and spindle associated 1 [Source:HGNC Symbol;Acc:HGNC:29547]	3.34924	1.74384	1.5125e-71	1.90413e-70	yes	up	9.04	7.89	7.49	19.6	23.69	23.16	8.14	22.15
ENSG00000186715	MST1L	macrophage stimulating 1 like [Source:HGNC Symbol;Acc:HGNC:7390]	0.56063	-0.834878	1.58564e-71	1.99509e-70	yes	down	103.26	109.26	98.9	52.3	53.65	54.84	103.807	53.5967
ENSG00000112305	SMAP1	small ArfGAP 1 [Source:HGNC Symbol;Acc:HGNC:19651]	0.31421	-1.6702	1.94396e-71	2.44455e-70	yes	down	28.39	28.39	25.91	8.75	7.22	8.37	27.5633	8.11333
ENSG00000141503	MINK1	misshapen like kinase 1 [Source:HGNC Symbol;Acc:HGNC:17565]	1.58938	0.668462	2.32233e-71	2.91871e-70	yes	up	81.78	81.9	82.85	167.56	166.43	171.61	82.1767	168.533
ENSG00000112308	C6orf62	chromosome 6 open reading frame 62 [Source:HGNC Symbol;Acc:HGNC:20998]	0.543809	-0.878829	2.5811e-71	3.24212e-70	yes	down	69.29	66.08	75.58	30.08	31.34	32.08	70.3167	31.1667
ENSG00000172375	C2CD2L	C2CD2 like [Source:HGNC Symbol;Acc:HGNC:29000]	2.20386	1.14003	2.84104e-71	3.56663e-70	yes	up	15.29	16.54	17.94	26.35	26.8	28.99	16.59	27.38
ENSG00000105726	ATP13A1	ATPase 13A1 [Source:HGNC Symbol;Acc:HGNC:24215]	0.423358	-1.24005	3.6691e-71	4.60358e-70	yes	down	60.45	62.27	57.46	16.96	20.95	19	60.06	18.97
ENSG00000250251	PKD1P6	polycystin 1, transient receptor potential channel interacting pseudogene 6 [Source:HGNC Symbol;Acc:HGNC:30070]	0.523166	-0.934658	3.81497e-71	4.78392e-70	yes	down	59.4	66.64	65.45	36.22	31.3	31.84	63.83	33.12
ENSG00000168411	RFWD3	ring finger and WD repeat domain 3 [Source:HGNC Symbol;Acc:HGNC:25539]	3.43467	1.78017	3.91094e-71	4.90151e-70	yes	up	5.58	5.52	5.78	16.34	15.77	16.36	5.62667	16.1567
ENSG00000108588	CCDC47	coiled-coil domain containing 47 [Source:HGNC Symbol;Acc:HGNC:24856]	0.555868	-0.847185	3.98276e-71	4.98872e-70	yes	down	77.4	82.26	84.99	39.83	38.65	40.7	81.55	39.7267
ENSG00000074755	ZZEF1	zinc finger ZZ-type and EF-hand domain containing 1 [Source:HGNC Symbol;Acc:HGNC:29027]	0.409027	-1.28973	4.2727e-71	5.34889e-70	yes	down	13	15.22	12.66	8.31	7.99	7.68	13.6267	7.99333
ENSG00000158079	PTPDC1	protein tyrosine phosphatase domain containing 1 [Source:HGNC Symbol;Acc:HGNC:30184]	0.212097	-2.23721	4.46311e-71	5.58413e-70	yes	down	5.96	6.77	7.03	1.62	1.43	1.4	6.58667	1.48333
ENSG00000119314	PTBP3	polypyrimidine tract binding protein 3 [Source:HGNC Symbol;Acc:HGNC:10253]	1.73661	0.796272	5.69333e-71	7.11937e-70	yes	up	23.87	22.97	25.47	36.97	35.36	34.38	24.1033	35.57
ENSG00000116641	DOCK7	dedicator of cytokinesis 7 [Source:HGNC Symbol;Acc:HGNC:19190]	0.429871	-1.21802	7.53827e-71	9.42115e-70	yes	down	77.84	46.06	54.08	170.69	21.71	43.44	59.3267	78.6133
ENSG00000162073	PAQR4	progestin and adipoQ receptor family member 4 [Source:HGNC Symbol;Acc:HGNC:26386]	5.15663	2.36643	7.70509e-71	9.62425e-70	yes	up	3.73	2.45	3.63	16.74	16.26	16.84	3.27	16.6133
ENSG00000184990	SIVA1	SIVA1 apoptosis inducing factor [Source:HGNC Symbol;Acc:HGNC:17712]	2.95333	1.56234	8.15902e-71	1.01856e-69	yes	up	34.92	34.28	28.05	115.57	108.08	110.68	32.4167	111.443
ENSG00000137267	TUBB2A	tubulin beta 2A class IIa [Source:HGNC Symbol;Acc:HGNC:12412]	1.86062	0.895785	8.57554e-71	1.06996e-69	yes	up	75.49	73.74	75.03	118.9	129.86	130.75	74.7533	126.503
ENSG00000198758	EPS8L3	EPS8 like 3 [Source:HGNC Symbol;Acc:HGNC:21297]	2.04705	1.03355	9.02069e-71	1.12487e-69	yes	up	62.76	60.69	55.12	138.25	133.96	165.5	59.5233	145.903
ENSG00000162148	PPP1R32	protein phosphatase 1 regulatory subunit 32 [Source:HGNC Symbol;Acc:HGNC:28869]	23.8128	4.57366	1.25564e-70	1.56489e-69	yes	up	0.52	0.99	0.46	6.79	6.89	9.05	0.656667	7.57667
ENSG00000263001	GTF2I	general transcription factor IIi [Source:HGNC Symbol;Acc:HGNC:4659]	0.553849	-0.852434	1.30323e-70	1.62329e-69	yes	down	54.89	62.4	71.74	50.38	42.33	44.36	63.01	45.69
ENSG00000146729	NIPSNAP2	nipsnap homolog 2 [Source:HGNC Symbol;Acc:HGNC:4179]	2.79418	1.48242	1.34587e-70	1.67548e-69	yes	up	14.11	14.21	13.74	35.65	36.53	32.75	14.02	34.9767
ENSG00000167110	GOLGA2	golgin A2 [Source:HGNC Symbol;Acc:HGNC:4425]	1.68519	0.752915	1.37099e-70	1.7058e-69	yes	up	50.84	48.24	48.91	80.23	78.73	78.57	49.33	79.1767
ENSG00000181472	ZBTB2	zinc finger and BTB domain containing 2 [Source:HGNC Symbol;Acc:HGNC:20868]	0.277518	-1.84935	1.44216e-70	1.79335e-69	yes	down	16.72	16.67	15.16	3.42	3.37	3.54	16.1833	3.44333
ENSG00000047315	POLR2B	RNA polymerase II subunit B [Source:HGNC Symbol;Acc:HGNC:9188]	0.57833	-0.790036	1.59779e-70	1.98578e-69	yes	down	87.08	85.26	84.56	46.93	47.95	48.92	85.6333	47.9333
ENSG00000155592	ZKSCAN2	zinc finger with KRAB and SCAN domains 2 [Source:HGNC Symbol;Acc:HGNC:25677]	0.153461	-2.70405	1.60447e-70	1.99297e-69	yes	down	4.11	4.55	4.39	0.56	0.66	0.65	4.35	0.623333
ENSG00000054793	ATP9A	ATPase phospholipid transporting 9A (putative) [Source:HGNC Symbol;Acc:HGNC:13540]	0.387363	-1.36824	1.63304e-70	2.02733e-69	yes	down	9.76	10.7	10.36	3.99	3.75	4.12	10.2733	3.95333
ENSG00000131069	ACSS2	acyl-CoA synthetase short chain family member 2 [Source:HGNC Symbol;Acc:HGNC:15814]	3.33741	1.73873	1.76809e-70	2.19377e-69	yes	up	8.65	7.97	5.92	28.01	22.52	25.17	7.51333	25.2333
ENSG00000110367	DDX6	DEAD-box helicase 6 [Source:HGNC Symbol;Acc:HGNC:2747]	0.486415	-1.03974	1.82731e-70	2.26599e-69	yes	down	26.99	27.82	25.75	11.6	11.11	11.46	26.8533	11.39
ENSG00000102081	FMR1	FMRP translational regulator 1 [Source:HGNC Symbol;Acc:HGNC:3775]	1.65033	0.722756	1.83861e-70	2.27873e-69	yes	up	38.33	38.74	39.15	60.21	58.7	59.7	38.74	59.5367
ENSG00000107862	GBF1	golgi brefeldin A resistant guanine nucleotide exchange factor 1 [Source:HGNC Symbol;Acc:HGNC:4181]	1.6088	0.685983	1.90999e-70	2.36589e-69	yes	up	54.1	64.41	55.9	82.13	73.96	86.7	58.1367	80.93
ENSG00000166949	SMAD3	SMAD family member 3 [Source:HGNC Symbol;Acc:HGNC:6769]	1.60733	0.684662	1.95071e-70	2.41499e-69	yes	up	32.87	30.61	32.95	45.87	47.36	46.7	32.1433	46.6433
ENSG00000013588	GPRC5A	G protein-coupled receptor class C group 5 member A [Source:HGNC Symbol;Acc:HGNC:9836]	0.0482163	-4.37433	2.11565e-70	2.61774e-69	yes	down	5.05	4.27	7.1	0.16	0.2	0.2	5.47333	0.186667
ENSG00000151726	ACSL1	acyl-CoA synthetase long chain family member 1 [Source:HGNC Symbol;Acc:HGNC:3569]	0.645349	-0.63185	2.49654e-70	3.0873e-69	yes	down	113.74	111.18	113.47	62.04	63.58	59.61	112.797	61.7433
ENSG00000139990	DCAF5	DDB1 and CUL4 associated factor 5 [Source:HGNC Symbol;Acc:HGNC:20224]	0.379921	-1.39623	2.761e-70	3.41246e-69	yes	down	18.8	18.76	20.61	7.51	8.11	7.58	19.39	7.73333
ENSG00000024526	DEPDC1	DEP domain containing 1 [Source:HGNC Symbol;Acc:HGNC:22949]	22.5407	4.49446	2.94539e-70	3.63835e-69	yes	up	0.25	0.18	0.29	6.02	5.12	5.47	0.24	5.53667
ENSG00000206195	DUXAP8	double homeobox A pseudogene 8 [Source:HGNC Symbol;Acc:HGNC:32187]	0.469222	-1.09166	3.11296e-70	3.84322e-69	yes	down	39.9	51.86	46.45	19.01	20.63	19.69	46.07	19.7767
ENSG00000118496	FBXO30	F-box protein 30 [Source:HGNC Symbol;Acc:HGNC:15600]	0.350476	-1.51261	3.14857e-70	3.88503e-69	yes	down	7.91	8.45	7.94	2.8	2.78	2.45	8.1	2.67667
ENSG00000006831	ADIPOR2	adiponectin receptor 2 [Source:HGNC Symbol;Acc:HGNC:24041]	1.81092	0.856725	3.50163e-70	4.31829e-69	yes	up	25.74	26.79	27.63	46.07	45.29	44.7	26.72	45.3533
ENSG00000167325	RRM1	ribonucleotide reductase catalytic subunit M1 [Source:HGNC Symbol;Acc:HGNC:10451]	3.01062	1.59006	3.68901e-70	4.54687e-69	yes	up	7.67	8.94	8.94	26.31	25.67	22.02	8.51667	24.6667
ENSG00000140443	IGF1R	insulin like growth factor 1 receptor [Source:HGNC Symbol;Acc:HGNC:5465]	1.61513	0.691648	4.92054e-70	6.06143e-69	yes	up	24.21	21.72	22.52	28.35	32.86	33.1	22.8167	31.4367
ENSG00000067066	SP100	SP100 nuclear antigen [Source:HGNC Symbol;Acc:HGNC:11206]	0.0497063	-4.33043	5.46908e-70	6.73345e-69	yes	down	14.12	16.47	16.85	0.96	1.32	0.55	15.8133	0.943333
ENSG00000189079	ARID2	AT-rich interaction domain 2 [Source:HGNC Symbol;Acc:HGNC:18037]	0.391915	-1.35139	5.8982e-70	7.25777e-69	yes	down	11.07	11.92	12.26	4.53	4.48	5.29	11.75	4.76667
ENSG00000125166	GOT2	glutamic-oxaloacetic transaminase 2 [Source:HGNC Symbol;Acc:HGNC:4433]	1.6294	0.704343	5.95909e-70	7.32867e-69	yes	up	70.96	72.4	72.56	112.58	111.38	110.63	71.9733	111.53
ENSG00000184454	NCMAP	non-compact myelin associated protein [Source:HGNC Symbol;Acc:HGNC:29332]	3.8387	1.94062	6.67551e-70	8.20522e-69	yes	up	2.93	3.52	3.53	11.59	12.35	12.44	3.32667	12.1267
ENSG00000256618	MTRNR2L1	MT-RNR2 like 1 [Source:HGNC Symbol;Acc:HGNC:37155]	2.02366	1.01697	7.23943e-70	8.89347e-69	yes	up	105.96	120.97	111.33	215.93	227.64	197.25	112.753	213.607
ENSG00000127914	AKAP9	A-kinase anchoring protein 9 [Source:HGNC Symbol;Acc:HGNC:379]	0.514175	-0.959668	8.00729e-70	9.83136e-69	yes	down	22.58	22.2	22.75	10.43	10.51	9.59	22.51	10.1767
ENSG00000188322	SBK1	SH3 domain binding kinase 1 [Source:HGNC Symbol;Acc:HGNC:17699]	6.99113	2.80553	8.30497e-70	1.01913e-68	yes	up	0.96	0.77	0.81	5.67	5.24	5.75	0.846667	5.55333
ENSG00000271976		novel transcript, antisense to IL17RB	12.7639	3.67399	8.48905e-70	1.04114e-68	yes	up	0.67	0.81	0.69	8.48	9.32	8.26	0.723333	8.68667
ENSG00000160161	CILP2	cartilage intermediate layer protein 2 [Source:HGNC Symbol;Acc:HGNC:24213]	3.60411	1.84964	9.62593e-70	1.17928e-68	yes	up	3.27	3.24	3.79	11.39	11.92	11.67	3.43333	11.66
ENSG00000285815	GET1-SH3BGR	GET1-SH3BGR readthrough [Source:HGNC Symbol;Acc:HGNC:54635]	4.02037	2.00733	1.40824e-69	1.72431e-68	yes	up	5.17	4.32	5.38	12.76	12.17	11.61	4.95667	12.18
ENSG00000167863	ATP5PD	ATP synthase peripheral stalk subunit d [Source:HGNC Symbol;Acc:HGNC:845]	1.95267	0.96545	1.45689e-69	1.78289e-68	yes	up	194.66	194.61	187.6	318.37	314.61	327.33	192.29	320.103
ENSG00000162174	ASRGL1	asparaginase and isoaspartyl peptidase 1 [Source:HGNC Symbol;Acc:HGNC:16448]	6.50518	2.70159	1.5803e-69	1.93287e-68	yes	up	4.02	4.01	4.64	24.22	26.83	24.81	4.22333	25.2867
ENSG00000143621	ILF2	interleukin enhancer binding factor 2 [Source:HGNC Symbol;Acc:HGNC:6037]	1.61105	0.688	1.74662e-69	2.13512e-68	yes	up	118.9	115.07	115.54	174	183.81	179.2	116.503	179.003
ENSG00000037474	NSUN2	NOP2/Sun RNA methyltransferase 2 [Source:HGNC Symbol;Acc:HGNC:25994]	0.548205	-0.867212	1.94711e-69	2.3789e-68	yes	down	66.28	67.5	68.08	36.13	33.23	37.71	67.2867	35.69
ENSG00000142494	SLC47A1	solute carrier family 47 member 1 [Source:HGNC Symbol;Acc:HGNC:25588]	2.59588	1.37622	2.02165e-69	2.46862e-68	yes	up	10.95	12.85	14.1	28.91	29.88	31.49	12.6333	30.0933
ENSG00000267618		RAD51L3-RFFL readthrough	3.48653	1.80179	2.56414e-69	3.12934e-68	yes	up	3.86	5.55	6.04	17.04	16.05	16.74	5.15	16.61
ENSG00000132854	KANK4	KN motif and ankyrin repeat domains 4 [Source:HGNC Symbol;Acc:HGNC:27263]	6.75664	2.75631	2.78572e-69	3.39791e-68	yes	up	0.79	0.82	1.03	5.51	6.27	5.39	0.88	5.72333
ENSG00000107185	RGP1	RGP1 homolog, RAB6A GEF complex partner 1 [Source:HGNC Symbol;Acc:HGNC:21965]	1.93651	0.953462	2.89984e-69	3.53517e-68	yes	up	10.1	10.76	10.87	16.8	17.35	17.15	10.5767	17.1
ENSG00000184432	COPB2	COPI coat complex subunit beta 2 [Source:HGNC Symbol;Acc:HGNC:2232]	1.5848	0.664299	3.20002e-69	3.899e-68	yes	up	50.43	51.83	52.7	70.72	72.65	72.24	51.6533	71.87
ENSG00000119285	HEATR1	HEAT repeat containing 1 [Source:HGNC Symbol;Acc:HGNC:25517]	0.395485	-1.3383	3.27336e-69	3.98618e-68	yes	down	12.55	11.64	14.7	4.89	5.23	4.5	12.9633	4.87333
ENSG00000108771	DHX58	DExH-box helicase 58 [Source:HGNC Symbol;Acc:HGNC:29517]	26.7574	4.74186	4.04668e-69	4.92522e-68	yes	up	0.71	0.67	1.1	15.95	14.96	18.36	0.826667	16.4233
ENSG00000274979		novel transcript	0.166383	-2.58742	4.34454e-69	5.28487e-68	yes	down	6.41	6.22	6.55	0.87	1.16	1.04	6.39333	1.02333
ENSG00000206149	HERC2P9	hect domain and RLD 2 pseudogene 9 [Source:HGNC Symbol;Acc:HGNC:30495]	0.355743	-1.49109	4.55869e-69	5.54235e-68	yes	down	18.09	22.83	18.49	8.57	7.35	7.14	19.8033	7.68667
ENSG00000108557	RAI1	retinoic acid induced 1 [Source:HGNC Symbol;Acc:HGNC:9834]	0.418048	-1.25826	4.61963e-69	5.61339e-68	yes	down	17.41	19.13	16.52	8.82	10.36	8.29	17.6867	9.15667
ENSG00000183020	AP2A2	adaptor related protein complex 2 subunit alpha 2 [Source:HGNC Symbol;Acc:HGNC:562]	1.72799	0.789091	5.08677e-69	6.17766e-68	yes	up	33.17	37.61	34.97	49.69	48.35	52.82	35.25	50.2867
ENSG00000106327	TFR2	transferrin receptor 2 [Source:HGNC Symbol;Acc:HGNC:11762]	2.69262	1.42901	6.48532e-69	7.87186e-68	yes	up	11.28	9.92	11.34	30.01	30.61	30.88	10.8467	30.5
ENSG00000179913	B3GNT3	UDP-GlcNAc:betaGal beta-1,3-N-acetylglucosaminyltransferase 3 [Source:HGNC Symbol;Acc:HGNC:13528]	0.30137	-1.73039	6.54064e-69	7.9347e-68	yes	down	20.87	22.1	22.31	5.85	7.02	6.06	21.76	6.31
ENSG00000145050	MANF	mesencephalic astrocyte derived neurotrophic factor [Source:HGNC Symbol;Acc:HGNC:15461]	0.470565	-1.08753	7.06242e-69	8.56304e-68	yes	down	192.28	197.05	205.23	84.55	92.83	82.54	198.187	86.64
ENSG00000168653	NDUFS5	NADH:ubiquinone oxidoreductase subunit S5 [Source:HGNC Symbol;Acc:HGNC:7712]	1.775	0.827815	8.74827e-69	1.06013e-67	yes	up	472.55	438.84	448.53	759.31	745.03	792.88	453.307	765.74
ENSG00000120837	NFYB	nuclear transcription factor Y subunit beta [Source:HGNC Symbol;Acc:HGNC:7805]	3.965	1.98732	9.61811e-69	1.16491e-67	yes	up	4.36	4.25	4.04	18.4	17.92	17.84	4.21667	18.0533
ENSG00000126773	PCNX4	pecanex 4 [Source:HGNC Symbol;Acc:HGNC:20349]	0.339096	-1.56024	1.01376e-68	1.22716e-67	yes	down	29.88	28.13	26.41	8.84	7.99	8.51	28.14	8.44667
ENSG00000167716	WDR81	WD repeat domain 81 [Source:HGNC Symbol;Acc:HGNC:26600]	0.251437	-1.99173	1.05105e-68	1.27161e-67	yes	down	10.77	11.1	9.37	2.46	2.29	2.28	10.4133	2.34333
ENSG00000105202	FBL	fibrillarin [Source:HGNC Symbol;Acc:HGNC:3599]	1.65797	0.72942	1.0997e-68	1.32976e-67	yes	up	243.35	235.92	239.73	367.81	355.17	362.28	239.667	361.753
ENSG00000172062	SMN1	survival of motor neuron 1, telomeric [Source:HGNC Symbol;Acc:HGNC:11117]	1.76842	0.822463	1.26758e-68	1.53193e-67	yes	up	110.83	104.94	107.61	176.77	167.6	165.11	107.793	169.827
ENSG00000179889	PDXDC1	pyridoxal dependent decarboxylase domain containing 1 [Source:HGNC Symbol;Acc:HGNC:28995]	1.57825	0.658324	1.41897e-68	1.71396e-67	yes	up	64.28	70.15	72	108.47	112.9	99.55	68.81	106.973
ENSG00000151532	VTI1A	vesicle transport through interaction with t-SNAREs 1A [Source:HGNC Symbol;Acc:HGNC:17792]	0.351849	-1.50697	1.75469e-68	2.11833e-67	yes	down	26.33	29.92	25.85	8.31	9.85	9.16	27.3667	9.10667
ENSG00000067057	PFKP	phosphofructokinase, platelet [Source:HGNC Symbol;Acc:HGNC:8878]	0.376953	-1.40754	2.08766e-68	2.51894e-67	yes	down	29.43	29.42	30.28	10.4	9.96	10.49	29.71	10.2833
ENSG00000204388	HSPA1B	heat shock protein family A (Hsp70) member 1B [Source:HGNC Symbol;Acc:HGNC:5233]	2.09744	1.06863	2.11578e-68	2.5515e-67	yes	up	365.5	377.07	376.72	774.17	678.47	754.95	373.097	735.863
ENSG00000178188	SH2B1	SH2B adaptor protein 1 [Source:HGNC Symbol;Acc:HGNC:30417]	2.36579	1.24232	2.35908e-68	2.84337e-67	yes	up	19.57	23.37	20.22	47.3	45.37	43.23	21.0533	45.3
ENSG00000064932	SBNO2	strawberry notch homolog 2 [Source:HGNC Symbol;Acc:HGNC:29158]	1.8151	0.860047	2.93328e-68	3.53354e-67	yes	up	29.64	29.42	31.11	51.98	51.05	56.26	30.0567	53.0967
ENSG00000145715	RASA1	RAS p21 protein activator 1 [Source:HGNC Symbol;Acc:HGNC:9871]	0.333499	-1.58425	2.95126e-68	3.55328e-67	yes	down	15.42	15.88	17.08	5.32	5.21	4.74	16.1267	5.09
ENSG00000123219	CENPK	centromere protein K [Source:HGNC Symbol;Acc:HGNC:29479]	3.61393	1.85357	3.06249e-68	3.68522e-67	yes	up	5.69	5.37	4.78	14.11	16.23	15.11	5.28	15.15
ENSG00000117682	DHDDS	dehydrodolichyl diphosphate synthase subunit [Source:HGNC Symbol;Acc:HGNC:20603]	0.37363	-1.42032	3.17958e-68	3.82405e-67	yes	down	46.95	46.9	44.72	11.07	8.77	8.09	46.19	9.31
ENSG00000260280	SLX1B-SULT1A4	SLX1B-SULT1A4 readthrough (NMD candidate) [Source:HGNC Symbol;Acc:HGNC:48353]	2.8299	1.50075	3.86004e-68	4.63745e-67	yes	up	3.24	3.5	4.29	14.73	13.31	12.87	3.67667	13.6367
ENSG00000163468	CCT3	chaperonin containing TCP1 subunit 3 [Source:HGNC Symbol;Acc:HGNC:1616]	0.663287	-0.592295	4.18307e-68	5.02284e-67	yes	down	277.25	296.65	289.54	178.91	185.27	186.81	287.813	183.663
ENSG00000241058	NSUN6	NOP2/Sun RNA methyltransferase 6 [Source:HGNC Symbol;Acc:HGNC:23529]	2.91295	1.54248	4.29179e-68	5.15061e-67	yes	up	7.29	7.6	8.18	13.42	15.75	15.44	7.69	14.87
ENSG00000279069		novel transcript	5.53853	2.4695	6.37642e-68	7.64828e-67	yes	up	4.45	5.81	4.71	27.52	26.91	23.38	4.99	25.9367
ENSG00000196865	NHLRC2	NHL repeat containing 2 [Source:HGNC Symbol;Acc:HGNC:24731]	2.54292	1.34649	7.09371e-68	8.50408e-67	yes	up	8.84	8.91	8	8.55	8.76	9.15	8.58333	8.82
ENSG00000159267	HLCS	holocarboxylase synthetase [Source:HGNC Symbol;Acc:HGNC:4976]	0.265469	-1.91339	9.89144e-68	1.18517e-66	yes	down	9.85	8.84	9.82	2.48	1.96	1.68	9.50333	2.04
ENSG00000180917	CMTR2	cap methyltransferase 2 [Source:HGNC Symbol;Acc:HGNC:25635]	0.158129	-2.66082	1.06178e-67	1.27152e-66	yes	down	6.82	6.79	6.26	1.53	0.83	0.87	6.62333	1.07667
ENSG00000064607	SUGP2	SURP and G-patch domain containing 2 [Source:HGNC Symbol;Acc:HGNC:18641]	1.60723	0.684573	1.25353e-67	1.50034e-66	yes	up	34.25	37	35.13	51.2	52.63	51.57	35.46	51.8
ENSG00000167674	HDGFL2	HDGF like 2 [Source:HGNC Symbol;Acc:HGNC:14680]	2.36701	1.24306	1.33441e-67	1.59629e-66	yes	up	18.92	19.4	18.22	43.74	44.18	47.07	18.8467	44.9967
ENSG00000099998	GGT5	gamma-glutamyltransferase 5 [Source:HGNC Symbol;Acc:HGNC:4260]	0.154441	-2.69487	1.37089e-67	1.63905e-66	yes	down	15.29	15.16	13.71	1.89	1.55	1.95	14.72	1.79667
ENSG00000092098	RNF31	ring finger protein 31 [Source:HGNC Symbol;Acc:HGNC:16031]	0.359749	-1.47494	1.39826e-67	1.67088e-66	yes	down	56.73	58.6	57.5	30.23	33.67	24.68	57.61	29.5267
ENSG00000182158	CREB3L2	cAMP responsive element binding protein 3 like 2 [Source:HGNC Symbol;Acc:HGNC:23720]	1.61888	0.694998	1.54239e-67	1.84115e-66	yes	up	25.4	24.79	27.22	49.13	50.09	49.72	25.8033	49.6467
ENSG00000072958	AP1M1	adaptor related protein complex 1 subunit mu 1 [Source:HGNC Symbol;Acc:HGNC:13667]	2.13984	1.09751	1.57864e-67	1.88341e-66	yes	up	28.95	29.17	29.58	52.54	57.15	55.71	29.2333	55.1333
ENSG00000166816	LDHD	lactate dehydrogenase D [Source:HGNC Symbol;Acc:HGNC:19708]	9.6033	3.26353	1.89815e-67	2.2634e-66	yes	up	1.18	1.63	1.46	11.62	15.01	14.23	1.42333	13.62
ENSG00000135083	CCNJL	cyclin J like [Source:HGNC Symbol;Acc:HGNC:25876]	0.189637	-2.39869	2.34572e-67	2.7956e-66	yes	down	15.97	15.95	16.88	3.93	2.52	3.32	16.2667	3.25667
ENSG00000110171	TRIM3	tripartite motif containing 3 [Source:HGNC Symbol;Acc:HGNC:10064]	4.39044	2.13436	2.38994e-67	2.84677e-66	yes	up	4.8	3.88	4.01	19.75	17.32	14.89	4.23	17.32
ENSG00000163348	PYGO2	pygopus family PHD finger 2 [Source:HGNC Symbol;Acc:HGNC:30257]	3.17238	1.66556	2.45675e-67	2.9248e-66	yes	up	5.49	5.77	5.43	16.37	16.83	16.6	5.56333	16.6
ENSG00000100485	SOS2	SOS Ras/Rho guanine nucleotide exchange factor 2 [Source:HGNC Symbol;Acc:HGNC:11188]	0.270287	-1.88744	2.61109e-67	3.10689e-66	yes	down	9.7	10.12	11.16	2.66	3.37	2.91	10.3267	2.98
ENSG00000157224	CLDN12	claudin 12 [Source:HGNC Symbol;Acc:HGNC:2034]	0.495226	-1.01384	2.70112e-67	3.21231e-66	yes	down	48.89	53.1	50.57	26.54	25.09	23.12	50.8533	24.9167
ENSG00000167258	CDK12	cyclin dependent kinase 12 [Source:HGNC Symbol;Acc:HGNC:24224]	0.513285	-0.962167	3.01716e-67	3.58625e-66	yes	down	19.67	20.76	20.25	10.23	10.43	11.19	20.2267	10.6167
ENSG00000155368	DBI	diazepam binding inhibitor, acyl-CoA binding protein [Source:HGNC Symbol;Acc:HGNC:2690]	2.52387	1.33564	3.12373e-67	3.71095e-66	yes	up	95.2	96.41	92.62	217.18	223.89	213.16	94.7433	218.077
ENSG00000115286	NDUFS7	NADH:ubiquinone oxidoreductase core subunit S7 [Source:HGNC Symbol;Acc:HGNC:7714]	2.04018	1.0287	3.36368e-67	3.99388e-66	yes	up	103.89	98.05	110.9	132.09	142.5	140.03	104.28	138.207
ENSG00000100376	FAM118A	family with sequence similarity 118 member A [Source:HGNC Symbol;Acc:HGNC:1313]	2.08282	1.05854	3.69076e-67	4.37991e-66	yes	up	22.63	23.03	20.63	42.92	44.66	42.18	22.0967	43.2533
ENSG00000091483	FH	fumarate hydratase [Source:HGNC Symbol;Acc:HGNC:3700]	2.31575	1.21148	3.75231e-67	4.45059e-66	yes	up	18.96	26	22.6	52.81	51.54	49.78	22.52	51.3767
ENSG00000124571	XPO5	exportin 5 [Source:HGNC Symbol;Acc:HGNC:17675]	0.481782	-1.05355	4.24633e-67	5.03387e-66	yes	down	27.61	27.46	28.7	11.96	15.52	13.8	27.9233	13.76
ENSG00000138660	AP1AR	adaptor related protein complex 1 associated regulatory protein [Source:HGNC Symbol;Acc:HGNC:28808]	0.517138	-0.95138	4.68098e-67	5.54619e-66	yes	down	62.82	73.71	67.33	27.22	30.56	27.73	67.9533	28.5033
ENSG00000074964	ARHGEF10L	Rho guanine nucleotide exchange factor 10 like [Source:HGNC Symbol;Acc:HGNC:25540]	1.62184	0.697631	5.13284e-67	6.07835e-66	yes	up	45.99	41.98	40.25	69.95	63.42	65.51	42.74	66.2933
ENSG00000100297	MCM5	minichromosome maintenance complex component 5 [Source:HGNC Symbol;Acc:HGNC:6948]	2.91591	1.54395	5.61985e-67	6.65155e-66	yes	up	7.99	7.33	8.65	22.78	25.21	21.68	7.99	23.2233
ENSG00000141524	TMC6	transmembrane channel like 6 [Source:HGNC Symbol;Acc:HGNC:18021]	0.620402	-0.688725	5.66768e-67	6.7046e-66	yes	down	161.34	165.77	163.05	112.24	116.9	132.94	163.387	120.693
ENSG00000197753	LHFPL5	LHFPL tetraspan subfamily member 5 [Source:HGNC Symbol;Acc:HGNC:21253]	22.5213	4.49322	6.47306e-67	7.65328e-66	yes	up	0.59	0.44	0.55	5.31	6.42	5.66	0.526667	5.79667
ENSG00000213079	SCAF8	SR-related CTD associated factor 8 [Source:HGNC Symbol;Acc:HGNC:20959]	0.43603	-1.1975	9.07707e-67	1.07264e-65	yes	down	22.16	25.8	23.51	9.41	10.14	10.18	23.8233	9.91
ENSG00000196743	GM2A	GM2 ganglioside activator [Source:HGNC Symbol;Acc:HGNC:4367]	3.45723	1.78962	9.12694e-67	1.07796e-65	yes	up	4.5	5.85	4.66	16.64	16.17	16.04	5.00333	16.2833
ENSG00000142661	MYOM3	myomesin 3 [Source:HGNC Symbol;Acc:HGNC:26679]	0.381927	-1.38863	9.34297e-67	1.10289e-65	yes	down	18.66	19.99	18.22	6.79	6.65	7.41	18.9567	6.95
ENSG00000095397	WHRN	whirlin [Source:HGNC Symbol;Acc:HGNC:16361]	4.02875	2.01033	9.35566e-67	1.10381e-65	yes	up	3.57	3.86	6.49	13.02	16.01	11.51	4.64	13.5133
ENSG00000132680	KHDC4	KH domain containing 4, pre-mRNA splicing factor [Source:HGNC Symbol;Acc:HGNC:29145]	1.78794	0.838301	1.12337e-66	1.32469e-65	yes	up	52.56	48.79	54.08	86.12	85.12	77.18	51.81	82.8067
ENSG00000221914	PPP2R2A	protein phosphatase 2 regulatory subunit Balpha [Source:HGNC Symbol;Acc:HGNC:9304]	2.11383	1.07986	1.15108e-66	1.35665e-65	yes	up	30.9	30.55	31.6	64.55	63.02	61.05	31.0167	62.8733
ENSG00000008735	MAPK8IP2	mitogen-activated protein kinase 8 interacting protein 2 [Source:HGNC Symbol;Acc:HGNC:6883]	0.187572	-2.41448	1.49404e-66	1.75993e-65	yes	down	5.84	5.74	6.09	0.92	1.12	1.09	5.89	1.04333
ENSG00000123374	CDK2	cyclin dependent kinase 2 [Source:HGNC Symbol;Acc:HGNC:1771]	4.07418	2.02651	1.5443e-66	1.81817e-65	yes	up	5.77	6.6	10.57	25.43	25.14	22.11	7.64667	24.2267
ENSG00000184634	MED12	mediator complex subunit 12 [Source:HGNC Symbol;Acc:HGNC:11957]	0.314549	-1.66864	1.58595e-66	1.86622e-65	yes	down	13.65	12.07	14.57	5.05	6.57	5.86	13.43	5.82667
ENSG00000154429	CCSAP	centriole, cilia and spindle associated protein [Source:HGNC Symbol;Acc:HGNC:29578]	4.80986	2.266	1.63539e-66	1.92339e-65	yes	up	1.58	1.36	1.81	6.89	7.56	7.3	1.58333	7.25
ENSG00000267680	ZNF224	zinc finger protein 224 [Source:HGNC Symbol;Acc:HGNC:13017]	0.163588	-2.61186	1.95032e-66	2.29258e-65	yes	down	7.99	8.91	8.26	1.49	1.54	1.3	8.38667	1.44333
ENSG00000162817	C1orf115	chromosome 1 open reading frame 115 [Source:HGNC Symbol;Acc:HGNC:25873]	2.79439	1.48254	1.96669e-66	2.3106e-65	yes	up	9.17	9.47	10.17	26.85	23.81	25.13	9.60333	25.2633
ENSG00000100320	RBFOX2	RNA binding fox-1 homolog 2 [Source:HGNC Symbol;Acc:HGNC:9906]	1.94913	0.962832	2.22999e-66	2.61857e-65	yes	up	21.49	23.43	22.08	29.23	28.75	27.15	22.3333	28.3767
ENSG00000117713	ARID1A	AT-rich interaction domain 1A [Source:HGNC Symbol;Acc:HGNC:11110]	0.623542	-0.681441	3.74969e-66	4.39845e-65	yes	down	53.88	56.47	54.64	31.63	33.73	34.15	54.9967	33.17
ENSG00000155096	AZIN1	antizyme inhibitor 1 [Source:HGNC Symbol;Acc:HGNC:16432]	1.77081	0.82441	4.15525e-66	4.87163e-65	yes	up	33.52	33.94	35.91	60.76	60.77	56.34	34.4567	59.29
ENSG00000125676	THOC2	THO complex 2 [Source:HGNC Symbol;Acc:HGNC:19073]	0.566015	-0.821087	4.74076e-66	5.55226e-65	yes	down	101.01	110.19	114.93	73.24	74.87	66.95	108.71	71.6867
ENSG00000110713	NUP98	nucleoporin 98 and 96 precursor [Source:HGNC Symbol;Acc:HGNC:8068]	1.8588	0.894368	5.53545e-66	6.47958e-65	yes	up	22.28	25.64	22.31	42.66	47.81	46.54	23.41	45.67
ENSG00000130811	EIF3G	eukaryotic translation initiation factor 3 subunit G [Source:HGNC Symbol;Acc:HGNC:3274]	0.633839	-0.657811	5.55623e-66	6.5005e-65	yes	down	365.72	371.47	360.75	215.25	225.98	222.83	365.98	221.353
ENSG00000105649	RAB3A	RAB3A, member RAS oncogene family [Source:HGNC Symbol;Acc:HGNC:9777]	9.21386	3.20381	6.19534e-66	7.24443e-65	yes	up	1.91	2.8	1.89	18.95	16.79	17.53	2.2	17.7567
ENSG00000278053	DDX52	DExD-box helicase 52 [Source:HGNC Symbol;Acc:HGNC:20038]	0.307198	-1.70276	6.55925e-66	7.66595e-65	yes	down	22.27	20.31	22.7	6.75	7.35	5.9	21.76	6.66667
ENSG00000145725	PPIP5K2	diphosphoinositol pentakisphosphate kinase 2 [Source:HGNC Symbol;Acc:HGNC:29035]	0.300296	-1.73554	6.64203e-66	7.75459e-65	yes	down	14.14	14.17	12.89	7.2	5.59	5.45	13.7333	6.08
ENSG00000128342	LIF	LIF interleukin 6 family cytokine [Source:HGNC Symbol;Acc:HGNC:6596]	0.247296	-2.01569	6.7802e-66	7.91177e-65	yes	down	12.04	15.55	19.87	3.5	3.26	3.36	15.82	3.37333
ENSG00000146457	WTAP	WT1 associated protein [Source:HGNC Symbol;Acc:HGNC:16846]	0.575383	-0.797406	6.91821e-66	8.0686e-65	yes	down	95.63	96.96	92.36	42.1	42	43.37	94.9833	42.49
ENSG00000105173	CCNE1	cyclin E1 [Source:HGNC Symbol;Acc:HGNC:1589]	5.17318	2.37105	7.30535e-66	8.51567e-65	yes	up	5.8	5.86	4.65	24.82	21.33	27.05	5.43667	24.4
ENSG00000184897	H1-10	H1.10 linker histone [Source:HGNC Symbol;Acc:HGNC:4722]	8.87252	3.14934	7.51485e-66	8.75531e-65	yes	up	20.27	14.06	12.87	133.4	125.79	126	15.7333	128.397
ENSG00000181035	SLC25A42	solute carrier family 25 member 42 [Source:HGNC Symbol;Acc:HGNC:28380]	4.21354	2.07503	8.25872e-66	9.61194e-65	yes	up	3.77	3.3	3.72	12.38	12.69	14.52	3.59667	13.1967
ENSG00000080345	RIF1	replication timing regulatory factor 1 [Source:HGNC Symbol;Acc:HGNC:23207]	0.484741	-1.04471	9.58736e-66	1.11511e-64	yes	down	13.78	14.16	14.34	5.38	6.07	7.05	14.0933	6.16667
ENSG00000116017	ARID3A	AT-rich interaction domain 3A [Source:HGNC Symbol;Acc:HGNC:3031]	0.661047	-0.597174	9.5912e-66	1.11511e-64	yes	down	147.71	124.61	122.47	81	81.14	84.67	131.597	82.27
ENSG00000114861	FOXP1	forkhead box P1 [Source:HGNC Symbol;Acc:HGNC:3823]	0.484709	-1.04481	1.00103e-65	1.16324e-64	yes	down	54.27	58.54	58.28	25.9	28.28	22.66	57.03	25.6133
ENSG00000100462	PRMT5	protein arginine methyltransferase 5 [Source:HGNC Symbol;Acc:HGNC:10894]	0.544126	-0.877986	1.08123e-65	1.25513e-64	yes	down	216.51	122.14	127.47	65.69	162.3	80.08	155.373	102.69
ENSG00000136240	KDELR2	KDEL endoplasmic reticulum protein retention receptor 2 [Source:HGNC Symbol;Acc:HGNC:6305]	1.61378	0.690441	1.20228e-65	1.39492e-64	yes	up	89.06	66.29	65.61	100.74	101.13	101.8	73.6533	101.223
ENSG00000110628	SLC22A18	solute carrier family 22 member 18 [Source:HGNC Symbol;Acc:HGNC:10964]	0.48114	-1.05547	1.32203e-65	1.53307e-64	yes	down	52.5	58.21	55.4	25.2	27.53	27.3	55.37	26.6767
ENSG00000189339	SLC35E2B	solute carrier family 35 member E2B [Source:HGNC Symbol;Acc:HGNC:33941]	0.555991	-0.846867	1.45957e-65	1.69168e-64	yes	down	35.52	34.65	33.32	16.8	16.76	17.97	34.4967	17.1767
ENSG00000115419	GLS	glutaminase [Source:HGNC Symbol;Acc:HGNC:4331]	1.6558	0.727528	1.84072e-65	2.13233e-64	yes	up	67.3	66.55	73.54	129.41	139.49	133.39	69.13	134.097
ENSG00000133135	RNF128	ring finger protein 128 [Source:HGNC Symbol;Acc:HGNC:21153]	0.150019	-2.73678	1.92374e-65	2.22736e-64	yes	down	11.21	10.16	10.47	1.66	1.51	1.5	10.6133	1.55667
ENSG00000120690	ELF1	E74 like ETS transcription factor 1 [Source:HGNC Symbol;Acc:HGNC:3316]	0.399942	-1.32214	2.09473e-65	2.42408e-64	yes	down	21.96	21.7	21.77	7.59	7.16	7.71	21.81	7.48667
ENSG00000106049	HIBADH	3-hydroxyisobutyrate dehydrogenase [Source:HGNC Symbol;Acc:HGNC:4907]	2.22124	1.15136	2.16403e-65	2.50297e-64	yes	up	23.95	26.21	23.31	49.97	48.56	50.45	24.49	49.66
ENSG00000130517	PGPEP1	pyroglutamyl-peptidase I [Source:HGNC Symbol;Acc:HGNC:13568]	1.77938	0.831377	2.20352e-65	2.54733e-64	yes	up	30.29	30.61	33.68	43.02	46.72	47.79	31.5267	45.8433
ENSG00000129625	REEP5	receptor accessory protein 5 [Source:HGNC Symbol;Acc:HGNC:30077]	0.399372	-1.32419	2.27193e-65	2.62505e-64	yes	down	56.88	56.62	53.98	23.84	21.44	22.25	55.8267	22.51
ENSG00000175556	LONRF3	LON peptidase N-terminal domain and ring finger 3 [Source:HGNC Symbol;Acc:HGNC:21152]	2.19565	1.13465	2.67214e-65	3.08587e-64	yes	up	13.38	13.67	15.66	18.41	15.32	17.41	14.2367	17.0467
ENSG00000156735	BAG4	BAG cochaperone 4 [Source:HGNC Symbol;Acc:HGNC:940]	2.62468	1.39214	2.93214e-65	3.38438e-64	yes	up	8.15	7.43	7.84	20.69	21.85	21.01	7.80667	21.1833
ENSG00000186660	ZFP91	ZFP91 zinc finger protein, atypical E3 ubiquitin ligase [Source:HGNC Symbol;Acc:HGNC:14983]	0.368924	-1.4386	3.72229e-65	4.29419e-64	yes	down	16.17	15.03	14.02	5.08	5.71	4.94	15.0733	5.24333
ENSG00000241258	CRCP	CGRP receptor component [Source:HGNC Symbol;Acc:HGNC:17888]	0.286485	-1.80347	3.79886e-65	4.38026e-64	yes	down	49.26	43.77	51.14	16.63	10.09	11.14	48.0567	12.62
ENSG00000177984	LCN15	lipocalin 15 [Source:HGNC Symbol;Acc:HGNC:33777]	3.54112	1.82421	3.99739e-65	4.60679e-64	yes	up	22.77	27.38	24.54	88.53	81.98	88.16	24.8967	86.2233
ENSG00000051009	FAM160A2	family with sequence similarity 160 member A2 [Source:HGNC Symbol;Acc:HGNC:25378]	0.274473	-1.86526	4.00844e-65	4.61715e-64	yes	down	14.61	15.65	16.09	3.64	7.35	6.31	15.45	5.76667
ENSG00000149231	CCDC82	coiled-coil domain containing 82 [Source:HGNC Symbol;Acc:HGNC:26282]	0.493559	-1.0187	4.01568e-65	4.6231e-64	yes	down	34.92	34.06	34.45	21.52	21.63	20.79	34.4767	21.3133
ENSG00000158669	GPAT4	glycerol-3-phosphate acyltransferase 4 [Source:HGNC Symbol;Acc:HGNC:20880]	0.642072	-0.639193	4.69761e-65	5.40262e-64	yes	down	114.44	114.49	122.22	76.99	79.43	83.85	117.05	80.09
ENSG00000242288	BMS1P4-AGAP5	BMS1P4-AGAP5 readthough [Source:NCBI gene (formerly Entrezgene);Acc:113939925]	0.348705	-1.51992	5.00675e-65	5.75519e-64	yes	down	14.97	14.38	14.82	4.99	4.79	4.66	14.7233	4.81333
ENSG00000117318	ID3	inhibitor of DNA binding 3, HLH protein [Source:HGNC Symbol;Acc:HGNC:5362]	2.74664	1.45767	8.80744e-65	1.01136e-63	yes	up	32.6	32.3	34.42	84.32	87.99	82.42	33.1067	84.91
ENSG00000118564	FBXL5	F-box and leucine rich repeat protein 5 [Source:HGNC Symbol;Acc:HGNC:13602]	2.40595	1.26661	8.8447e-65	1.01512e-63	yes	up	11.43	10.49	11.12	44.55	45.23	46.63	11.0133	45.47
ENSG00000072422	RHOBTB1	Rho related BTB domain containing 1 [Source:HGNC Symbol;Acc:HGNC:18738]	3.26726	1.70808	1.2572e-64	1.44216e-63	yes	up	4.51	4.17	4.13	13.55	17.51	14.78	4.27	15.28
ENSG00000286156	BMS1P23	BMS1 pseudogene 23 [Source:HGNC Symbol;Acc:HGNC:55088]	0.354062	-1.49793	1.32289e-64	1.51674e-63	yes	down	18.06	18.58	19.54	6.7	7.02	9.18	18.7267	7.63333
ENSG00000164695	CHMP4C	charged multivesicular body protein 4C [Source:HGNC Symbol;Acc:HGNC:30599]	0.211946	-2.23823	1.33017e-64	1.52431e-63	yes	down	20.71	22.89	23.21	4.05	4.93	4.31	22.27	4.43
ENSG00000203760	CENPW	centromere protein W [Source:HGNC Symbol;Acc:HGNC:21488]	4.38697	2.13323	1.38963e-64	1.59163e-63	yes	up	14.57	18.64	16.15	69.26	64.3	73.47	16.4533	69.01
ENSG00000128739	SNRPN	small nuclear ribonucleoprotein polypeptide N [Source:HGNC Symbol;Acc:HGNC:11164]	1.52459	0.608423	1.43376e-64	1.64134e-63	yes	up	157.82	154.37	156.4	218.56	223.1	222.11	156.197	221.257
ENSG00000157985	AGAP1	ArfGAP with GTPase domain, ankyrin repeat and PH domain 1 [Source:HGNC Symbol;Acc:HGNC:16922]	0.563357	-0.82788	1.46181e-64	1.67258e-63	yes	down	32.42	32.32	32.92	17.68	16.37	16.93	32.5533	16.9933
ENSG00000238105	GOLGA2P5	GOLGA2 pseudogene 5 [Source:HGNC Symbol;Acc:HGNC:25315]	3.40568	1.76794	1.56159e-64	1.78583e-63	yes	up	4.3	3.3	3.42	10.65	10.67	9.76	3.67333	10.36
ENSG00000163714	U2SURP	U2 snRNP associated SURP domain containing [Source:HGNC Symbol;Acc:HGNC:30855]	0.593803	-0.751944	1.59344e-64	1.82133e-63	yes	down	47.85	53.6	53.16	34	33.8	36.27	51.5367	34.69
ENSG00000100600	LGMN	legumain [Source:HGNC Symbol;Acc:HGNC:9472]	2.1564	1.10862	1.85638e-64	2.12079e-63	yes	up	32.2	26.81	28.16	62.57	62.97	60.01	29.0567	61.85
ENSG00000141994	DUS3L	dihydrouridine synthase 3 like [Source:HGNC Symbol;Acc:HGNC:26920]	0.277198	-1.85101	2.11168e-64	2.41122e-63	yes	down	32.75	31.75	29.2	12.84	12.79	12.63	31.2333	12.7533
ENSG00000176058	TPRN	taperin [Source:HGNC Symbol;Acc:HGNC:26894]	3.82742	1.93637	2.52541e-64	2.88217e-63	yes	up	4.93	4.11	4.96	17.87	17.24	16.36	4.66667	17.1567
ENSG00000119138	KLF9	Kruppel like factor 9 [Source:HGNC Symbol;Acc:HGNC:1123]	2.13311	1.09296	2.57622e-64	2.93865e-63	yes	up	10.27	9.82	10	19.38	21.02	20.1	10.03	20.1667
ENSG00000166908	PIP4K2C	phosphatidylinositol-5-phosphate 4-kinase type 2 gamma [Source:HGNC Symbol;Acc:HGNC:23786]	0.502429	-0.993009	3.04188e-64	3.46806e-63	yes	down	41.13	40.53	41.02	18.98	19.33	19.44	40.8933	19.25
ENSG00000258539		novel transcript, METTL10-FAM53B readthrough	2.55366	1.35256	3.5615e-64	4.0584e-63	yes	up	5.85	5.47	5.23	12.46	13.78	13.94	5.51667	13.3933
ENSG00000052795	FNIP2	folliculin interacting protein 2 [Source:HGNC Symbol;Acc:HGNC:29280]	2.57461	1.36435	4.54882e-64	5.1782e-63	yes	up	4.13	4.63	4.16	10.31	10.19	10.32	4.30667	10.2733
ENSG00000108179	PPIF	peptidylprolyl isomerase F [Source:HGNC Symbol;Acc:HGNC:9259]	0.525484	-0.928282	4.77152e-64	5.42894e-63	yes	down	108.61	104.59	102.67	48.13	48.08	54.67	105.29	50.2933
ENSG00000204389	HSPA1A	heat shock protein family A (Hsp70) member 1A [Source:HGNC Symbol;Acc:HGNC:5232]	2.24952	1.16962	5.42745e-64	6.1721e-63	yes	up	347.53	373.1	370.5	814.03	707.21	786.62	363.71	769.287
ENSG00000130177	CDC16	cell division cycle 16 [Source:HGNC Symbol;Acc:HGNC:1720]	0.527361	-0.923137	5.59566e-64	6.36016e-63	yes	down	53.72	55.18	55.48	21.65	23.71	20.85	54.7933	22.07
ENSG00000116679	IVNS1ABP	influenza virus NS1A binding protein [Source:HGNC Symbol;Acc:HGNC:16951]	0.581506	-0.782135	5.96041e-64	6.77129e-63	yes	down	53.48	52.33	51.59	28.81	26.58	28.18	52.4667	27.8567
ENSG00000178026	LRRC75B	leucine rich repeat containing 75B [Source:HGNC Symbol;Acc:HGNC:33155]	4.5984	2.20113	6.01744e-64	6.83261e-63	yes	up	4.14	4.72	4.26	20.07	20.44	21.01	4.37333	20.5067
ENSG00000143774	GUK1	guanylate kinase 1 [Source:HGNC Symbol;Acc:HGNC:4693]	1.92686	0.946249	6.97997e-64	7.9215e-63	yes	up	132.17	116.57	113.8	156.71	174.21	182.28	120.847	171.067
ENSG00000221890	NPTXR	neuronal pentraxin receptor [Source:HGNC Symbol;Acc:HGNC:7954]	4.89966	2.29268	7.93682e-64	9.00285e-63	yes	up	1.84	1.53	1.24	6.88	7.31	7.25	1.53667	7.14667
ENSG00000253710	ALG11	ALG11 alpha-1,2-mannosyltransferase [Source:HGNC Symbol;Acc:HGNC:32456]	0.299775	-1.73805	9.18212e-64	1.04101e-62	yes	down	12.37	12.64	12.85	4.44	5.35	4.7	12.62	4.83
ENSG00000124374	PAIP2B	poly(A) binding protein interacting protein 2B [Source:HGNC Symbol;Acc:HGNC:29200]	5.59035	2.48294	9.72243e-64	1.10171e-62	yes	up	0.99	0.77	0.92	4.95	4.44	4.76	0.893333	4.71667
ENSG00000188895	MSL1	MSL complex subunit 1 [Source:HGNC Symbol;Acc:HGNC:27905]	1.82826	0.870475	1.07198e-63	1.21349e-62	yes	up	39.94	43.1	37.99	69.67	74.52	71.17	40.3433	71.7867
ENSG00000117410	ATP6V0B	ATPase H+ transporting V0 subunit b [Source:HGNC Symbol;Acc:HGNC:861]	0.626104	-0.675525	1.08783e-63	1.23082e-62	yes	down	289.64	292.58	294.58	174.98	168.79	173.88	292.267	172.55
ENSG00000145494	NDUFS6	NADH:ubiquinone oxidoreductase subunit S6 [Source:HGNC Symbol;Acc:HGNC:7713]	0.476145	-1.07053	1.16214e-63	1.31423e-62	yes	down	131.69	137.56	141.34	145.37	144.49	152.88	136.863	147.58
ENSG00000100483	VCPKMT	valosin containing protein lysine methyltransferase [Source:HGNC Symbol;Acc:HGNC:20352]	4.95552	2.30904	1.34599e-63	1.52137e-62	yes	up	3.1	2.95	2.49	9.13	12.4	8.99	2.84667	10.1733
ENSG00000183495	EP400	E1A binding protein p400 [Source:HGNC Symbol;Acc:HGNC:11958]	0.573062	-0.803238	1.52277e-63	1.72031e-62	yes	down	22.7	24.34	25.55	15.13	14.2	15.47	24.1967	14.9333
ENSG00000168297	PXK	PX domain containing serine/threonine kinase like [Source:HGNC Symbol;Acc:HGNC:23326]	2.3921	1.25828	1.55754e-63	1.7587e-62	yes	up	8.11	9.06	9.5	15.48	14.43	14.93	8.89	14.9467
ENSG00000138028	CGREF1	cell growth regulator with EF-hand domain 1 [Source:HGNC Symbol;Acc:HGNC:16962]	5.06371	2.3402	1.62803e-63	1.83737e-62	yes	up	4.31	3.29	5.98	21.19	22.16	21.47	4.52667	21.6067
ENSG00000119537	KDSR	3-ketodihydrosphingosine reductase [Source:HGNC Symbol;Acc:HGNC:4021]	0.343855	-1.54013	1.81652e-63	2.04907e-62	yes	down	25.39	21.99	21.91	8.12	8.1	8.96	23.0967	8.39333
ENSG00000000419	DPM1	dolichyl-phosphate mannosyltransferase subunit 1, catalytic [Source:HGNC Symbol;Acc:HGNC:3005]	1.79594	0.84474	1.85877e-63	2.09566e-62	yes	up	98.39	107.12	104.3	143.12	149.75	137.15	103.27	143.34
ENSG00000158769	F11R	F11 receptor [Source:HGNC Symbol;Acc:HGNC:14685]	1.56627	0.647337	2.0285e-63	2.28587e-62	yes	up	50.24	56.93	51.05	68.91	68.67	71	52.74	69.5267
ENSG00000143622	RIT1	Ras like without CAAX 1 [Source:HGNC Symbol;Acc:HGNC:10023]	0.394926	-1.34035	2.2477e-63	2.5316e-62	yes	down	58.25	59.73	61.72	18.59	17.95	18.01	59.9	18.1833
ENSG00000168283	BMI1	BMI1 proto-oncogene, polycomb ring finger [Source:HGNC Symbol;Acc:HGNC:1066]	0.246387	-2.021	2.28269e-63	2.56972e-62	yes	down	35.08	41.22	39.18	14.84	15.67	16.12	38.4933	15.5433
ENSG00000148468	FAM171A1	family with sequence similarity 171 member A1 [Source:HGNC Symbol;Acc:HGNC:23522]	2.06634	1.04708	2.33223e-63	2.62417e-62	yes	up	14.42	13.68	14.41	28.92	27.99	27.72	14.17	28.21
ENSG00000015568	RGPD5	RANBP2 like and GRIP domain containing 5 [Source:HGNC Symbol;Acc:HGNC:32418]	0.466482	-1.10011	2.62468e-63	2.95174e-62	yes	down	24.45	20.99	22.55	13.66	7.19	8.24	22.6633	9.69667
ENSG00000166847	DCTN5	dynactin subunit 5 [Source:HGNC Symbol;Acc:HGNC:24594]	0.570542	-0.809594	2.87513e-63	3.23177e-62	yes	down	90.72	91.97	91.61	56.7	54.56	57.44	91.4333	56.2333
ENSG00000136231	IGF2BP3	insulin like growth factor 2 mRNA binding protein 3 [Source:HGNC Symbol;Acc:HGNC:28868]	0.372141	-1.42608	3.60725e-63	4.05267e-62	yes	down	25.22	27.13	26.64	7.62	8.55	8.53	26.33	8.23333
ENSG00000122034	GTF3A	general transcription factor IIIA [Source:HGNC Symbol;Acc:HGNC:4662]	0.466992	-1.09853	4.0208e-63	4.51501e-62	yes	down	79.12	79.94	76.48	37.73	39.97	40.14	78.5133	39.28
ENSG00000069345	DNAJA2	DnaJ heat shock protein family (Hsp40) member A2 [Source:HGNC Symbol;Acc:HGNC:14884]	1.57907	0.659075	4.49589e-63	5.04596e-62	yes	up	74.28	73.36	73.51	114.7	107.02	106.9	73.7167	109.54
ENSG00000162613	FUBP1	far upstream element binding protein 1 [Source:HGNC Symbol;Acc:HGNC:4004]	0.611163	-0.710371	4.6164e-63	5.17861e-62	yes	down	111.2	121.24	110.76	58.57	63.36	62.22	114.4	61.3833
ENSG00000019582	CD74	CD74 molecule [Source:HGNC Symbol;Acc:HGNC:1697]	2.13123	1.09168	4.6473e-63	5.21066e-62	yes	up	47.43	49.64	50.32	99.23	89.64	93.12	49.13	93.9967
ENSG00000093217	XYLB	xylulokinase [Source:HGNC Symbol;Acc:HGNC:12839]	0.26487	-1.91664	6.09697e-63	6.83265e-62	yes	down	12.13	11.71	15.05	5.97	3.7	3.96	12.9633	4.54333
ENSG00000149600	COMMD7	COMM domain containing 7 [Source:HGNC Symbol;Acc:HGNC:16223]	0.41588	-1.26576	6.31394e-63	7.07224e-62	yes	down	69.26	67.8	75.32	24.96	25	24.54	70.7933	24.8333
ENSG00000116455	WDR77	WD repeat domain 77 [Source:HGNC Symbol;Acc:HGNC:29652]	0.185888	-2.42749	6.6479e-63	7.44258e-62	yes	down	19.6	15.71	15.68	3.51	2.46	4.47	16.9967	3.48
ENSG00000101152	DNAJC5	DnaJ heat shock protein family (Hsp40) member C5 [Source:HGNC Symbol;Acc:HGNC:16235]	0.542698	-0.881778	6.92894e-63	7.75333e-62	yes	down	32.42	34.57	32.36	15.75	14.89	16.21	33.1167	15.6167
ENSG00000125637	PSD4	pleckstrin and Sec7 domain containing 4 [Source:HGNC Symbol;Acc:HGNC:19096]	0.213017	-2.23096	7.36021e-63	8.2318e-62	yes	down	9.94	11.2	10.42	2.75	2.76	1.62	10.52	2.37667
ENSG00000225648	SBDSP1	SBDS pseudogene 1 [Source:HGNC Symbol;Acc:HGNC:21646]	0.432768	-1.20833	8.04019e-63	8.9878e-62	yes	down	89.86	86.74	88.42	31.7	27.29	26.9	88.34	28.63
ENSG00000243943	ZNF512	zinc finger protein 512 [Source:HGNC Symbol;Acc:HGNC:29380]	0.339645	-1.5579	8.20623e-63	9.16882e-62	yes	down	26.39	29.84	24.65	8.7	7.83	10.39	26.96	8.97333
ENSG00000114779	ABHD14B	abhydrolase domain containing 14B [Source:HGNC Symbol;Acc:HGNC:28235]	2.45676	1.29675	8.24787e-63	9.21074e-62	yes	up	22.96	25.52	24.44	56.31	52.93	58.73	24.3067	55.99
ENSG00000102096	PIM2	Pim-2 proto-oncogene, serine/threonine kinase [Source:HGNC Symbol;Acc:HGNC:8987]	6.13603	2.61731	8.2971e-63	9.26109e-62	yes	up	2.93	2.19	2.54	13.92	14.92	14.7	2.55333	14.5133
ENSG00000241553	ARPC4	actin related protein 2/3 complex subunit 4 [Source:HGNC Symbol;Acc:HGNC:707]	0.255942	-1.96611	8.43991e-63	9.41109e-62	yes	down	40.7	39.36	44.02	10.53	8.82	10.11	41.36	9.82
ENSG00000030582	GRN	granulin precursor [Source:HGNC Symbol;Acc:HGNC:4601]	1.65178	0.724025	8.82027e-63	9.83031e-62	yes	up	107.03	121.69	121.62	179.11	186.42	181.25	116.78	182.26
ENSG00000197256	KANK2	KN motif and ankyrin repeat domains 2 [Source:HGNC Symbol;Acc:HGNC:29300]	4.59864	2.20121	1.11249e-62	1.23927e-61	yes	up	3.23	4.1	2.41	13.39	13.6	14.84	3.24667	13.9433
ENSG00000266028	SRGAP2	SLIT-ROBO Rho GTPase activating protein 2 [Source:HGNC Symbol;Acc:HGNC:19751]	1.77405	0.827044	1.20277e-62	1.33917e-61	yes	up	18.82	17.74	19.08	46.26	44.15	44.19	18.5467	44.8667
ENSG00000116005	PCYOX1	prenylcysteine oxidase 1 [Source:HGNC Symbol;Acc:HGNC:20588]	2.02839	1.02033	1.37901e-62	1.53463e-61	yes	up	13.59	13.36	14.46	22.69	24.5	22.44	13.8033	23.21
ENSG00000146963	LUC7L2	LUC7 like 2, pre-mRNA splicing factor [Source:HGNC Symbol;Acc:HGNC:21608]	0.548176	-0.86729	1.84777e-62	2.05526e-61	yes	down	52.76	51.61	53.7	26.24	23.65	25.26	52.69	25.05
ENSG00000174718	RESF1	retroelement silencing factor 1 [Source:HGNC Symbol;Acc:HGNC:25559]	0.295041	-1.76101	1.86342e-62	2.07164e-61	yes	down	18.23	19.55	16.59	7.55	7.31	8.29	18.1233	7.71667
ENSG00000126602	TRAP1	TNF receptor associated protein 1 [Source:HGNC Symbol;Acc:HGNC:16264]	1.59986	0.677945	1.92494e-62	2.13898e-61	yes	up	116.14	104.28	98.71	155.19	151.94	162.74	106.377	156.623
ENSG00000157637	SLC38A10	solute carrier family 38 member 10 [Source:HGNC Symbol;Acc:HGNC:28237]	0.349954	-1.51476	2.56423e-62	2.84792e-61	yes	down	20.43	19.39	20.1	5.99	8.17	8.64	19.9733	7.6
ENSG00000113621	TXNDC15	thioredoxin domain containing 15 [Source:HGNC Symbol;Acc:HGNC:20652]	0.210244	-2.24986	2.69539e-62	2.99211e-61	yes	down	17.99	20.48	19.01	3.17	4.38	3.67	19.16	3.74
ENSG00000129474	AJUBA	ajuba LIM protein [Source:HGNC Symbol;Acc:HGNC:20250]	1.6835	0.751461	2.78411e-62	3.08906e-61	yes	up	36.46	38.98	37.77	54.06	51.4	55.68	37.7367	53.7133
ENSG00000070882	OSBPL3	oxysterol binding protein like 3 [Source:HGNC Symbol;Acc:HGNC:16370]	0.490571	-1.02747	2.86145e-62	3.1733e-61	yes	down	25.95	26.45	27.08	13.36	16.34	12.98	26.4933	14.2267
ENSG00000196655	TRAPPC4	trafficking protein particle complex 4 [Source:HGNC Symbol;Acc:HGNC:19943]	2.15606	1.1084	2.87459e-62	3.18629e-61	yes	up	51.17	50.27	54.34	89.09	84.61	94.46	51.9267	89.3867
ENSG00000157557	ETS2	ETS proto-oncogene 2, transcription factor [Source:HGNC Symbol;Acc:HGNC:3489]	1.68169	0.749915	3.56356e-62	3.94801e-61	yes	up	54.7	55.19	59.93	91.36	90.36	90.71	56.6067	90.81
ENSG00000213780	GTF2H4	general transcription factor IIH subunit 4 [Source:HGNC Symbol;Acc:HGNC:4658]	0.360525	-1.47183	3.82068e-62	4.23077e-61	yes	down	83.61	81.82	82.09	33.27	23.31	23.87	82.5067	26.8167
ENSG00000075420	FNDC3B	fibronectin type III domain containing 3B [Source:HGNC Symbol;Acc:HGNC:24670]	1.52222	0.606177	4.1362e-62	4.57789e-61	yes	up	40.03	36.78	40.78	57.94	55.25	52.93	39.1967	55.3733
ENSG00000135338	LCA5	lebercilin LCA5 [Source:HGNC Symbol;Acc:HGNC:31923]	10.7346	3.42419	4.53685e-62	5.01884e-61	yes	up	0.42	0.47	0.42	4.15	4.64	4.55	0.436667	4.44667
ENSG00000062725	APPBP2	amyloid beta precursor protein binding protein 2 [Source:HGNC Symbol;Acc:HGNC:622]	0.285845	-1.80669	5.01914e-62	5.54961e-61	yes	down	8.44	9.19	12.32	7.81	3.6	7.58	9.98333	6.33
ENSG00000143183	TMCO1	transmembrane and coiled-coil domains 1 [Source:HGNC Symbol;Acc:HGNC:18188]	0.441726	-1.17878	5.06313e-62	5.59549e-61	yes	down	72.73	73.54	76.06	32.04	31.3	23.04	74.11	28.7933
ENSG00000167566	NCKAP5L	NCK associated protein 5 like [Source:HGNC Symbol;Acc:HGNC:29321]	0.276461	-1.85485	6.26548e-62	6.92084e-61	yes	down	10.57	10.93	11.77	2.75	2.83	2.66	11.09	2.74667
ENSG00000122705	CLTA	clathrin light chain A [Source:HGNC Symbol;Acc:HGNC:2090]	0.554013	-0.852008	6.39145e-62	7.05649e-61	yes	down	237.49	242.49	237.06	138.17	129	138.11	239.013	135.093
ENSG00000145431	PDGFC	platelet derived growth factor C [Source:HGNC Symbol;Acc:HGNC:8801]	0.213412	-2.22828	6.78336e-62	7.48548e-61	yes	down	12.21	14.36	16.28	2.13	2.16	2.08	14.2833	2.12333
ENSG00000172840	PDP2	pyruvate dehyrogenase phosphatase catalytic subunit 2 [Source:HGNC Symbol;Acc:HGNC:30263]	3.20962	1.6824	7.96478e-62	8.78485e-61	yes	up	3.07	4.28	3.16	11.23	8.75	7.63	3.50333	9.20333
ENSG00000188554	NBR1	NBR1 autophagy cargo receptor [Source:HGNC Symbol;Acc:HGNC:6746]	1.58775	0.666979	9.19778e-62	1.01398e-60	yes	up	40.36	43.42	43.89	64.79	62.42	62.63	42.5567	63.28
ENSG00000168818	STX18	syntaxin 18 [Source:HGNC Symbol;Acc:HGNC:15942]	0.398351	-1.32789	9.40658e-62	1.03649e-60	yes	down	40.95	40.27	37.42	16.14	16.05	15.54	39.5467	15.91
ENSG00000007255	TRAPPC6A	trafficking protein particle complex 6A [Source:HGNC Symbol;Acc:HGNC:23069]	5.62253	2.49122	9.86888e-62	1.08689e-60	yes	up	10.12	8.62	11.41	53.93	53.48	51.64	10.05	53.0167
ENSG00000116678	LEPR	leptin receptor [Source:HGNC Symbol;Acc:HGNC:6554]	9.01814	3.17283	1.10591e-61	1.21737e-60	yes	up	0.51	0.66	0.61	4.78	4.77	4.02	0.593333	4.52333
ENSG00000010310	GIPR	gastric inhibitory polypeptide receptor [Source:HGNC Symbol;Acc:HGNC:4271]	5.96154	2.57568	1.10939e-61	1.22061e-60	yes	up	2.33	2.47	2.31	12.67	12.62	12.86	2.37	12.7167
ENSG00000149932	TMEM219	transmembrane protein 219 [Source:HGNC Symbol;Acc:HGNC:25201]	2.15339	1.10661	1.23192e-61	1.35475e-60	yes	up	60.41	59.1	64.19	130.93	125.48	129.34	61.2333	128.583
ENSG00000137331	IER3	immediate early response 3 [Source:HGNC Symbol;Acc:HGNC:5392]	0.641863	-0.639662	1.31464e-61	1.445e-60	yes	down	301.54	304.89	313.99	191.24	181.03	182.57	306.807	184.947
ENSG00000010803	SCMH1	Scm polycomb group protein homolog 1 [Source:HGNC Symbol;Acc:HGNC:19003]	0.485298	-1.04306	1.41921e-61	1.55917e-60	yes	down	28.3	30.31	30.82	14.76	15.86	18.58	29.81	16.4
ENSG00000103121	CMC2	C-X9-C motif containing 2 [Source:HGNC Symbol;Acc:HGNC:24447]	3.08709	1.62625	1.63274e-61	1.79201e-60	yes	up	42.65	42.9	37.82	157.51	154.12	152.55	41.1233	154.727
ENSG00000235162	C12orf75	chromosome 12 open reading frame 75 [Source:HGNC Symbol;Acc:HGNC:35164]	3.87121	1.95278	1.64447e-61	1.80399e-60	yes	up	12.74	12.87	14.07	51.77	52.8	48.29	13.2267	50.9533
ENSG00000143184	XCL1	X-C motif chemokine ligand 1 [Source:HGNC Symbol;Acc:HGNC:10645]	0.228938	-2.12697	1.6671e-61	1.82792e-60	yes	down	5.58	5.44	5.68	0.97	1.29	1.36	5.56667	1.20667
ENSG00000121931	LRIF1	ligand dependent nuclear receptor interacting factor 1 [Source:HGNC Symbol;Acc:HGNC:30299]	0.201279	-2.31273	1.78978e-61	1.96147e-60	yes	down	14.91	16.06	15.91	3.96	3.14	3.04	15.6267	3.38
ENSG00000149564	ESAM	endothelial cell adhesion molecule [Source:HGNC Symbol;Acc:HGNC:17474]	0.401855	-1.31525	2.07792e-61	2.27613e-60	yes	down	67.15	58.81	56.96	18.76	17.13	16.66	60.9733	17.5167
ENSG00000197608	ZNF841	zinc finger protein 841 [Source:HGNC Symbol;Acc:HGNC:27611]	0.51582	-0.955059	2.42921e-61	2.65964e-60	yes	down	24.31	23.42	24.47	12.37	13.19	12.61	24.0667	12.7233
ENSG00000109572	CLCN3	chloride voltage-gated channel 3 [Source:HGNC Symbol;Acc:HGNC:2021]	0.372849	-1.42334	2.50457e-61	2.7408e-60	yes	down	18.51	21.81	19.21	7.2	5.79	7.21	19.8433	6.73333
ENSG00000131781	FMO5	flavin containing dimethylaniline monoxygenase 5 [Source:HGNC Symbol;Acc:HGNC:3773]	3.58337	1.84132	2.63629e-61	2.88353e-60	yes	up	5.43	5.26	6.4	15.81	19.52	17.96	5.69667	17.7633
ENSG00000183337	BCOR	BCL6 corepressor [Source:HGNC Symbol;Acc:HGNC:20893]	2.39925	1.26258	2.75943e-61	3.01674e-60	yes	up	7.45	7.17	7.99	18.2	19.58	20.51	7.53667	19.43
ENSG00000269893	SNHG8	small nucleolar RNA host gene 8 [Source:HGNC Symbol;Acc:HGNC:33098]	0.459761	-1.12104	2.89067e-61	3.15868e-60	yes	down	277.58	287.32	270.09	156.27	158.02	148.29	278.33	154.193
ENSG00000134202	GSTM3	glutathione S-transferase mu 3 [Source:HGNC Symbol;Acc:HGNC:4635]	3.17882	1.66849	2.96121e-61	3.23418e-60	yes	up	30.41	29.77	32.53	81.38	89.76	84.35	30.9033	85.1633
ENSG00000130669	PAK4	p21 (RAC1) activated kinase 4 [Source:HGNC Symbol;Acc:HGNC:16059]	2.24726	1.16817	3.08079e-61	3.36314e-60	yes	up	19.72	19.24	17.28	39.84	38.47	42.61	18.7467	40.3067
ENSG00000167315	ACAA2	acetyl-CoA acyltransferase 2 [Source:HGNC Symbol;Acc:HGNC:83]	2.61154	1.3849	3.13878e-61	3.42476e-60	yes	up	17.18	17.66	15.15	42.62	47.97	40.73	16.6633	43.7733
[truncated: 7,013 more rows]

## Sheet:  VLVPVPQK-vs-model gene express
Gene_id	Gene name	Gene description	FC(VLVPVPQK/model)	Log2FC(VLVPVPQK/model)	Pvalue	Padjust	Significant	Regulate	model1	model2	model3	VLPVPQK1	VLPVPQK2	VLPVPQK3	model	VLVPVPQK
ENSG00000101255	TRIB3	tribbles pseudokinase 3 [Source:HGNC Symbol;Acc:HGNC:16228]	1.64164	0.715142	3.04441e-20	3.60123e-16	yes	up	34.19	33.11	35.13	59.12	48.86	62.03	34.1433	56.67
ENSG00000198074	AKR1B10	aldo-keto reductase family 1 member B10 [Source:HGNC Symbol;Acc:HGNC:382]	1.91926	0.940547	4.88759e-15	1.92718e-11	yes	up	16.32	14.06	14.02	25.66	28.13	26.17	14.8	26.6533
ENSG00000156510	HKDC1	hexokinase domain containing 1 [Source:HGNC Symbol;Acc:HGNC:23302]	1.53128	0.614738	1.09527e-09	4.79851e-07	yes	up	11.97	11.34	11.63	18.86	22.43	17.92	11.6467	19.7367
ENSG00000261216		novel transcript, antisense to GSPT1	0.646658	-0.628925	4.36982e-09	1.52479e-06	yes	down	6.64	5.71	5.81	4.1	3.78	3.9	6.05333	3.92667
ENSG00000159921	GNE	glucosamine (UDP-N-acetyl)-2-epimerase/N-acetylmannosamine kinase [Source:HGNC Symbol;Acc:HGNC:23657]	1.66303	0.733812	5.80118e-09	1.80585e-06	yes	up	3.08	3.59	3.48	6.42	4.71	5.81	3.38333	5.64667
ENSG00000174485	DENND4A	DENN domain containing 4A [Source:HGNC Symbol;Acc:HGNC:24321]	1.50252	0.58738	6.03884e-09	1.83163e-06	yes	up	5.13	6.23	5.46	10.32	7.36	8.33	5.60667	8.67
ENSG00000107159	CA9	carbonic anhydrase 9 [Source:HGNC Symbol;Acc:HGNC:1383]	0.494052	-1.01726	6.27636e-09	1.85608e-06	yes	down	12.62	11.71	15.32	5.25	6.47	8.04	13.2167	6.58667
ENSG00000263826		novel transcript, antisense to eukaryotic translation initiation factor 4A, isoform 2 EIF4A2	0.503184	-0.990843	1.77561e-08	4.66749e-06	yes	down	7.43	6.05	5.84	3.28	2.95	3.58	6.44	3.27
ENSG00000271853		novel transcript	0.292456	-1.77371	1.3724e-07	2.61842e-05	yes	down	14.19	17.92	10.36	9.36	11.42	4.9	14.1567	8.56
ENSG00000280385		novel transcript	0.44626	-1.16404	2.43312e-07	4.09193e-05	yes	down	1.65	1.99	1.96	0.78	0.87	0.87	1.86667	0.84
ENSG00000263847		novel transcript, antisense to NDUFV2	0.646249	-0.629837	2.95841e-07	4.72905e-05	yes	down	6.08	5.95	5.91	4.17	3.13	4.45	5.98	3.91667
ENSG00000122870	BICC1	BicC family RNA binding protein 1 [Source:HGNC Symbol;Acc:HGNC:19351]	2.03648	1.02608	5.38115e-07	7.66911e-05	yes	up	0.78	1.18	0.82	1.83	1.87	1.7	0.926667	1.8
ENSG00000272620	AFAP1-AS1	AFAP1 antisense RNA 1 [Source:HGNC Symbol;Acc:HGNC:28141]	2.30997	1.20788	7.89449e-07	0.00010262	yes	up	0.52	0.61	0.79	1.57	1.7	1.31	0.64	1.52667
ENSG00000224189	HAGLR	HOXD antisense growth-associated long non-coding RNA [Source:HGNC Symbol;Acc:HGNC:43755]	1.58158	0.661362	9.27326e-07	0.000114264	yes	up	4.14	4.99	3.95	6.87	5.94	7.6	4.36	6.80333
ENSG00000224093	BCAR3-AS1	BCAR3 antisense RNA 1 [Source:HGNC Symbol;Acc:HGNC:40093]	1.51593	0.600206	1.33926e-06	0.000150877	yes	up	14.03	21.35	16.82	34.79	22.97	31.93	17.4	29.8967
ENSG00000170425	ADORA2B	adenosine A2b receptor [Source:HGNC Symbol;Acc:HGNC:264]	1.92026	0.941305	2.46474e-06	0.000242962	yes	up	3.58	3.64	4.38	8.03	6.62	7.91	3.86667	7.52
ENSG00000267561		novel protein	1.87671	0.908206	3.29187e-06	0.000301857	yes	up	0.99	0.71	0.94	1.79	1.56	1.95	0.88	1.76667
ENSG00000168386	FILIP1L	filamin A interacting protein 1 like [Source:HGNC Symbol;Acc:HGNC:24589]	1.56742	0.648396	6.19008e-06	0.000482655	yes	up	6.61	8.08	6.6	13.91	8.39	11.16	7.09667	11.1533
ENSG00000172000	ZNF556	zinc finger protein 556 [Source:HGNC Symbol;Acc:HGNC:25669]	1.66486	0.735405	6.32717e-06	0.000489177	yes	up	2.17	2.63	2.44	4.38	3.69	5.26	2.41333	4.44333
ENSG00000205269	TMEM170B	transmembrane protein 170B [Source:HGNC Symbol;Acc:HGNC:34244]	1.82291	0.866241	7.17604e-06	0.000542158	yes	up	0.58	0.81	0.87	1.5	1.2	1.48	0.753333	1.39333
ENSG00000235109	ZSCAN31	zinc finger and SCAN domain containing 31 [Source:HGNC Symbol;Acc:HGNC:14097]	1.66809	0.738194	9.41998e-06	0.000679445	yes	up	8.34	7.95	5.34	12.05	6.67	14.24	7.21	10.9867
ENSG00000014824	SLC30A9	solute carrier family 30 member 9 [Source:HGNC Symbol;Acc:HGNC:1329]	1.62927	0.704224	1.44073e-05	0.00092622	yes	up	2.71	4.21	2.59	7.25	3.6	3.95	3.17	4.93333
ENSG00000131482	G6PC1	glucose-6-phosphatase catalytic subunit 1 [Source:HGNC Symbol;Acc:HGNC:4056]	1.91417	0.936716	4.3313e-05	0.00221958	yes	up	1.2	1.11	1.22	2.1	2.26	2.29	1.17667	2.21667
ENSG00000261326	LINC01355	long intergenic non-protein coding RNA 1355 [Source:HGNC Symbol;Acc:HGNC:50584]	1.72224	0.784282	4.45238e-05	0.00223786	yes	up	1.11	2.07	1.34	2.73	2.24	2.15	1.50667	2.37333
ENSG00000205730	ITPRIPL2	ITPRIP like 2 [Source:HGNC Symbol;Acc:HGNC:27257]	1.5125	0.596937	4.46474e-05	0.00223786	yes	up	2.02	2.5	2.19	3.39	2.76	3.93	2.23667	3.36
ENSG00000204876		novel transcript	1.55755	0.639282	6.18668e-05	0.0028454	yes	up	2.48	2.42	2.59	4.06	3.88	3.72	2.49667	3.88667
ENSG00000186352	ANKRD37	ankyrin repeat domain 37 [Source:HGNC Symbol;Acc:HGNC:29593]	0.508904	-0.974535	7.73784e-05	0.00336511	yes	down	17.32	19.26	16.97	13.5	5.76	9.65	17.85	9.63667
ENSG00000197044	ZNF441	zinc finger protein 441 [Source:HGNC Symbol;Acc:HGNC:20875]	1.89176	0.919728	8.38485e-05	0.00356778	yes	up	1.44	1.83	0.96	2.55	1.84	1.96	1.41	2.11667
ENSG00000153132	CLGN	calmegin [Source:HGNC Symbol;Acc:HGNC:2060]	1.72477	0.786401	0.000102531	0.00411133	yes	up	2.13	2.43	2.18	4.79	3.26	3.74	2.24667	3.93
ENSG00000213096	ZNF254	zinc finger protein 254 [Source:HGNC Symbol;Acc:HGNC:13047]	2.13764	1.09602	0.000109711	0.00432514	yes	up	0.64	1.08	0.67	1.82	1.77	1.5	0.796667	1.69667
ENSG00000185633	NDUFA4L2	NDUFA4 mitochondrial complex associated like 2 [Source:HGNC Symbol;Acc:HGNC:29836]	0.484543	-1.0453	0.000115726	0.00447707	yes	down	5.88	6.42	6.9	2.26	3.25	3.9	6.4	3.13667
ENSG00000121931	LRIF1	ligand dependent nuclear receptor interacting factor 1 [Source:HGNC Symbol;Acc:HGNC:30299]	1.67724	0.746093	0.000122973	0.00469243	yes	up	3.96	3.14	3.04	6.18	4.67	6.18	3.38	5.67667
ENSG00000057593	F7	coagulation factor VII [Source:HGNC Symbol;Acc:HGNC:3544]	1.54744	0.629884	0.000143966	0.00535527	yes	up	3.95	4.25	3.83	6.71	4.6	6.69	4.01	6
ENSG00000261351		novel transcript, antisense to MAP2K1	0.619313	-0.691258	0.000166789	0.00593929	yes	down	6.07	5.64	6.53	3.99	4.07	3.3	6.08	3.78667
ENSG00000185186	LINC00313	long intergenic non-protein coding RNA 313 [Source:HGNC Symbol;Acc:HGNC:16416]	1.65419	0.726129	0.000171549	0.00603943	yes	up	1.6	4.4	1.81	3.57	6.17	3.38	2.60333	4.37333
ENSG00000254692		novel protein	1.72608	0.787499	0.000200789	0.00673884	yes	up	3.61	4.6	3.81	6.67	9.04	5.08	4.00667	6.93
ENSG00000078319	PMS2P1	PMS1 homolog 2, mismatch repair system component pseudogene 1 [Source:HGNC Symbol;Acc:HGNC:9123]	0.656782	-0.606514	0.000215464	0.00711934	yes	down	27.2	23.49	21.38	14.96	15.43	16.74	24.0233	15.71
ENSG00000253686	LINC01484	long intergenic non-protein coding RNA 1484 [Source:HGNC Symbol;Acc:HGNC:51136]	1.75872	0.814527	0.000247136	0.0078797	yes	up	1.99	3.06	3.3	7.01	3.29	5.82	2.78333	5.37333
ENSG00000265136		ADP-ribosylation factor-like 2 binding protein (ARL2BP) pseudogene	0.601466	-0.733446	0.00027745	0.00854676	yes	down	8.44	7.64	10.7	4.45	3.21	7.59	8.92667	5.08333
ENSG00000171658	NMRAL2P	NmrA like redox sensor 2, pseudogene [Source:HGNC Symbol;Acc:HGNC:52332]	1.78128	0.832917	0.000383084	0.0111066	yes	up	0.79	0.93	0.88	3.35	1.96	2.08	0.866667	2.46333
ENSG00000152954	NRSN1	neurensin 1 [Source:HGNC Symbol;Acc:HGNC:17881]	0.630142	-0.666252	0.000575838	0.0151369	yes	down	2.92	2.81	2.43	2.31	1.63	2.08	2.72	2.00667
ENSG00000197405	C5AR1	complement C5a receptor 1 [Source:HGNC Symbol;Acc:HGNC:1338]	1.9807	0.986013	0.000606216	0.0157257	yes	up	2.17	0.94	1.08	2.31	1.87	2.51	1.39667	2.23
ENSG00000272405		novel transcript, antisense to BCAN	1.55439	0.63635	0.000623634	0.0160815	yes	up	1.9	2.28	2.28	3.66	3.01	3.52	2.15333	3.39667
ENSG00000248323	LUCAT1	lung cancer associated transcript 1 [Source:HGNC Symbol;Acc:HGNC:48498]	1.67727	0.746112	0.00062401	0.0160815	yes	up	3.19	3.62	2.2	6.48	2.94	5.91	3.00333	5.11
ENSG00000274979		novel transcript	1.64759	0.720357	0.000762163	0.0185449	yes	up	0.87	1.16	1.04	1.9	1.41	1.75	1.02333	1.68667
ENSG00000213839	TMX2P1	thioredoxin related transmembrane protein 2 pseudogene 1 [Source:HGNC Symbol;Acc:HGNC:49916]	1.76067	0.816121	0.000835475	0.019845	yes	up	3.7	5.84	3.19	4.39	6.31	6.94	4.24333	5.88
ENSG00000014138	POLA2	DNA polymerase alpha 2, accessory subunit [Source:HGNC Symbol;Acc:HGNC:30073]	1.62909	0.704068	0.000917583	0.0212825	yes	up	3.02	4.86	2.08	5.14	5.43	3.95	3.32	4.84
ENSG00000256087	ZNF432	zinc finger protein 432 [Source:HGNC Symbol;Acc:HGNC:20810]	1.93099	0.949338	0.000922792	0.0213468	yes	up	1.05	0.93	1.15	3.05	2.4	1.78	1.04333	2.41
ENSG00000108785	HSD17B1P1	hydroxysteroid 17-beta dehydrogenase 1 pseudogene 1 [Source:HGNC Symbol;Acc:HGNC:5216]	1.8772	0.908586	0.000965107	0.0219122	yes	up	0.63	0.76	0.75	1.37	1.05	1.65	0.713333	1.35667
ENSG00000283321		novel protein	0.547464	-0.869164	0.00100645	0.0226682	yes	down	1.54	2.34	1.97	0.93	0.91	1.39	1.95	1.07667
ENSG00000125459	MSTO1	misato mitochondrial distribution and morphology regulator 1 [Source:HGNC Symbol;Acc:HGNC:29678]	1.54665	0.629144	0.00122725	0.026063	yes	up	4.47	5.12	4.04	11.23	6.6	7.55	4.54333	8.46
ENSG00000255639		novel protein	1.89062	0.918857	0.0012802	0.0267553	yes	up	0.84	0.83	1.25	1.97	2.17	2.06	0.973333	2.06667
ENSG00000165506	DNAAF2	dynein axonemal assembly factor 2 [Source:HGNC Symbol;Acc:HGNC:20188]	1.80551	0.852409	0.00142369	0.0288981	yes	up	0.95	1.1	0.95	2.04	1.65	1.92	1	1.87
ENSG00000174669	SLC29A2	solute carrier family 29 member 2 [Source:HGNC Symbol;Acc:HGNC:11004]	1.58749	0.666747	0.0014494	0.0293577	yes	up	2.06	1.99	2.26	3.23	2.89	4.07	2.10333	3.39667
ENSG00000279744		TEC	0.579566	-0.786956	0.00149013	0.0299679	yes	down	6.11	6.85	4.73	4.4	2.22	3.82	5.89667	3.48
ENSG00000117242	PINK1-AS	PINK1 antisense RNA [Source:HGNC Symbol;Acc:HGNC:38872]	0.567108	-0.818306	0.00162411	0.0315981	yes	down	2.67	2.49	2.4	1.92	1.47	3.62	2.52	2.33667
ENSG00000212694	LINC01089	long intergenic non-protein coding RNA 1089 [Source:HGNC Symbol;Acc:HGNC:27886]	1.56289	0.64422	0.00165855	0.0320572	yes	up	6.59	6.32	6	11.22	8.73	9.7	6.30333	9.88333
ENSG00000205578	POM121B	POM121 transmembrane nucleoporin B (pseudogene) [Source:HGNC Symbol;Acc:HGNC:34004]	0.537276	-0.896265	0.00187324	0.0349873	yes	down	1.45	1.6	1.83	0.94	0.72	0.98	1.62667	0.88
ENSG00000280486		novel transcript, antisense to NDUFS7	0.623561	-0.681398	0.00193104	0.0357946	yes	down	5.33	4.36	5	3.04	2.08	4.26	4.89667	3.12667
ENSG00000131943	C19orf12	chromosome 19 open reading frame 12 [Source:HGNC Symbol;Acc:HGNC:25443]	1.60775	0.685045	0.00201519	0.0365049	yes	up	2.12	2.06	2.65	4.15	3.79	3.61	2.27667	3.85
ENSG00000174173	TRMT10C	tRNA methyltransferase 10C, mitochondrial RNase P subunit [Source:HGNC Symbol;Acc:HGNC:26022]	1.82648	0.869068	0.00202758	0.0366731	yes	up	1.5	1.57	1.99	2.74	3.37	3.27	1.68667	3.12667
ENSG00000262380		novel transcript, sense to NDE1	0.643038	-0.637024	0.00213073	0.0379013	yes	down	3.76	1.77	2.38	1.65	1.47	1.33	2.63667	1.48333
ENSG00000185127	C6orf120	chromosome 6 open reading frame 120 [Source:HGNC Symbol;Acc:HGNC:21247]	1.74893	0.806472	0.00219412	0.0386224	yes	up	1.42	1.47	1.21	2.76	1.71	2.81	1.36667	2.42667
ENSG00000173702	MUC13	mucin 13, cell surface associated [Source:HGNC Symbol;Acc:HGNC:7511]	0.506268	-0.982027	0.00222985	0.0389249	yes	down	1.6	1.6	1.8	0.54	1.06	1.36	1.66667	0.986667
ENSG00000232043		novel transcript, antisense to PTPN1	0.625835	-0.676145	0.00247946	0.0422615	yes	down	2.34	1.98	1.74	1.26	0.96	1.62	2.02	1.28
ENSG00000227953	LINC01341	long intergenic non-protein coding RNA 1341 [Source:HGNC Symbol;Acc:HGNC:49457]	1.79977	0.84781	0.0025154	0.0426895	yes	up	0.9	1.58	1.42	2.72	2.6	2.01	1.3	2.44333
ENSG00000213398	LCAT	lecithin-cholesterol acyltransferase [Source:HGNC Symbol;Acc:HGNC:6522]	1.68798	0.755301	0.00276429	0.0452265	yes	up	9.93	9.21	9.85	15.26	15.37	11.93	9.66333	14.1867
ENSG00000244062		acyl-CoA synthetase long-chain family member 3 (ACSL3) pseudogene	0.569531	-0.812154	0.00288146	0.0465967	yes	down	3.61	2.49	3.08	1.62	1.67	1.98	3.06	1.75667
ENSG00000288473		novel protein	0.565532	-0.822319	0.00289124	0.0465967	yes	down	1.17	2.24	1.28	1.23	0.62	0.85	1.56333	0.9
